# Supplementary material for: Analysis of pir gene expression across the Plasmodium life cycle
Source: Malar J. 2021 Nov 25;20:445. doi: 10.1186/s12936-021-03979-6 (PMC8614022; doi:10.1186/s12936-021-03979-6)
Supplement: Supplementary file 1 — Additional file 1. Re-analysed counts of the P. berghei data from the studies listed in Table 2. [file 12936_2021_3979_MOESM1_ESM.xlsx]

## Sheet: Sheet1
Geneid	E01_Asex-Ring_1	E01_Asex-Ring_2	E01_Asex-Schiz_1	E01_Asex-Schiz_2	E01_Asex-Troph_1	E01_Asex-Troph_2	E01_Gam_1	E01_Gam_2	E01_Ook_1	E01_Ook_2	E01_Ook_3	E02_Asex-Mixed_1	E02_Asex-Mixed_2	E02_Asex-Mixed_3	E02_Asex-Mixed_4	E03_Asex-Schiz_2	E03_Asex-Schiz_4	E03_Asex-Schiz_5	E03_Asex-Schiz_6	E03_Gam_1	E03_Gam_2	E03_Gam_3	E03_Ook_1	E03_Ook_2	E03_Ook_3	E04_Asex-Mixed_1	E04_Asex-Mixed_2	E04_Asex-Mixed_3	E05_Asex-Mixed_1	E05_Asex-Mixed_2	E05_Asex-Mixed_3	E05_Gam-Female_1	E05_Gam-Female_2	E05_Gam-Female_3	E05_Gam-Male_1	E05_Gam-Male_2	E05_Gam-Male_3	E06_Liv-24h_1	E06_Liv-24h_2	E06_Liv-post48h_1	E06_Liv-post48h_2	E06_Liv-post48h_3	E06_Liv-post48h_4	E06_Liv-post48h_5	E06_Liv-post48h_6	E06_Liv-Meroz_1	E06_Liv-Meroz_2	E06_Sporoz_1	E06_Sporoz_2
PBANKA_0000101	2	7	0	0	0	10	0	0	1	0	0	2	0	0	1	3	1	2	1	0	0	0	0	0	1	18	17	16	2	1	0	1	0	0	1	0	0	0	0	0	0	0	0	0	0	0	1	0	0
PBANKA_0000201	0	0	0	0	0	0	0	0	0	0	0	0	0	0	0	0	0	0	0	2	0	1	0	0	1	0	0	0	0	0	0	0	0	0	0	1	0	0	0	0	0	0	0	0	0	0	0	0	0
PBANKA_0000301	3	1	0	0	0	0	35	20	5	0	0	15	13	29	16	36	14	20	21	164	215	368	35	111	127	102	130	113	17	14	12	39	42	41	102	94	64	0	0	0	0	1	0	2	2	19	19	0	0
PBANKA_0000401	0	0	0	0	0	0	2	0	0	0	1	1	1	1	2	0	0	1	0	0	0	2	0	0	0	6	2	4	0	0	1	0	0	0	1	0	1	0	0	0	0	0	0	0	0	0	1	0	0
PBANKA_0000600	27	9	0	0	3	6	13	6	15	0	4	95	61	113	35	25	8	6	2	3	8	16	8	16	15	190	155	176	68	37	29	4	3	0	8	15	1	0	0	1	2	2	0	2	0	6	3	0	0
PBANKA_0000701	1	0	0	0	0	0	5	3	1	0	0	0	1	0	0	0	0	0	1	2	2	5	1	1	0	0	3	1	0	0	0	0	0	0	1	1	1	0	0	0	0	0	0	0	0	0	1	0	0
PBANKA_0000801	0	0	0	0	0	0	3	0	0	0	1	0	0	1	0	0	0	0	0	0	1	1	0	0	1	1	0	1	0	0	0	0	0	0	6	1	0	0	0	0	0	0	0	0	0	0	0	0	0
PBANKA_0000901	0	0	0	0	0	0	0	1	0	0	0	0	1	0	0	1	0	0	1	0	0	0	0	0	0	5	3	4	3	2	0	0	0	0	1	0	0	0	0	0	0	0	0	0	0	0	0	0	0
PBANKA_0001001	136	93	3	80	19	235	973	607	57	4	51	173	114	326	113	231	308	193	160	643	1698	1160	579	1021	1060	423	396	293	212	247	117	81	69	58	1178	796	851	1	0	0	0	2	1	7	2	52	89	0	0
PBANKA_0001101	7	23	1	2	9	20	47	25	7	0	2	13	7	7	5	7	10	4	5	7	41	15	6	14	37	28	33	34	19	13	30	12	8	4	15	14	13	0	0	1	0	0	0	3	0	16	24	0	0
PBANKA_0001200	0	0	0	0	0	0	0	0	0	0	0	0	0	0	0	0	0	0	0	0	0	0	0	0	0	0	0	0	0	0	0	0	0	0	1	0	0	0	0	0	0	0	0	0	0	0	0	0	0
PBANKA_0001201	36	25	3	10	20	48	50	25	2	1	1	42	14	13	10	16	42	14	16	27	107	42	11	23	38	150	159	126	69	26	47	16	8	4	26	30	13	0	0	0	0	8	5	4	3	6	6	0	0
PBANKA_0001301	0	2	0	0	3	3	4	3	2	0	0	26	12	8	3	0	0	0	0	2	2	4	0	5	4	0	5	3	15	12	5	2	2	0	4	4	3	1	0	3	2	0	1	1	3	28	29	0	0
PBANKA_0001401	9	0	0	0	0	6	5	2	6	1	3	44	54	25	8	9	1	1	0	10	14	18	4	6	12	10	19	9	42	20	39	8	12	5	8	17	3	0	0	0	1	0	0	1	2	8	8	0	0
PBANKA_0001501	0	0	0	0	0	0	0	0	0	0	0	2	0	0	0	0	0	0	0	1	0	0	0	0	1	0	0	0	0	0	2	0	0	0	0	0	0	0	0	0	0	0	0	1	0	0	0	0	0
PBANKA_0001601	0	0	0	0	1	0	1	0	1	0	0	2	3	2	2	0	2	4	2	0	0	0	2	0	1	5	6	4	1	0	2	0	0	0	1	1	0	0	0	0	0	0	0	0	0	1	10	0	0
PBANKA_0006300	19	6	0	0	0	2	2	4	5	1	2	104	37	49	28	3	2	1	2	2	6	0	3	7	13	27	40	33	77	37	59	3	3	1	10	10	6	0	0	7	5	9	3	8	5	3	24	0	0
PBANKA_0006401	0	0	0	0	0	0	0	0	0	0	0	0	0	0	0	0	0	0	0	0	0	0	0	0	0	0	0	0	0	0	0	0	0	0	0	0	0	0	0	0	0	0	0	0	0	0	0	0	0
PBANKA_0006501	0	0	0	0	0	0	0	0	0	0	0	0	0	0	0	0	0	0	0	0	0	0	0	0	0	0	0	0	0	0	0	0	0	0	0	0	0	0	0	0	0	0	0	0	0	0	0	0	0
PBANKA_0006600	0	0	0	0	0	0	0	0	0	0	0	0	0	0	0	0	0	0	0	0	0	0	0	0	0	0	0	0	0	0	0	0	0	0	0	0	0	0	0	0	0	0	0	0	0	0	0	0	0
PBANKA_0006701	0	0	0	0	0	0	0	0	0	0	0	0	0	0	0	0	0	0	0	0	0	0	0	0	0	0	0	0	0	0	0	0	0	0	0	0	0	0	0	0	0	0	0	0	0	0	0	0	0
PBANKA_0006800	0	0	0	0	0	0	0	0	0	0	0	0	0	0	0	0	0	0	0	0	0	0	0	0	0	0	0	0	0	0	0	0	0	0	0	0	0	0	0	0	0	0	0	0	0	0	0	0	0
PBANKA_0006900	0	0	0	0	0	0	0	0	0	0	0	0	0	0	0	0	0	0	0	0	0	0	0	0	0	0	0	0	0	0	0	0	0	0	0	0	0	0	0	0	0	0	0	0	0	0	0	0	0
PBANKA_0007000	0	0	0	0	0	0	0	0	0	0	0	0	0	0	0	0	0	0	0	0	0	0	0	0	0	0	0	0	0	0	0	0	0	0	0	0	0	0	0	0	0	0	0	0	0	0	0	0	0
PBANKA_0007100	0	0	0	0	0	0	0	0	0	0	0	0	0	0	0	0	0	0	0	0	0	0	0	0	0	0	0	0	0	0	0	0	0	0	0	0	0	0	0	0	0	0	0	0	0	0	0	0	0
PBANKA_0007200	0	0	0	0	0	0	0	0	0	0	0	0	0	0	0	0	0	0	0	0	0	0	0	0	0	0	0	0	0	0	0	0	0	0	0	0	0	0	0	0	0	0	0	0	0	0	0	0	0
PBANKA_0007300	0	0	0	0	0	0	0	0	0	0	0	0	0	0	0	0	0	0	0	0	0	0	0	0	0	0	0	0	0	0	0	0	0	0	0	0	0	0	0	0	0	0	0	0	0	0	0	0	0
PBANKA_0007401	0	0	0	0	0	0	0	0	0	0	0	0	0	0	0	0	0	0	0	0	0	0	0	0	0	1	0	4	0	1	0	0	0	0	0	0	1	0	0	0	0	0	0	0	0	1	1	0	0
PBANKA_0007501	0	0	0	0	0	0	0	0	0	0	0	2	0	1	0	0	0	1	0	0	0	0	0	0	0	0	0	0	0	0	2	0	0	0	0	0	0	0	0	0	0	0	0	0	0	0	0	0	0
PBANKA_0007601	0	0	0	0	0	0	0	0	0	0	0	0	0	0	0	0	0	0	0	0	0	0	0	0	0	0	0	0	0	0	0	0	0	0	0	0	0	0	0	0	0	0	0	0	0	0	0	0	0
PBANKA_0007701	34	11	21	81	7	32	9	7	20	0	0	7	5	22	12	5	4	4	5	0	0	0	1	4	3	0	3	3	4	8	1	1	0	0	1	2	0	0	0	0	0	0	0	0	0	3	3	0	0
PBANKA_0007801	8	1	0	0	1	0	0	0	2	0	0	1	2	2	1	1	0	0	0	0	1	0	0	0	1	1	0	3	4	1	2	0	0	0	0	0	0	0	0	0	0	0	0	0	0	5	17	0	0
PBANKA_0007901	0	0	0	0	0	0	0	0	0	1	0	47	35	12	9	42	0	0	0	9	17	10	1	5	11	14	16	9	200	92	139	35	46	17	46	48	13	0	0	1	0	1	0	0	0	7	8	0	0
PBANKA_0008001	1	0	0	0	0	1	3	3	0	0	0	4	0	0	0	0	0	0	0	1	2	1	0	2	1	1	1	0	1	0	0	0	0	0	0	1	1	0	0	0	0	0	0	0	0	0	1	0	0
PBANKA_0008101	9	0	0	0	2	1	8	6	26	1	3	454	138	85	68	44	9	7	2	6	13	8	3	18	20	19	29	25	131	117	233	13	19	0	53	48	17	2	0	0	1	1	0	17	17	250	437	0	0
PBANKA_0008201	17	2	0	0	1	10	1	1	3	0	1	18	7	11	1	3	0	1	0	1	1	0	3	1	5	4	12	4	38	24	40	1	3	1	6	12	4	0	0	4	2	3	0	5	2	11	3	0	0
PBANKA_0008301	0	0	1	0	0	0	0	0	0	0	0	0	0	0	0	0	0	0	0	0	0	0	0	0	0	0	0	0	0	0	0	0	0	0	0	0	0	0	0	0	0	0	0	0	0	0	0	0	0
PBANKA_0008401	0	0	0	0	0	0	0	0	0	0	0	0	0	0	0	0	0	0	0	0	0	0	0	0	0	0	0	0	0	0	0	0	0	0	0	0	0	0	0	0	0	0	0	0	0	0	0	0	0
PBANKA_0008501	0	0	0	0	0	0	0	0	0	0	0	0	0	0	0	0	0	0	0	0	0	0	0	0	0	0	0	0	0	0	0	0	0	0	0	0	0	0	0	0	0	0	0	0	0	0	0	0	0
PBANKA_0008601	0	0	0	0	0	0	0	0	0	0	0	0	0	0	0	0	0	0	0	0	0	0	0	0	0	0	0	0	0	0	0	0	0	0	0	0	0	0	0	0	0	0	0	0	0	0	0	0	0
PBANKA_0008701	0	0	0	0	0	0	0	0	0	0	0	0	0	0	0	0	0	0	0	0	0	0	0	0	0	0	0	0	0	0	0	0	0	0	0	0	0	0	0	0	0	0	0	0	0	0	0	0	0
PBANKA_0008801	1	0	0	1	1	2	1	1	4	0	0	0	0	1	0	0	0	1	0	0	0	0	0	1	0	1	0	0	1	0	0	0	0	0	0	0	0	0	0	0	0	0	2	0	2	0	0	0	0
PBANKA_0008901	0	1	0	0	2	2	1	1	5	0	0	0	0	0	1	2	16	3	1	0	1	2	5	0	8	4	1	3	1	4	4	0	1	0	3	3	1	0	0	1	0	7	1	1	0	0	0	0	0
PBANKA_0009101	0	0	0	0	1	4	3	0	4	0	0	0	3	0	2	2	7	2	0	0	0	0	1	1	0	2	2	1	2	3	1	0	0	0	4	0	1	0	0	2	1	0	1	0	0	2	1	0	0
PBANKA_0100021	300	260	32	50	21	110	74	29	100	2	30	744	465	429	155	562	200	603	133	9	86	34	32	65	74	274	326	329	164	54	59	10	12	14	22	48	18	3	0	1	3	5	0	20	10	421	320	0	0
PBANKA_0100041	5	39	2	97	7	106	17	92	48	28	263	3	0	6	21	117	65	98	95	17	16	34	341	311	515	19	16	18	3	0	2	6	4	2	27	27	29	1	2	7	3	12	7	7	7	5	1	11	13
PBANKA_0100061	332	278	113	178	50	203	501	249	1857	24	108	888	481	471	219	1030	553	1303	667	101	884	229	105	231	268	395	408	325	377	234	161	198	212	228	205	194	155	23	3	95	47	89	31	221	165	1109	885	36	53
PBANKA_0100081	2	0	0	0	0	1	2	0	0	0	6	7	14	21	11	12	15	8	3	5	19	10	7	2	4	18	30	23	17	7	4	2	0	1	9	3	5	0	0	0	0	0	0	1	0	0	0	0	1
PBANKA_0100100	40	12	0	6	20	59	62	25	20	0	6	31	28	131	119	41	114	38	27	22	124	25	13	25	36	80	73	57	195	183	278	34	50	31	207	168	186	2	1	9	5	15	7	0	3	2	3	0	0
PBANKA_0100200	712	357	24	269	181	1221	580	342	116	27	289	686	575	2626	1117	820	1694	645	513	209	952	550	125	538	405	3491	3821	3110	3269	3282	3145	921	1018	869	2556	2259	2513	8	2	75	60	64	42	36	32	130	94	6	5
PBANKA_0100300	22	18	0	4	4	15	10	3	5	0	0	26	32	32	9	22	53	67	29	3	52	17	2	10	8	113	127	132	19	6	6	3	3	8	1	9	1	0	0	2	0	0	0	0	1	12	11	0	0
PBANKA_0100400	474	310	1354	1716	58	117	197	246	173	2	29	130	85	264	308	12075	2887	13175	5323	16	48	47	106	285	295	384	640	427	139	64	95	49	22	11	159	243	43	1	1	37	19	71	40	1319	991	436	264	3	1
PBANKA_0100500	2079	919	444	1210	524	1994	1017	581	406	8	55	2581	1556	4463	2897	1160	3520	2193	1621	181	1403	415	149	580	435	2055	2022	1797	3016	3007	2741	718	805	737	2020	1790	2001	0	0	34	18	109	46	223	185	2010	2004	0	0
PBANKA_0100600	3814	775	4982	10784	566	1528	1050	492	604	1	33	1800	1063	3846	2414	1183	4441	2796	3895	164	443	344	358	687	406	2019	2020	1939	2131	2779	1575	198	215	114	2167	2041	1975	0	2	58	30	378	206	488	292	488	400	1	0
PBANKA_0100700	12726	7893	2621	6221	2866	8222	1860	888	1482	25	371	64189	30591	42521	27556	8772	11543	12209	7020	164	1497	437	305	1203	761	26517	29046	25032	19455	14835	16686	2108	2328	1643	4878	6039	2426	16	7	106	120	281	222	2443	2294	20364	21076	7	5
PBANKA_0100800	1281	1508	683	1987	367	2454	7374	15408	747	274	2834	1026	628	1083	2660	6306	2211	2057	1662	9421	3923	15517	1345	2095	2144	7489	9603	7712	1162	2914	917	4693	4586	5158	9549	8414	11743	102	29	244	114	360	184	213	145	497	311	111	127
PBANKA_0100900	2528	3393	333	1487	785	4330	1883	2155	7211	194	1561	6510	3470	6857	4281	3353	4559	6701	2985	1237	1236	2212	1718	2882	1991	15088	16376	12783	3639	2976	2779	1046	1266	1001	1597	1769	1205	528	161	1227	616	1107	477	792	484	7906	5813	190	242
PBANKA_0101000	1071	525	139	673	682	2286	74	69	902	6	40	3623	1823	3488	1877	407	1442	391	383	10	125	28	81	212	155	3126	3691	3115	2283	2439	2383	161	240	82	658	780	297	243	68	323	245	346	149	104	62	66	37	40	39
PBANKA_0101100	100	47	57	211	68	118	322	162	112	18	175	58	24	81	99	85	431	92	146	118	444	241	95	384	318	378	463	438	147	150	148	236	241	267	51	61	22	120	18	540	273	623	232	221	98	23	9	31	46
PBANKA_0101200	1359	416	336	1859	601	2647	336	256	5678	254	1653	3239	1618	3185	2639	501	2026	603	797	90	308	193	1280	2558	3029	4238	4597	3698	1820	1822	1441	367	454	342	592	408	259	258	73	559	287	527	214	241	114	16	13	81	148
PBANKA_0101300	723	167	97	408	320	1112	102	61	847	31	337	740	398	1651	822	159	1001	181	261	13	147	47	250	440	501	1223	1311	1150	1317	1140	1458	179	202	92	359	389	146	92	27	192	141	250	87	91	50	5	14	30	24
PBANKA_0101400	1932	1281	1433	5800	1053	4993	1751	3145	1125	424	3264	2363	1691	4675	2960	3193	7345	3308	4407	1781	4148	3391	1732	4061	3216	10999	11044	8444	5177	6421	6001	2473	2558	2684	3152	2774	2775	258	67	836	491	1581	660	830	437	100	62	180	338
PBANKA_0101500	985	563	241	760	131	577	18137	14665	820	109	887	203	162	318	302	2318	2258	797	1073	3654	26023	7687	1572	2226	3250	1797	2268	1923	260	233	105	8412	7947	8602	151	209	60	23	6	100	51	163	89	106	57	29	30	3	8
PBANKA_0101600	579	742	159	715	183	840	254	179	317	29	140	512	337	628	246	754	1418	665	668	86	370	228	257	427	536	2013	2507	2035	670	503	385	141	146	124	154	152	63	45	10	317	116	1282	495	564	256	66	29	28	28
PBANKA_0101700	1057	481	276	1383	273	1657	1980	1268	1486	134	980	985	594	1949	984	1502	2942	1559	1759	2167	1496	3311	1632	2122	1897	3925	4509	3609	1236	1829	1143	384	398	374	5666	4937	6887	150	23	379	142	475	173	170	83	36	17	65	45
PBANKA_0101800	4060	1994	502	1684	658	3880	17077	12670	11372	746	5906	1894	1146	3365	1403	3245	3919	1152	1697	2155	11558	5010	2745	5882	5323	3561	3593	2834	2278	2690	2708	8604	8215	9926	3479	3059	3147	161	28	390	211	431	133	226	86	267	101	278	497
PBANKA_0101900	602	190	617	2893	339	1528	936	717	240	65	530	1073	620	1628	966	863	4446	1529	3503	335	1680	719	293	755	667	2091	2346	1944	1714	1945	1239	684	787	731	1154	1115	1051	178	47	744	408	1107	466	438	252	58	30	40	90
PBANKA_0102000	309	60	268	997	376	999	220	118	241	103	759	410	305	1630	834	515	3341	679	1657	83	270	193	300	838	954	2316	2748	2290	1572	1573	1481	228	344	300	488	361	310	141	45	443	290	615	152	208	136	42	18	53	103
PBANKA_0102100	1785	885	223	870	255	1162	3464	3213	1251	177	1479	2128	1365	2910	1450	666	1717	666	735	829	4814	1661	600	1315	1588	1537	2026	1660	1569	1203	845	2610	2946	2867	803	807	491	179	55	325	211	383	178	188	77	120	91	33	67
PBANKA_0102200	2618	3761	263	1538	916	5994	1513	2120	1515	173	873	1429	1215	2502	939	6956	5091	5134	2586	1548	1650	2082	1670	2068	3059	9475	12875	10279	2355	2217	2215	784	919	836	1160	980	896	297	70	1530	453	1660	496	595	253	1281	805	20	31
PBANKA_0102300	232	76	215	702	453	1115	1271	561	610	108	895	130	91	636	580	196	885	226	345	88	559	335	265	693	825	550	696	628	1172	1165	977	465	594	611	688	609	652	41	26	371	305	532	295	158	67	26	28	53	53
PBANKA_0102400	138	120	133	542	290	903	888	2769	142	53	351	203	100	247	506	1856	838	570	577	3165	1183	4405	405	625	961	3497	4089	3268	677	1570	894	748	899	896	1638	1127	1706	9	1	90	68	233	79	120	46	23	5	7	1
PBANKA_0102500	264	56	137	387	222	685	870	436	722	16	141	209	154	540	243	499	1094	445	639	241	578	665	266	613	732	1816	1990	1708	554	512	607	231	271	301	552	354	405	83	11	249	130	249	84	104	44	33	16	3	4
PBANKA_0102600	1638	782	2003	11528	272	1035	3912	3830	14486	1996	12298	1188	638	1790	1827	5681	9873	6238	11849	2798	2799	5755	9341	13556	15004	3744	4618	4153	1668	2099	1041	1312	1577	1603	6220	4773	5708	116	13	1020	545	2127	822	1099	487	122	81	21	18
PBANKA_0102700	388	143	117	280	42	334	2776	2666	958	34	218	55	48	94	70	1421	636	565	507	3783	2718	4510	2028	1863	2429	551	861	560	141	588	97	467	528	528	5004	4984	7019	2	1	26	11	43	10	13	11	5	0	0	0
PBANKA_0102800	1088	948	433	2249	672	4323	1816	1508	1543	172	1180	709	755	830	403	3054	3933	3039	2642	1679	1518	2969	1693	3063	3799	10465	12697	10532	831	615	558	204	232	239	1319	863	1116	101	8	212	81	473	187	261	110	37	11	7	2
PBANKA_0102900	1201	949	5979	30245	49	159	5681	7130	240	176	1514	253	305	610	464	5035	2904	9381	8280	3209	1525	6319	256	543	685	1189	2708	2065	141	302	64	1921	1733	1806	263	428	226	7	1	68	23	1431	595	1720	853	161	121	1	4
PBANKA_0103000	272	22	122	268	81	188	605	210	2297	122	1046	459	233	427	308	175	383	138	159	78	302	176	231	518	567	253	303	266	312	418	320	312	378	311	382	331	268	47	12	118	64	238	113	121	62	14	6	8	5
PBANKA_0103100	668	221	199	859	356	1414	678	419	599	183	1233	273	214	730	206	928	2918	1127	1142	230	757	503	1161	2344	2754	3456	3543	3091	985	1055	970	210	262	225	665	445	561	65	12	222	103	326	112	123	52	26	7	2	7
PBANKA_0103200	567	211	180	145	20	75	19091	8305	2016	367	2353	43	32	65	100	872	1073	155	309	1391	16312	2192	2357	3024	3525	98	166	141	38	126	55	8251	7215	7862	182	361	135	4	2	5	3	16	4	8	12	2	0	0	0
PBANKA_0103300	9072	18474	1641	9425	5825	35761	4654	10917	6140	323	2149	10437	8902	21402	10273	24665	16769	16644	10800	3750	6382	7529	5698	6664	7772	60025	65384	53646	12993	12811	14324	3211	3198	3101	11408	9414	11178	787	166	1740	599	1569	500	823	329	1886	1173	102	139
PBANKA_0103400	427	105	126	477	327	1072	1126	669	891	346	2882	596	332	1446	838	374	1135	298	380	117	1286	344	813	2135	2473	1033	1144	996	1206	1580	1091	930	1012	1097	1717	1393	1411	50	16	213	101	163	57	64	30	7	3	5	9
PBANKA_0103500	629	260	319	1087	223	860	638	474	1446	294	1739	203	217	196	72	438	767	568	736	160	203	324	1528	1837	3280	1108	1270	1056	326	292	216	105	79	97	179	130	147	72	10	185	65	224	97	151	72	10	4	7	28
PBANKA_0103700	194	23	39	162	151	813	412	230	197	52	509	472	190	861	511	124	303	70	71	33	274	98	104	200	380	583	586	489	548	541	524	183	206	162	279	264	175	46	18	91	70	74	52	30	16	7	3	13	18
PBANKA_0103800	502	44	83	381	432	1509	272	129	443	300	1886	1371	840	2239	1083	196	1147	158	278	51	383	109	675	1319	2130	2308	2392	1950	1690	1631	2216	210	223	182	619	424	277	154	37	281	159	272	128	70	39	9	2	31	41
PBANKA_0103900	5085	2264	783	3176	974	5428	4577	2979	5203	1049	7388	4060	2212	5101	4075	1431	4979	1574	2117	998	2099	2338	2234	4767	4139	4066	4531	3890	2468	3106	4599	1478	1533	1460	4965	4226	4108	198	53	853	371	1196	459	684	297	306	221	532	572
PBANKA_0104000	431	104	228	932	270	1012	2608	1212	1688	384	3918	900	453	1957	1652	399	1528	462	697	409	2999	1052	1043	2315	3076	1050	1077	1030	1193	1805	906	1368	1619	1470	4249	3680	4490	154	36	259	224	358	221	110	123	20	2	106	116
PBANKA_0104100	257	101	236	671	130	244	3091	1225	399	119	1204	334	172	745	926	571	784	427	387	703	1863	1289	1081	2114	2383	789	887	810	503	706	263	1080	1218	1256	7297	6636	8203	133	41	384	273	528	307	354	219	35	46	28	46
PBANKA_0104200	126	44	80	194	40	209	1086	285	159	402	1824	61	85	68	28	162	364	167	233	129	342	340	361	681	619	227	328	275	146	360	95	41	52	43	1949	2052	2581	0	0	5	2	6	5	11	4	3	0	0	1
PBANKA_0104300	169	72	105	484	165	715	436	157	157	31	156	115	57	198	119	887	1380	886	823	161	205	283	135	276	346	1706	1902	1699	348	403	262	78	91	87	415	375	301	4	6	57	19	89	22	39	15	12	6	0	0
PBANKA_0104400	556	256	463	1702	43	157	5356	4022	553	41	268	99	95	77	201	4201	3763	2867	3445	4734	2112	9219	775	1325	1736	2815	3060	2446	223	705	105	130	212	177	7436	4867	8466	10	2	61	24	58	37	121	55	35	8	1	3
PBANKA_0104500	622	235	177	248	11	62	18375	12932	4551	2687	19196	33	24	54	153	542	988	184	369	942	10902	2586	2914	5923	6051	66	157	81	29	96	21	8866	8404	8774	267	388	188	1	1	36	13	41	18	31	14	5	1	24	17
PBANKA_0104600	897	834	1830	7182	2727	13360	2944	9183	2541	1665	7583	1168	924	2094	1279	15207	7356	9434	7450	3104	3254	5884	11068	13951	23515	4269	5592	4650	2186	2574	2222	1393	1217	1302	4435	3896	4355	215	50	602	236	524	239	684	374	267	119	3	7
PBANKA_0104700	511	149	707	1243	605	835	3238	986	545	162	1344	177	148	695	449	633	1818	685	891	377	2561	1028	709	1996	1911	1270	1548	1398	2166	3437	1576	1785	2168	2090	7737	7693	10626	282	77	460	215	446	213	137	82	17	9	2	2
PBANKA_0104800	2523	2221	893	2849	431	2388	1134	1291	669	81	652	1465	1429	1448	641	8493	5500	9028	4703	1462	680	2509	847	1494	1556	9905	11342	9803	1841	1983	1748	373	366	382	1621	1744	1832	23	9	110	49	196	81	351	167	2024	1323	12	21
PBANKA_0104900	8211	3707	535	3416	2005	12371	2527	3900	2842	345	2933	5473	2884	8207	6073	5015	7379	2902	2893	1108	2046	1776	2745	3372	5606	9791	10971	8988	3756	4074	4283	1411	1528	1281	2052	1754	1453	258	58	645	264	721	337	212	117	97	73	16	31
PBANKA_0105000	531	182	304	704	190	612	1122	427	2375	288	2171	1764	864	1721	1728	317	670	292	324	79	910	264	318	878	933	503	482	469	772	1211	627	699	809	683	1283	1243	1404	92	35	229	137	401	223	184	159	4	17	281	349
PBANKA_0105100	615	215	121	157	29	77	18185	9613	332	113	728	35	60	110	251	538	519	82	125	698	9449	1517	489	859	1093	27	48	34	42	112	54	10364	9721	10394	423	556	354	1	0	6	6	6	5	16	4	4	1	0	3
PBANKA_0105200	2292	1486	576	2204	734	2731	521	405	606	449	3046	1729	1369	3848	1953	1220	4236	1774	1937	224	960	561	606	1579	1971	4963	4983	4274	3396	3155	3027	551	616	405	1368	1094	744	87	17	458	219	1255	626	644	413	403	263	5	22
PBANKA_0105300	2410	3499	742	3711	1576	8207	1246	3493	3790	5179	38272	2030	1605	4194	2267	7766	8074	5033	4917	2128	1699	3416	12952	18601	21930	25546	30525	24570	3931	3766	4115	1647	1454	1644	1936	1689	1143	297	65	861	365	1349	522	682	353	686	591	161	233
PBANKA_0105400	3967	1274	1803	10175	2590	11495	2206	2151	2399	426	3079	3228	1983	5806	5204	2484	12338	3671	6845	431	1011	1092	1268	2904	3356	13359	14427	12548	4815	5355	4534	1030	974	816	1964	1715	1129	338	92	1283	707	1960	899	898	451	126	125	30	52
PBANKA_0105500	1422	622	157	726	686	2410	596	298	3342	417	2307	1448	1141	2530	735	368	1064	214	285	47	472	108	1584	2030	2065	2065	2554	2129	2307	1684	2040	462	463	394	493	625	228	511	118	629	329	602	191	143	93	75	66	9	6
PBANKA_0105600	9887	17033	763	6326	3820	30638	1013	5945	2812	125	1164	12786	6889	15120	8169	3961	4779	2520	2096	833	1245	1179	1522	1949	2323	6217	7455	6076	7135	6141	6717	1720	1627	1215	2662	3146	1825	449	102	665	238	601	193	222	76	248	133	0	4
PBANKA_0105700	114	46	57	120	65	206	1414	672	1481	353	2582	65	55	118	189	226	159	151	100	311	1190	618	911	1852	2186	334	364	307	192	625	207	705	694	703	729	744	865	71	20	343	173	305	143	92	71	24	3	2	1
PBANKA_0105800	384	87	313	1213	242	802	2031	1278	692	232	1723	156	154	289	174	857	2038	1117	1105	807	3039	1518	1524	2189	5412	1233	1439	1308	507	574	377	653	608	687	441	377	438	245	41	247	82	240	52	82	26	21	3	2	0
PBANKA_0105900	294	83	309	981	179	536	1537	799	294	85	518	53	64	176	131	458	1680	539	743	215	2013	467	387	866	1649	549	629	639	504	462	422	482	443	585	361	292	328	282	62	347	149	299	106	85	37	16	5	4	0
PBANKA_0106000	814	218	974	3048	528	1912	2325	1048	2639	231	1279	2315	1244	2665	2230	1409	2949	1732	2285	200	762	453	854	1179	1724	1712	1935	1699	1260	1829	822	633	650	633	1854	2352	2203	146	19	636	204	1066	317	618	252	94	36	390	498
PBANKA_0106100	325	120	177	583	257	1015	1103	588	997	148	671	265	282	179	100	690	2124	869	967	385	1064	884	633	1152	1456	2300	2683	2296	392	382	290	123	123	125	888	565	740	37	8	199	61	213	57	73	27	26	3	39	38
PBANKA_0106200	505	181	269	924	104	358	3636	2344	409	177	1239	463	173	485	601	3274	2917	2346	2893	5797	2680	7629	3778	4155	5001	1875	2341	1863	426	1489	261	504	554	514	10282	9402	13017	29	5	290	138	1006	440	478	236	50	21	8	2
PBANKA_0106300	2862	3557	6694	25504	196	477	31022	97316	739	456	3536	243	319	533	2278	35432	16359	18773	23849	47823	40637	82105	2560	5053	6904	8834	17462	13096	883	1391	292	35108	33862	43941	3134	2588	2591	57	14	517	232	2336	937	1736	860	228	103	85	125
PBANKA_0106400	811	287	313	873	266	1548	363	454	1986	1494	9492	783	531	1540	719	1440	2467	1231	1298	587	927	1091	2951	6535	6565	4466	4963	3888	958	1113	960	273	286	225	553	374	279	105	27	790	296	789	273	320	133	60	17	17	21
PBANKA_0106500	1498	766	176	1193	1074	6130	373	590	5182	1793	12905	829	521	1801	833	1704	3148	1013	1280	233	257	403	7030	7663	9650	10709	12278	9506	1534	1438	1819	177	213	152	653	532	377	123	23	333	103	279	101	141	50	42	14	2	1
PBANKA_0106600	727	172	171	755	624	2287	422	227	2592	279	1977	708	493	1965	1619	575	1787	416	544	60	302	218	854	1481	1970	2133	2721	2347	1222	1276	1339	263	256	200	494	405	242	182	43	336	148	412	158	118	66	33	9	10	10
PBANKA_0106700	1189	906	579	4091	1553	10061	943	1652	3402	818	5364	2478	1103	2685	1327	3892	4378	1849	2471	428	978	650	5504	6361	9930	6482	8321	6905	1680	1808	1710	474	474	419	491	521	216	218	51	419	203	444	124	198	103	49	19	5	0
PBANKA_0106800	327	78	121	451	197	730	968	408	1388	100	781	243	158	296	124	421	617	277	289	68	269	238	406	746	1080	482	663	535	347	441	367	216	195	191	664	679	619	50	13	64	15	75	34	51	20	6	12	9	16
PBANKA_0106900	1691	581	699	2847	886	4786	2481	2215	2689	94	719	762	525	856	372	3768	8221	4099	5053	2173	3001	4515	1772	3122	4319	13403	16203	13024	711	653	628	267	227	289	425	367	350	108	18	493	174	536	216	238	97	60	29	22	20
PBANKA_0106950	650	199	197	677	264	1045	628	222	427	374	2276	316	342	528	216	614	2270	610	967	93	678	192	1118	1837	2140	1593	1813	1589	704	740	587	194	180	172	285	263	182	103	26	250	128	354	149	141	52	38	25	0	2
PBANKA_0107000	327	69	252	970	201	542	1440	485	1033	1127	8399	359	178	1263	616	298	1610	450	725	126	1438	306	1060	2577	2166	969	1064	1016	1295	1534	1029	1549	1710	1725	527	536	355	105	17	223	128	311	169	111	85	18	6	0	1
PBANKA_0107100	1497	171	476	2275	1737	5370	1235	488	504	99	868	3029	1463	7065	3785	724	3136	675	998	101	1309	349	259	808	870	3851	4521	4154	4948	5278	5688	876	990	706	1901	2132	1473	438	146	703	478	935	443	229	159	33	12	1	1
PBANKA_0107200	414	101	84	442	32	283	3730	1909	3027	538	3305	173	95	148	222	463	434	184	259	405	1675	750	2419	2598	3421	128	139	123	138	882	115	538	575	535	5406	6494	7479	8	2	38	20	56	21	58	26	8	3	1	0
PBANKA_0107300	3377	730	489	2723	3378	13452	1325	906	844	246	2064	9074	4948	14724	9517	2380	7449	1515	2193	390	1594	773	976	2470	2460	22511	24672	20133	11498	12456	14494	1309	1467	964	5022	4438	3447	1185	337	1240	677	1165	511	317	202	62	17	45	71
PBANKA_0107400	560	138	424	2149	855	3373	1192	954	501	213	2005	3285	1569	7660	5893	999	2209	1107	1205	303	1855	682	590	1545	1779	4569	5188	4992	4612	5346	3758	1222	1415	1218	4347	4014	4721	121	42	305	188	602	294	284	167	82	34	246	452
PBANKA_0107500	540	237	315	1112	354	1230	960	641	1292	109	1048	411	179	745	438	1614	2718	1578	1604	236	1102	604	1003	1730	2421	3265	3459	3063	786	938	807	374	492	540	257	206	115	82	31	351	134	438	163	179	85	35	7	14	41
PBANKA_0107600	2529	4679	2766	18451	2295	10796	1205	3486	1359	285	1954	1691	2218	1684	1672	24522	12711	22212	20750	6228	942	12668	2071	3949	4296	82913	116308	92378	2053	1788	1403	383	354	325	1051	945	796	1258	280	2599	872	4023	1317	2250	860	1068	557	47	63
PBANKA_0107700	3285	1395	186	441	643	2844	2578	1162	8622	840	6762	5500	2672	5798	4380	851	1104	1081	411	229	1436	661	1463	3152	3170	1852	1892	1639	2923	3088	3451	1993	2393	2023	1144	1158	628	169	65	220	154	170	94	205	187	1980	2087	90	106
PBANKA_0107800	296	99	60	148	69	197	1129	459	2699	348	2430	157	147	125	65	237	295	273	197	201	655	527	1329	2273	3213	467	543	431	97	79	99	152	172	198	279	222	233	79	19	229	115	222	69	69	35	45	62	45	27
PBANKA_0107900	1591	702	1291	5236	293	1615	2173	2317	4735	1507	8923	1422	841	1777	901	6090	5301	5563	5489	1502	2644	2452	10132	10422	14140	4142	4986	4294	1013	1471	730	938	923	902	1448	1401	1259	67	26	255	126	558	224	559	265	149	75	352	589
PBANKA_0108000	703	310	537	1886	257	1247	992	542	1359	83	649	314	313	498	103	885	1423	1007	1131	120	200	337	381	636	941	2517	2708	2300	670	648	361	172	241	224	804	546	864	95	21	332	97	1043	351	1107	511	260	110	334	453
PBANKA_0108100	279	90	196	503	57	205	1644	1064	425	156	1207	88	85	130	192	326	744	558	504	616	1842	1677	896	1829	3038	635	710	564	234	684	206	659	840	822	3100	2535	4065	2	2	95	26	409	205	1174	710	218	106	240	328
PBANKA_0108200	3179	3161	1661	6878	774	4735	1571	2542	2383	112	749	4166	2864	3154	1787	6562	3871	6846	5728	972	753	1447	1205	1794	2301	6428	7989	7037	1856	1812	1263	508	468	456	1490	1485	1274	72	11	302	117	960	338	826	421	877	539	7	5
PBANKA_0108300	719	162	1532	4779	13	70	10691	5515	559	320	2844	263	154	260	645	652	2143	1557	1831	1841	6910	4164	732	1218	1407	150	241	200	125	462	49	4758	5196	4854	1109	1028	1288	3	0	58	34	428	258	585	352	68	24	0	4
PBANKA_0108400	1748	549	1592	7980	1071	6104	2725	3751	1316	285	1746	1677	1161	1764	1303	8587	8084	8279	8936	2576	1198	4188	2783	4046	8980	11411	12957	10701	1011	1155	984	401	385	412	950	987	1053	150	40	660	196	1091	378	810	281	187	46	1	9
PBANKA_0108500	1418	594	98	641	353	2388	427	328	1051	159	1405	573	282	1788	756	416	1089	334	361	120	396	286	1072	1685	1820	2494	2800	2176	1109	1128	1118	238	310	246	309	322	195	154	26	223	90	246	91	88	53	16	4	6	12
PBANKA_0108600	3895	2137	644	3311	1293	7493	907	1425	4552	290	1669	3395	1708	3842	1808	2187	3305	1551	1346	446	1323	558	3337	3414	5028	3797	4813	3964	1999	2546	2119	533	552	398	1005	1178	702	153	32	348	178	497	220	215	129	155	71	83	148
PBANKA_0108700	4211	5574	713	5516	2218	17038	4109	13876	9358	1590	9780	4094	2605	8180	4018	8087	7970	3887	4113	2544	12400	3493	9704	8634	12417	8001	9637	8019	3875	4407	4476	5250	4933	4700	2749	3116	2382	444	91	870	297	739	264	272	132	1252	825	22	26
PBANKA_0108800	1208	292	3761	9171	197	297	7224	2399	2452	168	1504	2054	885	3219	2374	1264	1949	1611	1933	242	1731	574	883	1768	1783	338	250	247	1421	2574	589	2465	2862	1772	8402	9493	9063	256	80	543	344	1965	1498	1864	1554	293	246	274	434
PBANKA_0108900	643	161	113	250	447	1479	197	87	136	7	66	1315	774	2355	1230	160	573	122	115	15	195	46	22	94	79	852	953	785	1472	1321	1820	234	316	218	322	364	157	243	74	144	116	305	219	173	114	16	18	2	1
PBANKA_0109000	424	91	76	516	347	1500	164	87	871	75	514	174	199	385	94	189	1278	173	330	22	200	77	298	1025	737	1953	1862	1698	1214	986	1363	74	82	64	442	236	256	103	28	262	162	740	313	359	175	32	21	4	14
PBANKA_0109100	3571	877	851	5068	3623	15350	1937	1427	14386	1607	14123	7206	3909	15060	8889	1663	8544	1326	2226	215	1624	528	3710	8662	6648	12425	13432	10577	11747	12210	12914	1790	2183	1568	4321	3901	2721	725	283	2138	1224	5396	2484	2389	1597	222	172	62	66
PBANKA_0109200	1792	3772	1041	5680	1413	8877	649	3465	1657	1003	7036	7055	3970	9212	5280	12548	10962	9082	6584	1238	2900	2190	5761	8718	9487	15172	17927	14289	4698	5327	4924	2546	2320	2302	1517	2016	862	316	106	1019	353	1202	407	598	266	2082	1398	10	19
PBANKA_0109300	751	181	811	2353	120	640	1340	666	337	106	912	358	250	832	505	313	1536	820	1178	200	1264	412	280	812	697	733	694	638	665	906	690	606	760	717	336	341	217	55	10	361	158	607	197	207	104	15	14	0	5
PBANKA_0109400	92	13	107	384	148	380	216	79	66	29	212	170	102	526	246	231	1230	304	493	78	335	181	88	264	263	825	879	790	591	718	499	138	219	148	417	334	403	47	7	140	87	226	131	59	49	7	3	2	2
PBANKA_0109500	850	102	286	1179	633	2636	1120	548	967	126	913	1125	632	2625	1175	1057	2868	819	954	950	807	1589	724	1615	1414	4564	5253	3995	2165	2566	2351	344	437	344	1705	1477	1693	440	131	825	450	773	370	198	149	24	11	23	25
PBANKA_0109600	740	145	487	2413	626	2303	1660	939	1026	489	4447	1443	535	2834	1903	565	2631	645	1068	137	1207	390	729	1870	2007	1562	2007	1792	2109	2723	2494	1684	1625	1469	708	801	421	327	97	575	394	792	446	281	166	43	54	22	31
PBANKA_0109700	1916	1232	626	2507	779	3178	2857	2630	1857	94	610	1256	1087	2479	1027	1888	4725	2438	2775	1030	4821	2331	717	1398	1244	7439	8411	6577	3064	2610	2647	2361	2265	2610	1163	939	601	210	40	469	262	765	314	321	146	553	509	87	124
PBANKA_0109800	587	272	204	275	12	40	15356	11607	289	147	1223	37	77	46	102	1056	1875	651	798	3186	27450	6562	711	1350	1836	106	291	157	15	102	14	13190	11532	13661	236	392	133	0	0	3	1	5	0	9	8	5	3	38	65
PBANKA_0109900	2596	1106	2977	8205	61	243	31032	29225	1724	124	952	94	99	117	109	6953	6880	5237	6728	7568	39089	12882	1679	2565	2873	644	1145	971	129	290	75	10930	10225	12407	261	406	88	2	0	56	29	572	276	757	371	144	100	11	2
PBANKA_0110000	9418	3850	499	2302	1684	5427	1649	606	10172	199	1285	8652	5071	13828	5571	1167	2088	726	648	70	653	170	300	819	597	4305	4361	4033	6717	5206	5942	1123	1086	792	1765	2192	885	1028	223	564	324	739	316	272	173	1581	1269	415	453
PBANKA_0110100	1590	2287	1395	7180	729	3725	3812	6583	1340	576	4690	1242	1081	2606	2050	6299	5641	5467	5739	6317	4253	9851	1782	3365	4574	15494	19878	15361	3085	3970	2886	3756	3681	3660	3465	3510	3983	278	54	1792	717	3921	1449	2063	993	303	156	804	1425
PBANKA_0110200	975	280	353	828	264	993	1301	660	1504	121	1190	1669	733	1879	1158	462	1622	651	546	217	1653	571	374	894	926	1446	1526	1430	1126	1294	1114	857	1083	957	561	562	312	100	33	362	168	852	519	393	276	30	24	4	10
PBANKA_0110300	284	67	260	929	12	48	87	20	211	4	43	41	31	144	115	210	900	512	591	7	38	14	44	127	111	90	89	122	141	277	47	22	30	19	90	84	35	8	1	199	116	681	385	317	237	21	18	2	1
PBANKA_0110400	3670	1721	337	1064	1066	4006	1413	854	3729	341	2650	2002	1752	1582	636	1804	3969	2245	1335	219	1460	471	1376	2476	2875	6916	8200	7122	2840	2042	2711	337	335	364	845	678	573	332	64	372	179	568	231	266	129	249	144	16	19
PBANKA_0110500	1433	2749	6029	35516	793	5121	5210	41616	1941	206	1313	553	449	1663	2743	23660	6985	14500	18023	6813	11994	16248	1587	2214	4122	3207	5750	4709	1096	1315	933	12749	12414	13754	535	779	275	140	50	432	259	882	355	1465	794	230	189	162	226
PBANKA_0110600	100	14	150	448	22	126	297	178	130	7	70	11	16	25	8	164	279	290	348	49	340	153	46	137	238	193	205	199	34	31	37	103	87	95	16	28	13	29	6	53	10	50	27	65	28	13	2	0	0
PBANKA_0110700	159	37	257	564	45	179	2810	998	313	78	436	40	71	19	21	623	887	611	731	692	7547	1906	774	1377	2162	302	400	324	27	46	39	438	225	455	16	27	11	32	5	88	20	76	27	66	33	6	3	0	0
PBANKA_0110800	793	185	163	187	9	109	19304	7271	2204	432	2662	42	41	53	95	884	1034	167	394	1511	14888	3955	2015	3426	4283	101	187	132	42	108	41	8534	8079	9118	442	454	351	1	0	8	2	6	10	4	0	3	0	1	0
PBANKA_0110900	561	415	72	256	238	1202	2971	1810	1999	660	4859	594	354	1136	453	795	1160	475	315	487	2754	762	2095	3571	4319	1614	1851	1479	778	687	821	1131	1145	976	260	308	147	123	37	236	116	167	80	81	50	84	71	2	1
PBANKA_0111000	651	280	2459	5088	86	240	283	190	1234	427	2624	147	210	391	257	675	1558	2584	2117	44	148	98	862	1561	1943	196	225	221	175	333	163	97	89	60	275	382	75	15	3	143	64	976	468	2157	1499	241	176	14	20
PBANKA_0111100	509	286	224	653	155	843	351	230	3186	1066	8212	435	368	742	341	1040	965	1225	1381	119	431	300	1752	2764	3043	514	522	501	326	286	249	102	88	103	469	388	433	133	30	253	167	277	129	379	233	300	223	225	280
PBANKA_0111200	4725	3788	424	1385	889	4957	2088	1932	10201	986	7441	6120	3704	7285	3665	5605	3771	5133	2459	758	1371	1669	3878	6903	4619	9348	10034	8214	3572	2892	3191	810	800	730	3111	2992	2891	554	170	611	305	647	235	775	357	4141	3035	181	266
PBANKA_0111300	271	35	220	741	1025	2754	1503	522	1169	433	2308	637	449	3125	1438	905	3068	622	808	225	2222	574	1335	2902	2859	3061	3328	2911	3122	3052	3969	1180	1278	1134	1331	1242	967	736	207	684	515	827	409	175	141	29	21	28	25
PBANKA_0111400	720	197	286	660	234	570	1837	619	3421	186	1269	1516	618	1828	1294	463	1376	436	470	124	1313	345	361	783	686	535	629	657	1035	1482	982	1106	1149	975	1488	1448	1363	87	21	209	142	434	270	163	169	53	40	164	166
PBANKA_0111500	281	47	89	341	76	284	697	251	369	60	496	79	74	209	79	221	671	212	210	75	692	173	221	609	548	186	202	193	261	392	215	349	343	379	152	160	64	30	6	92	34	138	57	50	33	10	5	2	4
PBANKA_0111600	993	330	4242	11000	68	264	905	855	3646	757	5284	89	50	250	196	3415	4800	7156	10100	185	603	348	3455	4882	7609	328	438	423	138	207	106	211	217	185	154	201	68	16	1	58	30	227	105	1161	641	232	63	0	2
PBANKA_0111700	481	84	354	1339	252	965	2574	1692	673	137	1067	612	340	1234	576	590	2709	761	1180	526	2958	924	456	763	818	975	1181	1066	731	1090	676	1233	1372	1256	528	530	299	171	46	441	252	549	261	222	110	32	13	3	13
PBANKA_0111800	1588	746	484	1951	611	2984	1244	1155	2301	303	1573	756	682	1115	562	2781	3651	2779	2527	402	830	959	1539	2222	4041	6373	7083	5612	993	873	941	266	313	295	463	378	256	148	43	482	224	642	237	545	300	133	62	172	198
PBANKA_0111900	898	373	1402	4081	291	1381	1298	1397	5911	315	1577	200	175	296	172	4717	2140	4444	3219	287	878	707	3735	3620	7506	696	956	863	156	252	268	187	202	190	171	161	122	59	13	143	62	205	52	308	195	86	43	157	248
PBANKA_0112000	1882	850	444	1810	484	2150	839	688	18072	914	4580	382	383	557	204	2168	4843	1860	2069	250	749	530	6850	8376	8766	4050	4185	3913	944	903	1077	235	251	264	300	251	122	178	38	348	149	382	155	225	134	80	31	34	55
PBANKA_0112100	2491	2537	13007	89406	126	421	1467	6100	384	155	1023	3052	1662	2449	3445	28034	7270	30079	27479	5475	1519	8512	1196	2126	2814	5525	10642	10066	1115	2449	345	1365	1182	1069	1654	1862	1629	27	1	303	97	2468	967	3457	1534	455	158	39	57
PBANKA_0112200	625	1256	4105	14467	85	231	199	1323	402	1310	8875	452	175	1117	1353	27976	4966	29621	24437	290	129	443	2498	5086	7129	713	1331	1040	175	185	113	189	153	90	410	670	129	13	12	358	263	634	183	6367	4834	2278	1274	28	16
PBANKA_0112300	429	279	1493	5265	217	1151	544	1213	530	632	5001	161	147	747	310	2240	2565	3950	4429	749	1177	1421	2703	4187	5621	1949	2305	1797	452	608	528	689	757	794	253	328	107	39	12	190	100	396	165	493	235	80	46	46	68
PBANKA_0112400	1327	1108	386	946	343	1525	650	596	3166	920	5814	748	711	973	398	3828	2329	2978	1277	262	1008	517	3236	6031	8054	4033	4422	3586	1195	1063	1279	328	386	314	335	253	140	114	34	307	158	355	152	245	160	134	85	445	736
PBANKA_0112500	1689	1104	448	971	343	1792	557	467	1548	137	1004	2226	1390	2674	1664	3567	2736	4805	1910	66	283	144	531	917	1482	3129	3340	2972	1572	1392	1421	247	273	222	580	567	392	48	14	339	185	545	193	552	375	1343	1010	284	410
PBANKA_0112600	4090	2867	453	3097	1384	7365	329	370	162	10	105	3613	3146	8101	2594	4375	6492	5560	3301	239	596	596	250	684	512	20950	26718	21058	6214	5394	6036	571	597	259	1749	2004	968	89	14	333	185	571	215	332	168	2572	1827	0	1
PBANKA_0112621	31	55	14	23	16	59	34	26	26	0	3	174	96	199	105	64	2	0	0	39	53	65	17	26	50	299	402	290	96	131	72	11	22	12	175	178	200	1	0	3	3	7	1	9	1	7	5	1	0
PBANKA_0112641	963	625	53	271	112	478	380	262	275	22	157	1442	862	2011	831	213	0	1	0	196	1374	319	116	210	254	926	1030	825	1188	816	681	508	670	600	382	468	260	2	5	24	15	32	25	13	18	50	49	0	0
PBANKA_0112661	14	18	1	20	3	0	11	2	5	1	0	48	20	54	41	57	14	58	22	1	5	2	1	12	15	29	25	19	37	27	11	3	5	8	5	10	3	0	0	2	1	1	1	16	16	114	80	1	0
PBANKA_0112681	0	1	0	0	2	0	2	0	1	0	0	0	1	0	0	0	0	1	0	1	1	0	1	1	1	1	0	2	1	11	0	0	0	0	5	1	2	0	0	0	1	2	0	1	0	0	0	0	0
PBANKA_0112701	11	6	0	2	5	4	5	0	2	1	0	20	11	53	25	7	12	9	4	1	2	0	1	1	3	81	97	84	53	48	54	4	4	3	15	17	12	0	0	1	1	2	1	1	0	9	11	0	0
PBANKA_0112721	56	36	3	10	12	58	39	34	16	0	1	39	17	42	36	2	1	3	2	1	11	2	1	3	5	14	16	23	24	13	8	15	11	14	3	5	0	0	0	0	0	0	0	2	1	16	18	0	0
PBANKA_0200400	1476	1003	329	815	121	763	763	671	1225	15	128	3149	1878	2757	1756	1922	2041	2820	1401	155	1544	301	113	272	394	924	960	857	1436	1102	780	503	568	542	340	502	229	17	8	80	48	101	75	336	232	3122	2892	69	63
PBANKA_0200500	106	220	35	151	34	242	46	19	54	1	11	98	87	159	106	92	291	101	80	10	41	28	15	45	52	55	62	63	96	101	46	13	6	2	54	67	45	0	1	45	16	73	41	32	11	5	5	11	4
PBANKA_0200600	201	572	44	374	83	573	601	563	476	53	650	2474	1447	1405	1418	608	13	12	4	473	3995	1183	414	565	787	374	412	364	1396	1311	475	1875	2051	2156	332	365	159	13	5	41	39	57	27	25	26	231	188	4	15
PBANKA_0200650	24	17	14	38	13	67	9	8	90	0	3	14	4	17	17	6	1	0	0	2	15	1	8	16	58	9	4	2	25	44	21	5	7	2	9	12	3	1	0	25	10	33	28	13	18	6	0	0	0
PBANKA_0200670	9	11	0	1	3	10	4	2	5	0	1	0	0	0	1	1	2	0	0	3	4	2	3	2	8	2	2	2	1	0	0	1	0	0	0	1	1	0	0	4	0	5	0	0	0	0	0	0	0
PBANKA_0200700	590	1	6	9	28	49	26	5	53	0	13	808	599	1437	487	183	835	149	144	14	77	29	23	75	92	484	635	500	775	707	408	52	49	25	183	253	104	9	0	13	3	8	2	12	1	3	0	0	1
PBANKA_0200751	18	19	8	5	7	27	19	13	7	0	3	3	6	7	4	5	33	6	6	6	28	6	4	4	14	21	54	36	3	11	1	0	1	7	3	1	2	0	0	1	0	0	0	8	2	0	0	0	0
PBANKA_0201000	1225	302	39	167	201	933	99	52	95	8	70	1229	818	2486	1283	311	720	148	165	23	221	60	95	188	115	1473	1876	1603	1203	1132	1042	98	127	79	314	332	150	6	2	21	5	13	4	4	1	1	2	0	0
PBANKA_0201051	5	22	5	121	10	117	38	100	63	96	861	6	11	22	27	209	161	176	214	85	27	113	863	1325	1418	71	70	74	12	10	7	9	25	18	128	92	152	4	0	18	9	38	26	24	21	7	10	33	36
PBANKA_0201100	10	8	0	0	10	8	76	57	12	1	5	10	8	24	9	5	32	25	18	35	100	63	18	33	54	89	106	87	16	14	12	1	0	4	52	51	48	0	0	1	0	4	0	4	3	1	0	0	0
PBANKA_0201200	32	4	7	17	17	12	15	12	19	0	4	23	31	30	14	13	19	21	15	3	13	4	5	10	43	101	125	143	29	34	34	13	7	12	12	14	10	5	0	7	32	39	15	26	8	6	4	0	0
PBANKA_0201250	932	383	572	1069	372	1020	149	125	237	14	113	5823	2714	4827	2854	1807	1532	1251	817	20	115	62	46	169	146	1653	1787	1669	2128	2184	1553	350	352	249	607	588	264	4	3	209	137	284	177	419	374	572	377	1	2
PBANKA_0201300	597	363	578	977	170	698	206	161	387	19	193	1371	935	2007	1245	2303	1272	2730	1373	46	298	93	106	290	476	1135	1374	1164	977	738	675	219	277	236	255	334	133	3	3	114	52	77	31	347	279	806	863	2	1
PBANKA_0201340	1448	394	438	2063	728	3647	1013	728	261	11	137	2452	1013	4540	2653	842	2737	855	1022	261	778	389	123	319	309	5550	5717	5107	2222	2283	2253	610	761	636	839	617	417	25	7	153	74	162	114	67	37	22	17	0	1
PBANKA_0201360	20	26	5	8	14	28	36	12	15	0	3	64	21	56	33	27	116	23	50	7	22	12	6	10	10	74	88	63	18	11	16	6	8	3	14	10	6	0	0	5	2	10	5	6	1	3	4	0	0
PBANKA_0201400	161	78	60	184	140	516	116	35	127	0	7	346	259	310	189	172	895	294	381	21	69	31	19	37	54	612	690	605	216	256	238	29	28	15	171	129	168	0	0	5	5	7	1	2	2	3	1	0	0
PBANKA_0201450	53	16	33	128	84	383	75	20	21	0	3	16	21	11	5	69	496	110	181	3	49	13	3	14	14	303	316	313	47	49	69	1	2	0	6	6	2	0	0	1	0	1	3	7	1	2	0	0	0
PBANKA_0201500	5018	2583	904	4135	1446	5629	295	264	855	15	146	17014	9770	12756	7536	1647	4994	3209	2239	11	376	37	148	857	304	9431	10712	9817	8515	8215	7943	691	776	277	2617	2930	1217	23	2	64	43	83	32	231	148	3626	3526	1	3
PBANKA_0201600	19531	7458	12700	35507	9795	22942	4726	2039	5573	493	5190	205299	73529	171515	104365	23146	67997	34215	39211	547	6933	1945	3471	9289	6084	89897	90738	79566	88839	113726	92477	11518	13731	6253	43037	48571	30743	18	27	343	246	1460	1019	3364	2931	11951	11450	6	9
PBANKA_0201700	34	15	9	15	14	97	636	260	69709	3656	21380	18	14	27	36	69	121	32	39	88	851	148	4252	6353	6491	40	51	27	14	37	36	330	371	355	30	26	15	0	0	2	0	10	1	10	6	15	7	0	0
PBANKA_0201800	509	49	81	367	699	3032	622	305	2029	108	636	400	427	1746	582	456	1490	307	369	96	498	158	696	1120	1793	3178	3494	2663	1843	1863	2425	467	579	408	826	692	421	145	43	215	118	194	60	49	26	12	1	0	6
PBANKA_0201900	510	81	81	360	279	1500	1841	821	1080	166	1401	749	395	2578	1878	405	937	259	311	106	798	345	469	842	1004	1149	1502	1085	1190	1518	1650	1654	1881	1456	723	820	617	80	27	121	51	110	38	26	23	7	10	0	3
PBANKA_0202000	4117	921	432	1432	915	5692	4077	2091	2637	485	3230	1307	1243	5062	2196	3237	4512	1638	1654	844	1632	1583	2241	3484	4075	10634	11554	10076	2852	2909	4039	1716	1890	1741	946	897	450	287	91	472	197	390	171	172	48	34	3	10	13
PBANKA_0202100	117	14	16	42	47	158	105	31	48	14	81	47	58	29	11	45	420	57	96	10	101	39	30	104	105	279	286	307	108	77	132	15	27	23	44	19	20	43	10	72	54	98	30	24	25	9	6	0	0
PBANKA_0202200	623	67	88	280	268	1070	581	240	272	55	259	340	291	856	294	383	1106	203	296	53	339	82	251	423	602	540	522	543	523	487	506	133	178	166	269	207	119	81	15	157	92	191	48	79	21	15	5	1	2
PBANKA_0202300	2382	614	250	778	477	1966	1956	640	682	59	467	1861	1232	2336	1503	571	1514	474	498	215	949	485	375	690	736	2162	2108	1660	1608	1700	1723	614	618	582	1283	1280	1043	213	50	191	102	193	90	73	47	11	7	4	4
PBANKA_0202400	529	166	574	2445	106	358	756	841	481	643	5737	439	307	846	465	1026	1900	1687	2397	818	1654	1596	2318	4901	5446	1791	1970	1659	827	1139	582	680	825	853	1436	1252	1376	55	21	196	90	491	199	205	121	27	12	21	45
PBANKA_0202500	1462	505	1067	4893	298	879	6176	4359	733	110	716	208	232	224	123	4854	7679	4536	8477	5247	3535	8788	2415	4016	5044	3805	4185	3997	782	1157	379	562	627	674	7613	4293	8608	74	11	430	152	639	283	263	135	277	201	28	56
PBANKA_0202600	130	30	19	29	52	164	420	99	622	29	161	79	39	222	65	72	154	31	28	35	173	75	76	156	231	141	165	152	135	153	115	174	166	136	83	64	22	42	13	51	31	47	13	18	16	4	0	3	1
PBANKA_0202700	462	208	354	1114	261	1090	3216	3499	216	104	870	291	227	539	735	1972	1987	1819	1686	5628	1999	10205	1685	2856	3138	4900	5633	3881	762	1850	691	202	326	213	22665	19601	28060	18	2	56	31	58	45	87	40	17	1	38	56
PBANKA_0202800	496	190	92	201	257	759	395	144	513	156	1042	1330	662	986	527	654	1100	445	369	62	401	167	417	582	788	1117	1660	1305	518	414	378	97	117	68	275	260	147	140	34	101	54	61	39	58	22	42	33	51	50
PBANKA_0202900	1833	968	256	761	546	2306	1482	801	2833	1108	9001	2462	1558	4185	1947	1281	2503	1346	979	211	1363	535	1640	3675	3950	4735	5338	4721	2765	2759	2444	1087	1192	1052	1441	1363	947	203	51	385	202	315	130	251	197	430	427	234	397
PBANKA_0203000	3729	762	3050	12869	3572	9206	7503	2925	1295	385	3753	2378	1312	13943	10768	2529	11478	3560	5294	1572	3794	4102	1932	5475	4257	13170	14645	13938	16481	31372	13241	2121	2393	1810	38347	41894	65698	341	117	1609	1072	2270	1141	597	296	83	55	466	761
PBANKA_0203100	3210	2061	1588	6185	1312	6116	2646	3035	5646	372	2658	4567	2758	4536	3370	8899	10813	8845	8712	1612	1778	2745	2881	4157	6197	18851	20432	16891	2359	2465	1835	1024	1157	1063	1798	1622	1398	254	53	537	222	649	253	438	221	222	106	330	538
PBANKA_0203200	1939	2214	746	3357	708	4498	1137	1661	1389	55	554	1558	978	1922	1171	10966	9512	11502	9151	2070	1176	3579	1809	2598	3460	14700	16451	13671	1545	1764	1619	497	544	476	1171	1270	1174	118	25	378	111	474	163	301	135	1476	927	4	6
PBANKA_0203300	845	539	146	564	277	941	386	179	1681	162	1056	1935	981	1965	1155	465	864	421	328	62	379	161	421	563	776	1457	1923	1565	865	887	635	302	308	231	225	312	109	243	49	489	220	466	235	181	110	334	231	2	11
PBANKA_0203400	198	28	77	280	117	578	440	251	882	1439	8905	507	300	498	234	378	862	273	234	136	718	306	3617	4577	4462	1060	1425	1198	446	507	484	283	302	325	142	146	39	58	8	63	47	58	27	24	14	2	3	15	12
PBANKA_0203500	1190	295	420	1758	515	3132	2637	1319	1568	1363	8936	760	424	2046	1110	1580	2393	1006	919	338	3246	879	3462	7129	6637	5301	5767	4942	1525	1570	1637	542	656	545	624	459	193	228	52	438	195	498	203	172	93	18	5	56	64
PBANKA_0203600	653	300	302	454	182	594	13292	6649	942	543	4409	194	158	389	401	1020	1392	390	491	1344	15784	3342	1723	3066	3506	808	1157	905	328	437	206	14378	15989	15539	364	602	154	41	9	79	39	108	32	30	26	6	7	5	7
PBANKA_0203650	329	40	352	960	360	1104	674	270	2112	239	1930	242	219	1222	792	377	1347	400	515	47	426	133	383	873	1196	608	659	657	913	1053	704	436	525	372	425	420	259	228	50	440	311	490	243	195	124	19	9	41	53
PBANKA_0203750	580	133	854	2147	354	1228	3868	1814	4777	315	2377	193	165	362	296	1221	4088	1207	1812	498	4574	993	1403	2536	3507	823	922	815	322	402	260	1559	1551	1364	151	143	63	52	6	329	149	534	222	429	183	31	18	142	245
PBANKA_0203800	2690	2086	553	2438	879	5556	1103	1238	2043	93	612	3385	2162	3221	1428	3984	6559	5417	3793	580	956	1066	836	1196	1505	10176	11701	9977	2531	2273	2178	459	550	479	1108	844	705	227	48	423	138	466	197	289	151	456	341	33	31
PBANKA_0203900	1697	787	573	1863	270	1369	2020	994	3923	109	521	497	412	958	274	1884	1582	1509	1133	192	492	444	906	891	1274	1135	1292	1009	545	647	380	189	177	173	1060	1199	1451	58	9	71	36	188	88	238	117	386	229	22	30
PBANKA_0204000	342	60	32	80	203	820	221	81	626	56	307	461	395	928	563	187	410	98	86	20	156	61	162	268	472	695	567	505	622	674	795	78	107	78	240	216	104	82	27	59	53	75	22	25	12	16	4	1	5
PBANKA_0204100	1414	650	114	580	514	2603	821	430	21555	1519	10114	3477	1739	4022	2555	377	786	252	211	51	589	173	1319	2324	2484	1516	1485	1268	2150	1933	1534	532	560	430	759	904	505	164	32	164	101	210	89	62	39	379	298	15	32
PBANKA_0204200	363	91	215	715	237	636	2458	861	643	187	1220	143	123	546	409	476	1231	393	527	582	1679	1371	777	1735	1636	1116	1321	1161	920	1373	833	694	772	628	3657	3748	4275	118	24	286	153	332	139	77	54	14	14	1	1
PBANKA_0204300	168	24	61	113	45	145	1176	494	265	44	233	51	37	61	38	134	421	216	179	279	1751	634	227	430	648	183	209	184	69	112	127	232	274	261	173	81	125	31	5	123	50	170	54	47	29	14	5	1	0
PBANKA_0204400	970	261	249	584	345	1360	2086	1460	226	103	958	1150	767	2182	1531	641	1362	311	399	427	1378	1351	272	695	840	1930	2115	1763	1335	1438	1477	2557	2104	1991	509	643	335	103	33	218	141	196	91	67	13	11	8	2	2
PBANKA_0204500	757	391	799	1148	132	277	14623	14529	1068	559	5602	149	126	44	446	2460	2768	898	1319	4777	8497	10389	1489	3210	3984	1039	2363	1645	118	464	126	8113	7932	10533	414	561	189	38	17	77	38	120	46	83	24	17	3	13	23
PBANKA_0204600	606	292	1508	1102	14	45	2506	1169	4714	5530	50414	137	72	330	670	5541	1961	4322	3200	382	2201	797	4506	8457	10115	108	178	139	61	194	45	1011	1114	919	4633	3918	4989	11	2	98	46	174	95	1826	1799	411	274	23	25
PBANKA_0204700	1225	394	294	1058	349	1471	1492	757	3544	735	5519	1362	816	1968	1706	575	1253	472	553	208	1164	501	1655	3080	3313	1113	1085	972	999	1322	1103	680	796	651	710	848	804	148	41	312	146	342	125	122	48	46	28	63	73
PBANKA_0204800	5157	3454	1030	6270	1034	6767	2020	2702	8523	2205	14027	4010	2614	6453	4239	5218	8969	4820	5208	1676	1757	2719	9600	12733	20163	12705	13211	11894	4104	4529	3966	1282	1347	1318	2512	1773	2050	254	74	779	311	1018	429	434	254	703	431	433	668
PBANKA_0204900	2044	770	395	1020	382	1748	1414	721	4234	304	1610	864	679	815	388	2132	2492	2400	1540	444	1900	787	1435	1778	2075	2032	2687	2358	830	1067	853	439	453	406	1358	1126	1190	127	26	332	116	451	200	300	161	1589	960	5	6
PBANKA_0205000	16791	16055	693	3161	362	4492	2776	3945	42933	337	2464	18695	6334	8257	4391	5424	2069	6225	2416	333	2508	666	1466	1629	1709	3693	5234	3814	2592	1368	1102	1180	1017	867	1290	2106	941	493	130	306	201	313	157	852	694	12219	10929	45	55
PBANKA_0205100	1429	665	190	452	200	718	1320	543	2162	254	1203	1281	696	1529	909	608	1785	715	646	167	1146	404	620	1319	1487	815	782	740	852	722	500	673	652	558	1033	992	862	119	26	599	282	735	304	253	186	643	503	6	5
PBANKA_0205200	7437	10785	4309	27543	3934	25453	4188	9582	2714	2540	18552	21579	14008	24828	14242	9216	19128	10212	17071	4503	5047	8492	8053	13410	14281	30476	31481	24418	15260	16371	14862	4188	4122	3995	12581	13309	13185	692	200	1466	643	2211	805	1280	574	1490	1123	477	617
PBANKA_0205300	569	168	155	588	356	1646	737	489	316	120	1055	532	403	1238	458	619	2014	503	702	221	821	530	336	831	753	2019	2187	1979	923	897	736	346	312	299	287	235	149	83	16	280	129	268	105	85	37	21	24	2	5
PBANKA_0205400	795	177	343	1529	842	2952	703	334	948	269	2204	4765	2129	5639	3754	1135	4984	1084	1682	93	1265	297	397	1357	1198	5277	5757	5402	4475	4896	4229	899	977	829	1357	1470	736	342	76	712	415	953	484	250	190	37	21	5	4
PBANKA_0205500	856	226	85	152	105	371	251	153	1395	34	158	321	249	187	93	559	336	571	244	33	94	110	208	331	432	477	646	603	201	146	179	37	40	25	108	98	78	45	9	77	31	71	16	84	33	38	15	8	8
PBANKA_0205600	819	314	143	438	425	1961	606	729	1067	58	442	268	219	443	187	1053	1062	756	494	314	659	857	579	820	1094	2544	2937	2474	780	702	843	241	267	233	785	463	520	103	23	177	82	150	52	120	45	37	30	15	13
PBANKA_0205700	54	25	27	143	102	761	41	49	390	96	583	75	72	64	51	62	193	70	47	18	33	48	561	951	1317	360	309	268	54	68	101	7	4	2	20	13	9	64	8	64	29	48	9	18	13	2	1	8	5
PBANKA_0205800	1664	1906	825	2442	304	2625	12195	38747	2253	2264	13521	1069	576	1775	2790	28309	8838	10092	7812	20579	5369	30584	8412	13994	17535	4863	6799	4890	384	910	347	6172	6067	6837	20239	17570	19439	74	12	471	238	616	236	621	328	670	325	5032	7552
PBANKA_0205900	8092	4051	2743	10529	1675	9134	2786	2846	3598	402	3083	6348	4256	6153	4665	6714	8203	7251	6288	549	1521	1051	1577	2995	3563	8827	10012	8527	5150	5392	5155	1092	994	874	3310	3353	2599	222	59	680	233	923	301	1148	570	391	188	954	992
PBANKA_0206000	520	125	688	2847	403	1690	2139	1403	675	165	1185	231	271	932	319	532	2805	1139	1734	294	2113	755	634	1204	954	1652	1912	1567	1565	1551	1463	984	963	1095	1089	1017	1050	101	47	310	182	560	251	244	150	16	11	2	2
PBANKA_0206100	253	80	153	480	292	1025	875	375	1424	300	1808	238	140	1043	668	1004	1741	1264	755	110	891	270	1295	2359	3397	1248	1239	1072	977	1120	1086	470	479	473	540	406	305	118	25	460	167	494	206	200	117	44	26	71	105
PBANKA_0206200	429	93	193	738	511	2810	1388	859	907	100	543	344	194	795	414	1378	2792	1104	977	261	803	674	1049	1810	2712	3185	3693	3149	703	690	811	235	276	334	373	253	214	82	17	282	103	430	158	169	86	30	11	46	70
PBANKA_0206300	2219	322	1465	6975	585	1911	5747	2345	5819	251	1666	2665	1406	2756	2154	1993	5242	2234	2872	501	2436	1224	1642	3251	3909	2400	3112	2621	2379	4274	1484	1087	1157	1072	10227	10419	11973	117	36	421	298	1416	967	706	545	94	37	27	19
PBANKA_0206400	361	127	275	759	186	628	1174	447	761	143	1129	136	121	163	113	894	2140	1103	1269	282	718	912	1005	1813	2352	1970	2032	1766	150	164	123	139	154	172	164	106	163	27	16	253	95	329	139	195	83	25	4	1	1
PBANKA_0206500	641	139	840	2525	441	1237	1290	510	535	69	534	840	348	2147	2398	426	2042	1038	1465	66	985	189	154	445	492	1023	1097	998	1903	2370	1696	1167	1375	1142	895	853	750	136	27	680	479	2416	1388	1265	887	175	138	3	0
PBANKA_0206600	3808	5467	698	2540	977	5801	481	1784	3486	260	1842	3462	2524	3548	1590	9953	3195	8681	3307	572	663	985	3526	3745	5156	7408	7915	6899	2288	1652	1905	281	314	253	845	824	537	263	67	410	216	437	179	506	293	2988	1932	19	29
PBANKA_0206700	362	158	63	294	54	298	1121	1085	770	8	82	27	18	27	23	173	196	227	113	241	401	301	234	219	322	69	63	56	13	38	16	37	52	54	573	635	619	2	0	25	10	68	32	27	18	25	2	0	0
PBANKA_0206800	722	492	694	4184	434	2050	2037	3125	782	519	3544	202	179	358	193	5414	3537	4060	3636	7352	2517	9467	6423	7704	10084	4438	5580	4665	710	1037	473	360	419	459	2047	1586	1980	65	13	261	126	400	153	217	96	110	48	5	1
PBANKA_0206900	567	300	19	85	155	704	266	140	2280	19	182	1561	873	1351	727	118	233	156	85	31	195	91	101	214	205	679	640	556	621	458	451	128	182	160	206	224	96	98	39	123	63	79	57	24	31	300	305	6	4
PBANKA_0207000	3712	1429	1584	8244	2630	11354	4700	4294	1225	528	4897	5058	3344	7502	7799	2066	9204	2701	4108	1748	2669	3554	960	2382	2572	14107	15478	12652	7435	8946	7129	2450	2510	2336	6529	6080	6735	434	106	987	494	1481	492	662	301	318	135	27	67
PBANKA_0207100	263	76	382	1106	33	69	2082	795	340	21	128	33	23	44	44	356	803	548	761	510	1350	1063	317	497	535	199	211	211	42	176	19	125	149	152	1576	1129	1232	0	1	108	27	205	118	131	66	10	10	11	24
PBANKA_0207200	1298	497	210	616	564	1862	1679	683	569	68	753	665	499	949	244	898	2947	687	1134	386	1234	965	330	792	725	3990	4515	3479	1685	1856	1475	424	496	468	1605	1453	1878	79	22	306	148	371	124	94	46	41	19	27	22
PBANKA_0207300	744	377	596	2992	216	714	597	724	3542	508	2924	147	95	307	205	1179	1955	1505	1844	301	431	613	1438	2247	3146	1085	1241	1061	461	590	170	195	224	242	376	381	347	88	22	404	161	504	204	219	114	36	8	47	57
PBANKA_0207400	337	71	245	835	173	674	1128	628	374	88	590	190	200	441	249	711	1213	663	913	515	1614	1046	500	943	1274	1382	1625	1370	274	331	211	341	370	370	210	201	194	54	10	197	108	360	121	128	77	24	5	2	4
PBANKA_0207500	1135	479	1652	7766	209	594	2172	2157	389	136	1112	138	148	642	485	2677	6766	4643	9243	1744	4218	3618	1018	2019	1574	2321	2781	2593	1281	1955	684	1643	1850	1928	851	728	717	163	47	737	369	1704	657	868	380	102	62	91	174
PBANKA_0207600	387	241	328	1264	456	2066	2398	4852	959	2554	20581	476	215	1016	1216	4634	3134	1575	1854	7899	1449	11003	4640	8492	11853	9105	10566	8515	1113	1591	1155	1792	2086	2345	1411	782	1246	231	62	1934	888	2917	1032	1236	578	273	110	110	191
PBANKA_0207700	524	396	198	912	546	2861	604	923	748	1289	8433	1273	879	1645	930	958	2038	943	770	478	799	1086	3127	6811	9448	5113	5958	4562	1890	1884	1581	449	467	420	1230	1031	1054	48	33	348	132	419	122	166	76	123	109	8	7
PBANKA_0207800	394	41	178	464	307	1221	203	69	131	15	135	447	204	1004	491	328	1136	281	345	12	174	46	95	195	279	1741	1783	1437	926	1000	1252	138	188	123	258	241	134	111	29	252	147	355	172	141	92	18	9	0	5
PBANKA_0207900	225	29	706	1508	7	31	477	247	706	82	508	7	5	32	33	146	310	294	274	18	171	51	143	280	401	18	21	32	17	50	14	55	63	80	56	52	51	6	1	92	37	221	70	248	164	23	13	1	0
PBANKA_0208000	651	123	830	3224	98	320	1796	781	275	150	1104	362	153	754	455	591	2534	1152	2088	249	1839	605	363	1004	1309	619	717	753	803	1397	437	1011	1110	1035	1996	1693	2411	60	9	204	101	659	396	277	179	30	12	5	7
PBANKA_0208100	2326	738	389	1469	806	3073	1810	1034	1961	540	3947	1107	942	2779	1241	1239	3324	1133	1291	360	1807	1022	2870	6406	7350	5460	6226	4841	2988	3048	3771	695	676	562	5008	4650	6148	257	70	441	261	562	208	211	87	17	19	70	83
PBANKA_0208200	552	149	521	1214	243	891	683	365	1128	189	1046	360	259	1469	841	382	1111	296	417	82	646	155	361	733	787	432	518	465	1226	1800	1464	714	798	615	1112	1250	1080	224	64	510	289	640	372	264	147	34	16	1054	1061
PBANKA_0208300	715	148	732	2719	348	999	1346	793	598	81	605	190	158	435	323	332	2626	863	1274	165	770	451	271	712	961	827	1079	1106	831	834	643	254	360	312	427	273	202	822	208	1226	852	1370	492	435	241	22	25	667	782
PBANKA_0208400	237	69	106	215	39	224	2385	1684	859	457	3485	43	52	66	67	291	935	268	423	471	1244	984	1289	2598	3208	221	243	213	72	194	54	432	673	764	678	431	644	47	17	845	310	809	243	265	127	38	22	419	323
PBANKA_0208500	568	304	87	322	476	2237	2342	713	1277	116	809	845	553	960	597	513	1602	405	522	125	1413	352	591	1098	1618	3436	3924	3159	985	857	1053	432	475	415	261	206	106	147	26	291	117	211	57	108	36	26	19	0	3
PBANKA_0208600	602	178	65	299	328	1288	826	456	3140	32	179	883	528	981	477	340	1040	232	245	154	1383	341	227	425	681	1651	1817	1510	1129	1026	1129	534	507	508	297	306	131	138	31	199	44	197	60	73	21	30	7	2	0
PBANKA_0208700	3189	1457	359	1301	1144	4386	1068	794	1663	45	381	2650	2067	5860	2207	1094	3472	860	963	205	1259	544	324	730	730	6022	7005	5824	3852	3416	3505	684	705	581	1912	1942	1476	331	55	470	251	495	152	115	65	136	80	1	3
PBANKA_0208800	8229	20165	8836	42898	5232	30405	2359	10602	12761	1063	5117	9667	9142	13552	8282	49045	17432	33390	22037	5098	2748	8207	10982	15003	21322	31311	42495	33333	7402	8206	7311	1986	1636	1538	5319	5719	4815	233	52	2166	648	7214	2405	5609	2002	5406	2733	15	13
PBANKA_0208900	897	448	2583	3505	15	56	512	564	4513	643	3709	62	43	270	280	13139	4059	14115	7975	80	104	151	2286	3313	4114	201	345	304	97	144	43	73	57	33	237	372	75	0	2	957	386	5193	2329	5025	2783	458	233	4	8
PBANKA_0209000	491	149	1240	4119	19	28	486	711	1016	270	1780	69	56	144	174	349	1241	1455	1830	318	536	540	705	1539	2160	132	153	159	127	288	42	243	271	273	255	184	215	8	0	67	37	442	184	552	228	56	17	645	1011
PBANKA_0209100	239	51	363	1105	3	14	505	279	13785	1157	5846	101	58	104	197	409	1474	1012	1188	57	522	125	3124	6270	8512	54	107	116	88	193	32	261	277	269	202	211	99	27	1	135	71	532	286	352	190	57	26	2455	3096
PBANKA_0209200	878	230	452	1684	558	1937	1262	656	5931	248	1623	182	225	437	212	391	1173	388	630	202	361	468	703	1457	1598	1914	2316	1970	582	584	463	193	220	194	156	183	111	71	25	314	165	487	219	204	118	15	29	193	139
PBANKA_0209300	927	282	546	1524	45	109	17354	8500	2126	1344	11663	751	316	305	1189	867	1853	848	994	850	10762	2069	2260	5604	6079	294	423	340	277	1211	133	12192	13871	13152	534	865	315	21	9	693	394	1305	704	532	336	62	57	6	11
PBANKA_0209400	797	175	285	707	617	2100	4537	1214	1900	81	328	285	328	373	276	2177	3379	1541	1286	414	1773	940	1137	1781	2797	1749	1667	1508	438	566	447	141	150	133	2692	2555	2739	69	15	336	131	379	174	224	126	28	12	17	23
PBANKA_0209500	4651	3661	635	2336	1195	7144	2565	5183	14648	338	2008	2160	1659	2188	906	5435	4370	3275	2217	475	2560	993	3004	3516	4552	4230	4509	3857	1334	1321	1178	729	726	609	615	689	351	285	38	404	134	306	102	294	145	127	83	91	134
PBANKA_0209600	296	76	155	526	275	1065	1707	794	2542	160	852	230	162	234	208	980	1320	1059	772	581	953	1565	1010	1794	3164	2624	3134	2398	366	400	256	200	209	217	631	464	609	13	9	157	72	164	65	158	40	41	26	26	29
PBANKA_0209700	246	200	190	652	227	1032	1394	6033	4802	8250	56548	327	182	583	612	1534	1203	631	757	1994	2034	3248	12070	22303	20227	784	1165	897	300	412	256	3107	3040	3478	284	338	229	22	3	258	110	812	406	843	554	138	111	809	1248
PBANKA_0209800	387	284	125	598	184	856	203	339	1501	1600	11074	526	416	553	250	959	1514	861	930	302	309	668	3201	4598	4854	3305	3842	3051	446	321	288	248	185	187	179	152	88	61	6	193	66	299	91	241	108	102	50	100	170
PBANKA_0209900	621	186	98	462	497	1855	315	214	627	137	887	693	576	1145	651	441	1561	313	508	65	546	130	345	851	1395	2585	2880	2636	1299	1149	1178	238	280	177	433	469	319	589	137	953	540	798	258	240	141	52	24	43	49
PBANKA_0210000	1775	510	800	4143	659	3992	3116	2940	1457	278	1532	598	582	657	483	5457	8977	5349	5732	2435	1949	3849	3488	4970	7657	9025	10291	8853	863	1073	856	332	381	399	1087	896	905	116	24	341	136	611	231	369	169	65	26	3	13
PBANKA_0210100	203	95	245	1161	29	103	1287	777	376	137	1063	122	101	109	141	456	890	991	1197	351	1691	644	791	1065	1609	180	252	225	69	190	46	1005	1054	1098	105	165	68	18	0	214	98	371	197	188	101	27	11	33	39
PBANKA_0210200	4354	2818	351	1717	1332	6489	5900	3187	1278	639	4062	7313	4259	8687	4252	3220	5386	2913	1918	873	7904	2099	2299	4198	4733	8954	9894	7687	5672	4915	4993	3838	3808	3611	1563	1495	799	664	150	1091	354	897	254	349	153	636	497	19	18
PBANKA_0210300	462	85	204	1319	61	269	1687	1298	1788	230	1365	78	29	96	90	376	1302	745	797	225	1870	449	2024	2759	3813	414	484	456	199	226	81	198	248	293	63	58	42	3	1	120	52	169	50	77	20	20	3	3	4
PBANKA_0210400	1627	726	1334	7355	803	4126	3783	5778	1739	708	4102	1632	931	2044	1370	7717	7372	5929	9588	7226	2660	11576	6141	7960	12632	6658	8768	6639	1772	2379	1366	1142	1029	1203	9496	9823	10893	195	59	824	347	1447	744	1014	520	221	85	333	633
PBANKA_0210500	1112	1113	1456	6574	1488	5066	1517	2500	771	73	466	818	840	1218	844	5150	5209	6528	6938	3094	1014	7561	846	1685	2454	21062	29283	22590	1414	1435	1108	393	358	388	1395	1290	1386	356	69	1252	446	3458	1369	2294	1053	580	263	271	348
PBANKA_0210600	3846	4305	2106	9915	7603	30294	4998	8593	1963	477	4057	8606	6884	14895	12530	15930	24361	11212	13005	5715	2422	10194	2981	5580	6086	40619	47248	40626	10982	12122	11505	4186	3633	3633	8370	7943	7048	848	201	2320	765	1981	735	804	343	407	242	390	748
PBANKA_0210700	515	239	550	4104	534	4199	1042	1995	366	59	481	966	541	1163	700	2900	3057	2418	2311	1244	1254	1914	755	1222	1616	2447	3129	2724	1043	1479	1004	535	494	549	1592	1561	1554	32	6	198	54	238	92	106	54	25	8	7	3
PBANKA_0210800	1278	438	546	1782	496	2026	353	208	768	86	629	684	482	1571	615	668	1742	674	868	74	100	155	216	452	600	2440	3127	2445	1225	1150	1005	166	155	89	553	534	397	155	34	529	261	1412	597	468	294	56	22	59	72
PBANKA_0210900	510	113	138	499	163	511	135	38	311	11	55	274	284	527	207	226	686	195	292	33	78	127	84	192	203	2162	2364	2100	415	381	488	47	67	40	204	170	137	198	54	469	241	684	237	227	115	37	20	66	84
PBANKA_0211000	1100	479	129	477	275	1290	762	446	952	71	547	1420	760	1843	1115	920	1509	593	685	353	822	645	751	823	1456	3532	4372	3382	909	1072	1095	430	448	403	519	583	477	131	31	231	95	261	88	130	71	74	26	56	54
PBANKA_0211100	649	332	412	1728	258	1070	363	260	3293	147	880	283	302	350	183	947	2580	1459	1907	302	488	705	1816	2417	2631	3398	3709	3107	473	505	315	97	93	93	234	203	231	84	10	257	96	401	127	174	65	52	32	93	138
PBANKA_0211200	525	415	208	838	292	1303	527	890	979	152	1173	584	401	1101	719	1892	1140	1553	828	650	942	1419	819	1133	1624	3783	4359	3474	775	815	440	470	460	471	491	497	412	48	4	144	62	202	82	126	74	301	219	54	74
PBANKA_0211300	989	353	360	1422	495	1880	1020	911	4036	848	7211	1330	657	2159	1548	549	1148	567	561	270	1357	539	2196	4157	4350	2377	2572	2185	1532	1970	1981	715	801	718	910	883	738	174	37	386	201	485	237	241	152	50	35	2746	4615
PBANKA_0211400	518	101	257	1030	626	2592	783	490	875	276	1347	525	440	2054	908	1543	4555	1170	1755	304	1336	764	981	1844	2854	6131	6529	5607	1919	1937	2169	514	610	535	518	419	250	146	14	435	178	455	183	141	73	44	5	15	15
PBANKA_0211500	1408	220	392	2028	1545	4870	838	359	1322	793	7038	7026	3578	9030	4544	1032	3820	690	1130	113	1301	395	1491	3393	3232	6194	6806	5856	7598	8179	9174	1380	1715	1304	2162	2176	1022	487	176	784	661	1096	635	321	219	39	15	2	1
PBANKA_0211600	1020	413	296	1749	384	1966	1598	1465	1677	167	1399	851	510	996	709	1707	2526	1096	1253	550	1676	943	1761	2051	3469	2620	2950	2381	604	646	560	466	491	550	529	438	435	108	27	310	114	459	186	176	80	48	10	2	5
PBANKA_0211700	381	137	74	347	176	900	1048	1294	430	64	406	233	267	285	125	681	964	453	489	726	1587	1341	511	909	1557	2432	3034	2448	308	317	216	310	252	296	229	218	208	41	6	148	59	270	110	163	65	29	6	55	70
PBANKA_0211800	757	167	211	881	322	1665	518	318	336	44	323	348	210	324	231	1249	2293	892	1256	198	341	485	495	880	971	1706	1661	1598	229	257	332	56	78	52	130	81	87	26	3	223	70	307	93	131	44	18	12	1	2
PBANKA_0211900	1750	928	823	4010	997	4153	1182	1203	495	115	872	1040	1020	1880	1385	2571	5425	3053	4011	735	970	1644	566	1258	1473	13538	15425	12224	2493	2626	2318	507	597	617	1044	781	758	216	65	582	242	892	373	347	164	53	16	10	5
PBANKA_0212000	1059	1164	681	1772	167	938	831	741	1022	101	499	610	622	324	166	9468	2970	9146	6123	548	571	1142	768	1346	2245	6881	8232	6906	526	301	261	186	173	169	256	284	265	106	8	181	60	241	79	592	280	531	221	26	54
PBANKA_0212100	12238	4475	990	5233	3071	14078	3841	3500	6882	354	2714	21603	9192	32099	17664	2538	3713	1280	1265	444	2318	748	1150	2127	2955	3213	2479	2216	10135	10367	11060	3195	3170	2577	5492	7605	5019	1441	340	1913	1089	1930	770	532	360	808	730	13	27
PBANKA_0212200	1017	825	1882	10071	2346	8911	1051	3190	1923	217	1749	821	667	1416	850	12931	8082	9955	10349	5102	531	10089	1882	3353	4744	34071	46313	37684	1549	1753	1188	295	256	262	2248	1858	2321	376	71	1321	509	2259	767	1073	439	124	51	160	217
PBANKA_0212300	534	108	161	771	245	1242	933	795	424	74	595	166	169	569	299	955	2335	937	972	463	1035	1039	463	947	1567	2267	2426	2162	703	1080	798	426	510	566	844	654	805	39	9	204	73	274	95	103	45	19	8	0	2
PBANKA_0212400	405	68	177	569	520	1641	784	535	386	159	1274	743	546	2543	788	687	1809	413	550	303	1694	555	378	1008	938	3919	4862	3639	2258	2269	2635	845	1123	974	594	412	304	198	49	820	454	1867	925	613	383	83	35	9	10
PBANKA_0212500	148	12	58	168	112	526	994	397	667	63	431	124	85	424	123	114	312	81	85	83	556	173	277	509	557	437	488	401	338	416	446	286	267	276	191	187	142	78	15	91	36	123	47	28	17	5	4	50	36
PBANKA_0212600	114	24	23	39	26	116	1608	503	1198	39	333	52	67	31	41	149	329	97	121	207	1099	538	462	1012	1129	284	368	315	60	275	72	216	193	182	2632	2549	2868	28	2	117	38	259	100	114	56	25	8	66	76
PBANKA_0212700	904	680	564	2424	1424	7886	2790	11316	3148	857	5617	4246	2027	4618	3945	7478	4167	2560	2474	5247	3037	6936	5255	6766	9529	4968	6780	5110	1724	3175	1630	2479	2132	1968	5901	6964	6968	138	28	834	278	1188	389	462	223	115	40	388	468
PBANKA_0212800	346	136	1294	3298	99	426	2042	1362	334	120	746	188	101	387	411	2089	2873	3315	3833	918	3530	1617	696	987	1364	393	494	451	161	330	207	1481	1653	1768	526	466	476	14	7	178	92	354	156	552	333	50	33	17	25
PBANKA_0212900	575	207	494	1750	562	2825	1150	829	2248	515	3587	423	299	1260	644	1711	3947	1566	1920	381	521	686	3610	4530	7008	4287	4734	4111	1432	1622	1299	348	364	328	1142	963	1055	105	29	428	141	1042	401	648	320	108	39	83	95
PBANKA_0213000	2382	1482	451	2216	941	4922	3405	1796	1572	207	1673	2882	1590	4930	2394	1501	4305	1459	1984	351	1257	675	1334	2507	3976	4605	5023	3996	2920	3375	2722	1914	2090	1943	1631	1698	1294	165	45	703	386	1266	622	804	461	635	460	438	485
PBANKA_0213100	451	223	69	311	163	702	427	191	193	6	70	1715	720	1863	1254	161	448	130	140	30	300	82	44	98	139	602	669	598	1026	1044	793	341	404	314	515	548	445	75	23	152	87	211	88	76	53	206	188	52	47
PBANKA_0213200	1436	1498	3461	22530	1774	6901	2262	9915	402	198	1793	1181	854	2935	3757	16071	14447	14052	17919	9566	2324	12771	2342	4440	4222	10364	13658	11712	2929	4099	1744	1622	1836	2035	11368	8782	14240	442	139	1958	895	3076	1163	1504	645	299	104	53	124
PBANKA_0213300	884	186	80	367	162	692	266	158	116	5	40	1244	662	1302	686	137	504	159	152	33	420	102	17	88	91	571	623	645	830	813	789	193	236	191	218	233	87	92	18	324	183	294	144	77	42	11	6	1	0
PBANKA_0213400	3262	3226	230	1035	665	3240	421	607	4006	911	6561	5803	3094	6284	3338	2731	3278	4152	1676	254	581	616	3272	4609	4613	9887	10057	7867	3707	2948	3191	524	550	444	885	1082	491	387	58	499	262	522	195	322	170	2866	2252	315	484
PBANKA_0213500	2236	1800	121	409	261	1678	2026	1882	9892	395	2678	5108	2611	2902	1451	2215	1409	1933	714	635	3083	1166	1967	2389	2723	3770	4092	3168	1561	1117	1129	1535	1455	1527	317	491	221	292	66	221	82	141	69	176	88	1838	1450	315	456
PBANKA_0213600	1150	943	636	2695	433	2179	1047	1862	2023	129	1049	2308	1068	3012	1963	2614	2595	2764	1927	900	1601	1643	1008	1668	1966	5494	5744	4533	1495	1689	1346	1192	1416	1216	1226	1091	1032	118	52	637	318	639	239	557	360	276	134	490	740
PBANKA_0213700	1276	231	117	876	277	1650	2226	2310	5522	147	910	891	460	1941	1211	461	1079	305	337	434	2281	878	712	1194	1524	1957	2401	1900	920	1023	963	1087	1178	1162	320	338	146	91	17	181	108	235	105	79	64	12	7	34	50
PBANKA_0213800	376	119	604	1112	83	312	4339	3784	1058	297	2235	156	74	486	305	686	1448	847	869	1035	7562	2151	879	2262	2667	713	958	775	366	475	380	2291	2432	2515	645	635	757	125	33	374	202	503	170	297	160	34	21	17	26
PBANKA_0213900	156	13	121	180	5	7	1224	254	97	20	181	28	30	54	159	96	112	85	62	75	570	205	190	456	395	93	79	68	88	519	95	246	262	249	5199	5881	7730	2	0	25	6	27	13	37	27	2	5	0	0
PBANKA_0214000	172	336	494	1366	80	211	2251	8328	190	971	8328	568	309	418	2776	2490	1286	1589	939	5302	1943	10537	647	1752	2311	2695	4396	3034	155	682	95	3639	3946	3823	243	407	197	7	2	496	234	1058	447	642	269	210	90	2	2
PBANKA_0214100	200	71	6	39	80	192	103	38	485	4	22	639	404	512	269	49	173	35	35	9	102	23	19	51	40	133	145	123	232	301	291	76	65	74	107	92	62	30	10	194	131	744	443	440	289	51	36	56	77
PBANKA_0214200	1565	765	167	850	906	4289	551	820	1045	31	248	1769	1242	5075	2301	699	2234	486	636	347	1016	655	251	564	625	8806	9489	7143	3539	3409	3438	986	1028	868	1246	1279	792	320	81	696	383	2861	1286	1601	694	119	97	178	328
PBANKA_0214300	2035	996	595	1995	751	2703	1330	833	637	43	354	4587	2264	5418	4222	802	5694	1255	2330	178	1146	500	324	1208	929	4057	4083	3671	3562	3981	3529	971	1121	919	1344	1461	1066	206	64	960	599	1325	456	600	241	63	42	23	26
PBANKA_0214400	1547	1083	2126	10129	2632	16422	1940	3953	902	151	1402	4128	2309	8393	9208	9945	13232	9149	9988	934	2174	1722	1051	2337	2259	10364	10567	9106	6557	7492	6941	1973	2140	1660	4004	4201	4041	642	208	1802	1258	1937	701	1699	1095	490	227	1593	2368
PBANKA_0214500	468	135	594	941	128	439	1397	460	259	23	176	824	375	999	942	654	1720	711	651	117	1076	352	165	475	438	517	487	463	492	875	563	777	855	748	1720	1434	1481	19	10	233	236	612	284	369	292	99	57	3	1
PBANKA_0214521	15	7	4	1	8	1	10	0	10	0	0	23	8	16	8	10	12	12	3	0	5	2	0	6	4	0	4	4	2	1	1	7	5	3	52	34	35	0	0	1	0	4	13	2	4	2	0	0	0
PBANKA_0214531	1	2	0	3	2	0	5	0	3	0	1	46	19	11	5	7	3	0	3	1	3	1	0	2	2	4	0	2	2	5	0	8	12	5	8	4	5	1	4	0	2	4	5	0	3	3	5	1	0
PBANKA_0214550	1073	323	186	1153	704	3310	374	184	75	0	17	1037	721	4041	1909	355	1158	312	333	68	355	155	77	130	120	3895	4941	3764	2021	1804	2313	257	340	209	576	622	292	1	1	13	7	33	22	14	10	8	13	0	0
PBANKA_0214600	4107	2588	662	1449	701	3494	438	352	695	11	80	4159	2455	6988	4991	4128	6655	5887	3652	31	207	79	195	679	572	5618	6084	5077	3866	3229	3859	450	396	187	1425	1514	613	2	0	157	98	263	140	1040	641	9319	6470	2	4
PBANKA_0214700	11287	8053	4100	17719	3674	17865	4852	4309	3456	107	906	16471	10506	22159	10841	9847	15408	13669	10908	1107	4027	2463	1638	2688	2822	20441	24560	19515	12877	13364	9645	2339	2448	1932	9769	10054	9488	139	54	362	137	727	304	799	443	2890	2085	2	1
PBANKA_0214800	6120	3203	708	1922	541	1873	7709	3628	1622	56	389	11637	6503	11898	7729	1476	2598	1759	1307	719	10743	1863	345	976	758	4044	4362	3964	6499	4744	4318	7928	8207	7621	1956	2497	1512	154	41	393	234	584	238	280	204	3103	2856	11	6
PBANKA_0214900	354	405	64	209	101	347	85	35	890	10	58	2152	966	1377	1097	462	1399	536	497	16	59	32	88	211	348	551	597	637	669	490	436	55	36	18	155	197	92	57	5	230	185	304	128	133	80	207	164	1	0
PBANKA_0214951	47	7	1	81	21	195	5	11	19	1	17	215	111	402	245	74	244	76	116	4	21	11	32	73	39	385	393	348	335	259	276	16	37	10	95	60	33	3	1	43	22	56	8	9	4	3	1	0	0
PBANKA_0215700	77	49	4	9	16	59	63	26	18	1	6	138	91	272	99	40	259	67	90	29	55	50	14	30	37	79	84	93	110	67	44	19	23	10	61	59	33	1	1	5	0	6	0	6	1	0	0	0	0
PBANKA_0215800	1190	286	67	574	216	1673	52	37	72	1	11	446	400	1336	443	342	1240	325	330	38	73	58	41	139	91	1631	2266	1762	986	911	746	52	55	24	262	261	114	6	0	29	24	40	24	21	12	6	6	0	0
PBANKA_0215900	19	2	3	6	4	5	8	1	7	0	1	44	25	100	32	7	8	1	3	0	10	1	3	10	19	37	51	39	74	60	44	2	3	3	21	20	14	0	0	1	0	4	0	6	0	0	0	0	0
PBANKA_0216000	235	9	249	15	52	2	136	8	81	25	194	203	133	458	545	614	1753	1181	1423	71	261	112	137	316	427	527	581	578	419	391	196	109	131	131	108	113	40	2	0	78	19	161	103	77	54	10	5	0	0
PBANKA_0216021	0	0	0	0	0	0	22	2	0	0	0	1	0	10	6	1	1	0	0	3	7	2	0	1	5	14	19	14	1	0	1	3	3	2	4	0	2	0	0	0	0	0	0	0	0	1	1	0	0
PBANKA_0216041	81	13	0	1	9	8	29	14	8	0	1	171	105	393	199	71	4	9	7	31	43	68	30	20	24	193	210	163	167	83	53	16	10	3	68	65	31	0	0	0	0	0	0	0	1	4	4	0	0
PBANKA_0216061	246	13	1	1	13	9	11	4	13	0	5	799	703	1784	844	202	12	7	2	2	53	5	3	35	21	499	461	391	929	413	199	38	35	20	155	202	75	0	0	0	0	2	0	0	0	1	2	0	0
PBANKA_0216081	0	0	0	0	0	0	0	0	0	0	0	0	5	3	2	13	16	4	3	1	2	3	1	3	1	5	14	17	0	1	0	0	0	0	3	3	0	0	0	0	0	0	0	0	0	0	0	0	0
PBANKA_0216701	45	4	0	8	8	100	45	24	11	2	13	44	25	208	153	26	95	22	18	8	80	29	10	20	25	74	89	65	187	178	243	29	24	27	218	214	167	0	0	0	1	1	2	1	2	0	1	0	0
PBANKA_0216721	0	0	0	1	5	0	1	0	1	0	1	0	0	3	5	0	1	0	0	1	2	0	1	1	0	7	2	6	3	1	2	2	3	1	1	0	2	0	0	0	0	0	0	0	0	0	0	0	0
PBANKA_0216741	470	344	15	123	51	284	140	76	88	0	8	627	555	1335	429	148	518	515	206	50	362	157	20	63	74	834	956	842	659	379	267	185	267	249	179	234	68	0	0	12	16	15	11	16	17	168	160	1	1
PBANKA_0216761	375	286	1316	2258	36	69	136	167	124	0	25	82	67	215	270	5114	2536	12056	5916	13	13	15	49	123	150	211	359	271	115	46	55	61	34	11	160	295	47	1	1	10	9	8	5	275	217	110	80	0	2
PBANKA_0216781	489	114	991	3009	17	43	152	139	201	5	34	305	204	436	440	1049	2206	1989	2396	10	52	15	42	154	104	111	169	129	322	552	131	80	69	32	149	202	70	9	1	137	110	594	313	418	231	86	28	2	8
PBANKA_0216801	384	337	687	991	78	397	77	158	169	28	213	38	33	98	110	1617	147	671	226	12	5	26	83	170	378	1385	1754	1248	34	27	19	3	8	4	16	25	5	0	4	7	4	12	12	17	12	1	5	5	1
PBANKA_0300100	59	28	80	88	27	21	78	23	55	10	47	183	122	261	405	342	2787	1789	3236	147	269	266	62	86	186	260	334	352	398	557	99	112	144	113	89	107	59	1	0	117	94	333	131	110	92	42	17	0	0
PBANKA_0300200	56	49	2	9	9	72	18	10	8	0	3	243	181	427	116	25	217	61	115	11	22	15	8	22	21	148	194	164	185	100	116	13	5	4	32	30	19	0	0	2	2	4	0	9	3	10	15	0	0
PBANKA_0300300	468	165	17	74	57	302	384	115	42	0	6	627	352	999	423	85	274	95	98	126	325	268	95	186	180	425	449	346	498	426	408	69	84	40	459	343	382	0	0	3	3	9	2	11	1	3	2	0	0
PBANKA_0300400	26	34	2	3	5	26	35	24	21	2	2	16	3	5	2	12	18	10	10	12	31	22	14	14	18	12	12	10	5	4	6	3	1	0	25	13	13	0	0	1	0	0	0	1	1	4	0	0	0
PBANKA_0300500	270	258	12	25	51	380	76	45	64	0	2	80	30	128	60	62	103	36	27	49	57	112	24	54	40	371	429	370	49	52	32	14	7	4	51	43	28	0	0	1	3	10	3	4	6	2	0	0	0
PBANKA_0300600	12039	10435	790	3461	2190	10645	2827	1911	1653	120	1016	72975	35426	31500	23720	13669	12705	27506	10305	2267	3638	4233	1681	2664	3053	79372	84703	69416	13916	11809	13681	3573	3975	2903	5514	4532	3625	4	11	41	30	82	54	950	670	23426	15322	7	10
PBANKA_0300700	1597	1204	1916	9016	334	2040	2780	5277	3440	972	6446	883	623	1073	767	4521	4024	5152	5680	4006	4746	6645	4361	5431	7374	5048	7017	5861	902	985	501	2449	2787	2995	878	800	738	79	29	215	103	317	129	356	179	146	88	353	588
PBANKA_0300800	194	65	183	565	230	934	706	411	555	38	353	154	150	342	133	406	1399	498	680	249	821	645	306	629	762	837	1026	878	330	362	263	162	162	163	428	338	302	74	9	251	96	275	126	100	54	16	10	44	66
PBANKA_0300900	89	27	52	265	128	632	640	256	132	19	169	112	114	319	114	351	907	202	271	120	408	263	146	310	367	650	749	635	499	641	619	229	232	242	486	348	419	71	10	159	72	192	80	73	45	2	6	11	21
PBANKA_0301000	3633	4873	5358	20713	1534	12121	4740	30031	3276	400	1572	4937	3268	2786	1947	26660	3920	12375	8730	2234	5451	4683	7721	7042	14650	1650	2028	1445	1646	2549	1138	3547	2664	2839	13689	14678	15041	10	2	128	43	236	101	619	306	259	141	10	16
PBANKA_0301100	2681	930	773	3496	504	3072	5674	5631	2053	150	1062	1137	791	1569	659	2961	2915	2339	2029	2056	9956	2942	2477	3179	4594	1979	2464	2071	1190	1552	1112	2610	2635	2267	1101	1404	1042	106	22	153	56	269	110	172	76	29	14	4	5
PBANKA_0301200	317	81	294	806	208	512	1745	464	236	30	272	147	125	265	68	342	990	415	534	197	867	565	247	592	548	485	522	419	763	676	393	394	392	378	1677	1544	1472	81	15	179	90	332	138	142	74	32	9	3	0
PBANKA_0301300	2158	462	909	2702	707	1740	25392	7208	4927	735	6476	5049	1847	3573	3578	2954	3965	1040	1718	2076	9313	4604	5116	8488	8228	2002	2403	2336	2347	6415	2157	10034	11197	10700	27294	28459	38633	253	120	362	260	393	225	110	103	16	7	82	89
PBANKA_0301351	0	0	2	5	3	0	4	2	0	1	7	8	4	5	3	8	7	8	3	3	10	4	4	5	9	2	0	2	0	2	1	1	1	0	15	26	20	0	0	1	1	1	1	1	0	0	0	0	0
PBANKA_0301400	191	59	108	474	539	2247	1603	838	175	115	720	176	178	822	446	685	1601	514	584	547	802	1265	668	1309	1780	1862	2033	1754	572	519	550	124	123	117	2137	1856	2784	5	0	9	4	28	16	49	22	6	3	2	0
PBANKA_0301500	2529	3428	127	742	319	3480	413	955	2765	226	1820	9213	4125	5129	2789	2949	1212	2541	658	194	457	324	1830	2301	2147	2213	2952	2256	1862	1143	1375	492	421	395	369	561	229	180	53	178	83	130	61	200	165	2773	1994	21	32
PBANKA_0301600	2719	942	632	1081	108	465	75738	53740	10419	2202	16978	1251	768	1209	3161	4958	7381	1205	2797	10503	80317	21695	8091	12929	16820	574	1300	875	196	585	211	50476	53085	51679	830	1278	408	36	17	181	132	221	99	104	45	25	11	58	80
PBANKA_0301700	204	78	128	439	234	758	1409	969	578	120	991	181	165	317	102	595	1554	520	622	699	2269	1725	751	1530	2016	1661	1856	1539	721	781	518	816	941	1010	399	354	292	37	4	172	66	261	95	100	54	8	8	1	3
PBANKA_0301800	210	84	153	375	27	97	2491	1089	177	149	906	65	23	44	40	1248	656	1012	581	4876	1597	7948	1336	2685	3241	1653	1681	1339	110	517	110	85	96	135	3756	3240	4751	0	0	5	1	81	49	161	98	25	4	5	23
PBANKA_0301900	1454	1320	1807	8670	539	3254	1786	2950	1110	930	5624	1234	675	1411	1086	8116	4574	7188	6628	3777	933	6492	5073	6748	12582	13017	17653	14285	951	1237	682	540	536	647	1269	1077	1415	89	27	463	118	1136	356	1035	394	353	153	163	238
PBANKA_0302000	4147	1636	1541	3257	609	2593	5013	2722	2236	155	1485	1235	963	2836	1151	5312	4654	3811	2647	839	3301	1615	1082	2016	2114	2500	3023	2663	1260	1465	1440	1578	1586	1677	471	555	197	165	21	459	167	747	298	574	306	697	405	5	5
PBANKA_0302100	816	624	352	1484	281	1971	2035	3500	3104	1353	7128	302	210	430	237	3886	1988	1967	1835	1522	2031	2311	8182	8623	11673	2204	2963	2602	524	850	407	404	384	435	2412	2718	3162	25	2	122	31	164	62	71	35	24	16	18	17
PBANKA_0302200	134	64	86	391	53	287	649	568	924	674	4644	104	65	278	119	383	628	509	553	348	659	655	1496	3003	4012	735	1005	862	365	608	220	394	438	477	1858	1899	2587	6	0	22	13	53	37	31	18	12	8	3	9
PBANKA_0302300	1168	958	79	308	225	908	789	482	1265	194	1237	1249	1068	1720	565	562	1005	686	401	174	939	317	507	971	876	2034	2315	2067	1185	643	755	296	333	333	454	430	341	158	33	95	56	133	52	77	36	474	351	28	40
PBANKA_0302400	1154	557	309	927	312	1832	1682	532	2748	114	691	364	362	467	167	1090	1157	1052	799	508	1165	903	1657	2227	4159	4789	6416	4988	567	505	571	74	113	88	593	302	477	229	37	172	66	106	50	68	41	15	1	5	3
PBANKA_0302500	5850	1296	1996	7989	2346	8511	3093	1554	3004	2269	16172	6614	3884	14046	9854	1384	7295	1882	3205	441	1576	1205	4557	8314	10067	10717	11953	10102	12015	11906	14288	998	1215	682	11205	10132	12213	590	121	1130	666	1445	706	603	432	91	90	673	847
PBANKA_0302600	396	57	100	159	98	549	5288	2240	603	129	926	128	148	395	149	440	1248	222	362	695	7427	1641	566	1145	3014	1440	1453	1176	396	420	438	2978	2889	3349	309	304	236	50	16	83	67	101	50	74	21	15	1	201	243
PBANKA_0302700	232	37	51	156	284	1268	492	300	120	109	858	210	168	198	80	377	1337	243	332	181	462	336	405	1009	2029	1801	1785	1447	596	527	634	115	98	119	314	222	226	65	28	110	43	109	44	31	13	14	3	19	20
PBANKA_0302800	272	95	121	447	145	516	1308	1212	140	16	113	295	146	269	324	1258	889	647	437	1843	1119	2969	635	833	1082	1119	1173	895	386	1358	330	227	304	296	5056	4346	6232	31	5	88	52	72	29	94	45	46	8	26	29
PBANKA_0302900	223	25	43	55	5	13	2353	658	132	8	65	41	18	40	65	265	133	68	96	373	646	721	564	634	607	160	180	148	43	250	28	29	45	47	5163	5407	6558	0	0	1	2	14	3	28	6	4	4	3	4
PBANKA_0303000	146	37	50	129	17	65	1477	604	146	67	566	16	10	15	16	601	328	349	295	949	668	1980	693	1075	1838	426	460	339	72	262	61	32	59	67	3465	2114	4432	3	0	33	6	36	22	60	14	10	5	4	2
PBANKA_0303100	1609	511	323	1157	711	2977	1010	551	1664	279	1880	1176	1049	1474	782	953	3362	992	1447	183	590	619	1089	2126	3182	3032	3498	3126	1340	1312	1214	257	243	233	940	803	653	201	34	495	249	649	234	239	104	30	31	11	4
PBANKA_0303200	982	300	231	854	373	1326	337	199	1815	158	1100	1087	728	2102	964	383	1513	325	588	26	170	66	312	680	689	1137	1511	1398	1607	1577	1444	265	309	266	510	576	266	124	25	193	104	277	120	138	80	29	59	0	1
PBANKA_0303300	765	146	620	2052	413	2009	4582	1990	708	82	543	399	371	704	442	2686	6215	2843	4192	2541	1645	4744	1405	2948	2882	5048	4799	4064	640	1142	658	142	125	113	3989	3753	5159	42	5	163	78	284	103	129	54	26	3	0	2
PBANKA_0303400	1161	224	753	2301	386	1195	2293	782	1137	89	620	1142	594	2029	871	956	3120	994	1864	471	1489	958	576	1005	1107	1007	1150	978	1206	1521	958	609	663	564	1462	1486	1226	103	29	404	207	1337	774	756	445	56	40	47	72
PBANKA_0303500	347	73	271	849	49	265	3508	2106	636	296	2956	501	228	524	455	486	761	289	486	473	5051	1003	607	1240	1135	100	117	125	308	593	333	3477	3418	3067	180	270	114	19	4	79	59	268	128	107	68	21	9	4	9
PBANKA_0303600	6495	1646	2759	11005	4039	13082	3260	1899	3923	1978	15432	11573	6286	16334	12336	2879	17055	4371	8212	632	2091	1275	3897	7300	7842	17432	20833	17025	13803	13863	14201	3219	3409	3218	5053	4336	3159	1114	279	3354	2106	4831	1849	1980	1091	297	115	15	30
PBANKA_0303700	1672	1312	1716	9621	1491	7085	2998	6029	1540	602	4700	4765	1980	4633	3427	7655	10598	6986	7655	4565	1203	7249	2068	3797	5246	22960	27113	21962	3165	3640	1964	1578	1700	1615	6103	5236	5063	691	133	2362	908	2513	822	1067	411	281	115	196	316
PBANKA_0303800	450	97	518	1200	110	292	1898	621	1562	251	1412	397	222	734	520	606	1299	636	732	372	1397	862	713	1460	1674	572	614	546	536	840	279	859	980	893	1335	1205	1068	84	28	370	179	485	250	204	116	56	23	251	387
PBANKA_0303900	578	237	923	2193	104	445	3128	2496	14456	1817	16733	450	270	795	1338	1408	1886	1860	2014	527	761	1132	2669	5244	5358	705	745	637	379	994	211	932	1216	969	5779	4405	6518	17	4	115	59	169	54	699	350	152	97	1114	1493
PBANKA_0304000	1055	420	264	1125	885	3831	1364	883	2396	255	1553	461	432	481	246	1895	3184	1707	1458	839	787	1986	1492	2489	3213	7948	8922	7343	751	693	772	129	112	139	348	265	252	109	33	341	143	194	94	184	79	81	61	181	233
PBANKA_0304100	624	557	193	734	306	1639	1338	2136	3617	1723	13221	589	566	790	481	937	854	961	594	836	1165	1563	5557	8810	9375	3211	3792	2931	598	367	228	821	789	765	495	423	319	37	4	122	25	144	37	122	45	489	295	322	298
PBANKA_0304200	435	238	22	59	97	341	189	124	1492	79	549	461	274	699	258	147	240	89	56	53	333	100	417	610	689	460	596	547	489	396	429	165	197	153	158	166	87	54	22	109	62	93	38	20	15	75	41	13	18
PBANKA_0304300	525	445	56	217	214	1141	213	159	1461	177	1494	759	511	1219	492	256	845	627	336	21	154	78	453	957	844	1590	1795	1524	757	568	477	117	153	136	217	218	129	117	23	254	153	221	65	154	63	1713	1159	29	36
PBANKA_0304400	1142	332	1859	4339	340	752	862	371	1229	94	1053	3201	1444	3091	2538	793	2670	1551	1927	106	1039	247	496	1042	946	953	1288	1122	1431	1987	557	791	793	697	655	870	500	124	37	457	303	1031	573	691	453	1029	702	43	48
PBANKA_0304500	1321	791	2253	6251	455	2377	2895	5243	4181	2906	19595	607	494	1485	1031	22493	10717	16812	15451	4467	2134	6566	7404	12086	14898	5555	7182	6394	988	1490	668	1235	1318	1245	2507	2073	2681	56	10	432	133	1559	745	2158	1127	515	191	399	744
PBANKA_0304600	288	48	48	62	94	271	460	168	1303	63	317	195	134	248	93	146	542	115	138	75	501	146	214	404	499	621	600	521	153	224	175	168	184	187	129	121	87	16	1	63	31	54	22	19	11	1	4	20	16
PBANKA_0304700	29	10	28	33	33	50	49	40	210	18	206	13	0	20	17	41	141	45	54	14	53	27	66	174	294	62	71	35	21	52	40	13	23	23	12	14	1	7	5	37	32	30	25	57	22	11	2	3316	4918
PBANKA_0304800	3271	871	5168	27329	700	2007	698	807	308	46	432	782	695	2875	2778	2613	15214	8444	16719	127	725	300	359	1491	982	3511	4396	4209	4430	6255	2070	708	760	652	1714	1815	1304	30	10	854	303	5989	2592	3494	1751	287	156	42	52
PBANKA_0304900	11172	6112	11442	45514	3407	14329	2454	2215	4335	74	601	30596	16162	28495	30749	9812	17992	16995	20558	154	228	395	491	1373	1381	20019	22823	18658	15030	14437	9644	1439	1471	577	6926	5931	4121	257	88	3201	2255	15895	7595	14385	9170	7905	5235	55	87
PBANKA_0305000	15987	4151	42294	146605	344	1574	1387	1736	2483	8	197	8551	5332	12379	21568	8787	52091	44975	82676	30	260	121	733	3555	1315	5481	7857	7180	6017	12094	3391	1092	988	232	4795	5948	1761	56	24	819	449	18981	8619	18784	10721	1931	918	3	5
PBANKA_0305100	24095	5996	46454	191208	813	1433	2620	2371	4630	24	597	20310	11270	19175	37959	14810	114451	65275	160213	93	521	313	2049	7543	4134	14069	20520	20637	13108	21164	4818	1390	1350	408	5550	4727	2406	295	131	7310	4745	36125	17010	30346	18223	3542	1865	24	23
PBANKA_0305200	1088	368	768	3740	1198	5179	744	355	4933	1098	6963	1301	835	1677	1347	2772	7318	2715	3148	79	286	215	3970	6041	8859	3660	4390	3932	1635	1829	1601	150	170	133	1448	1307	1283	82	16	436	217	1642	689	1402	636	163	75	14	21
PBANKA_0305300	1636	1010	96	287	277	1106	622	447	7825	334	1980	1010	691	1589	362	1315	982	1355	502	193	429	340	1108	1685	1331	1755	2205	1699	881	613	514	183	185	159	624	707	528	257	45	200	76	178	80	192	95	1682	1156	182	212
PBANKA_0305400	1691	1539	619	2450	573	2976	1218	934	3209	292	1743	814	771	454	242	3033	3610	3421	2831	1535	536	3146	2059	3015	3719	12872	15418	12221	754	577	670	92	89	70	550	269	452	269	33	673	204	917	280	551	249	354	181	159	201
PBANKA_0305500	559	175	303	734	251	1475	1078	1016	1760	124	1042	322	222	418	275	2368	2225	1493	1382	1236	530	2521	1266	2449	3786	7894	9214	7169	224	266	260	113	125	135	156	95	82	91	22	359	132	598	221	383	143	60	16	149	175
PBANKA_0305600	64	20	100	480	167	395	153	76	112	11	92	291	135	1138	655	277	683	321	391	42	178	88	58	146	149	751	965	895	730	753	414	203	246	168	185	228	94	243	69	920	581	862	461	253	158	32	20	3	2
PBANKA_0305700	761	207	663	3774	469	2529	1301	918	4866	469	2256	477	249	804	264	1961	4827	2025	3539	171	1389	352	4472	5425	8234	1204	1546	1396	598	670	518	436	461	404	174	238	82	52	9	304	133	504	207	211	128	40	16	60	77
PBANKA_0305800	816	248	165	612	378	1358	950	348	1342	239	1776	1913	1293	3477	1537	671	2604	635	1294	99	1195	323	964	2251	2944	1263	1425	1267	1584	1569	1259	712	778	752	530	661	319	439	112	746	425	744	296	171	131	56	43	25	26
PBANKA_0305900	764	234	88	360	276	995	2069	867	371	261	1592	408	317	1041	644	413	1230	304	391	284	2817	594	478	1235	1436	859	1049	1005	715	698	787	1028	943	908	391	331	272	107	16	366	234	435	151	117	59	19	5	0	3
PBANKA_0306000	566	153	266	229	191	100	3002	669	174	81	615	1510	1174	1870	1249	328	824	380	475	1021	1765	2163	3016	5385	8193	7162	8498	6188	1248	4737	1043	504	776	712	16846	15048	24464	375	73	861	338	1023	293	809	254	286	171	279	280
PBANKA_0306100	257	144	184	834	96	212	2031	3204	202	33	252	128	59	184	389	1336	619	709	697	3994	504	7696	792	1352	1290	3959	4625	3179	277	1130	217	16	25	33	7498	5769	10280	16	0	96	54	96	29	111	40	30	21	18	22
PBANKA_0306200	1982	761	283	951	609	3260	789	562	1204	374	3251	3118	1669	4188	2651	1327	4174	1317	1709	207	696	501	996	2198	2795	5167	5111	3883	2477	2415	2544	564	703	574	1246	1086	624	90	26	383	147	508	215	272	125	64	51	27	55
PBANKA_0306300	1305	487	235	821	469	2051	410	236	1874	560	4392	2352	1220	3880	2776	344	1429	257	403	41	352	96	760	1686	1703	1452	1422	1172	2069	2399	2066	456	536	351	739	792	313	103	31	310	169	574	366	232	201	62	30	2	4
PBANKA_0306400	592	223	104	190	265	717	628	251	1163	50	438	427	292	899	410	244	838	203	260	72	727	199	333	654	1206	729	836	793	566	618	583	418	371	341	209	223	105	53	4	122	60	120	82	66	35	23	10	19	17
PBANKA_0306500	610	145	361	1221	735	2615	1781	595	4510	153	1169	1431	538	2369	1841	504	1969	489	625	82	1062	244	486	1059	1995	2141	2409	1967	2027	2478	2582	1222	1430	1246	1063	1175	687	129	20	278	150	382	131	101	64	27	9	51	52
PBANKA_0306600	447	171	209	728	16	50	5217	3100	4604	1728	10351	107	79	151	130	1032	910	641	473	1232	4875	2084	5491	6468	8631	102	250	180	32	55	17	2751	2695	2907	61	92	24	25	0	92	48	90	33	67	38	6	8	128	199
PBANKA_0306700	1320	334	3320	11794	73	166	448	389	829	131	881	111	159	528	574	1625	3503	3453	5031	73	352	109	668	1227	1609	479	646	628	531	888	240	279	263	264	217	270	88	42	5	238	170	1754	909	1277	671	86	45	7	8
PBANKA_0306800	12051	4019	1026	6045	4224	18824	2499	1868	19268	3279	27228	13997	7357	27053	14456	2065	8497	1871	2937	385	1905	806	5549	12081	8983	21567	23586	19411	18183	15528	21143	2175	2639	1907	5731	5073	3468	1183	313	1225	758	1286	662	404	198	715	595	68	115
PBANKA_0306900	1349	320	780	2600	488	1476	7707	2845	1405	715	5850	1712	1209	4057	1899	883	3430	1330	1811	1052	11064	2482	1967	3510	3560	3083	3716	3914	3214	3228	2654	8936	8992	9239	1215	1508	856	99	10	262	184	516	285	221	157	63	32	1	1
PBANKA_0307000	15450	5315	980	4077	2426	8907	3481	1176	8105	138	1211	35028	14374	24464	13348	2028	4234	1457	1283	172	1286	412	536	1424	1238	7358	10684	9727	9406	9331	10830	2714	2949	1923	2851	4092	1657	2712	950	1848	1289	1946	1256	618	518	3182	3051	253	283
PBANKA_0307100	2277	1434	2859	16640	2036	8966	2831	9252	2397	150	1421	4282	2411	3678	3699	12107	8940	7977	9605	6033	2251	10806	1677	3162	3214	14260	17480	15255	3663	5595	2779	1437	1344	1471	12732	13002	16436	421	90	1170	413	1969	676	786	375	137	39	6	5
PBANKA_0307200	399	96	254	789	347	1658	3405	1357	978	92	648	266	196	813	726	613	2864	848	1162	1084	6325	2772	599	1344	1615	1199	1276	1036	874	1171	944	1671	1925	1702	4089	3097	4204	40	13	237	140	293	139	120	80	29	14	31	37
PBANKA_0307300	65	22	37	133	141	477	489	117	139	25	125	130	122	752	342	279	815	196	180	82	273	244	102	261	275	648	817	713	589	680	604	133	149	102	1250	1138	1252	32	11	111	69	113	58	31	23	6	5	26	23
PBANKA_0307400	1639	701	848	1804	388	2247	1375	1086	1588	453	2673	549	443	488	311	5804	3792	6184	3095	1275	758	2619	2734	5222	9994	9439	11357	9137	680	730	837	147	180	180	757	441	525	149	37	431	136	459	131	257	158	120	54	281	397
PBANKA_0307500	538	237	1293	2622	54	222	476	402	847	57	446	86	64	112	107	1986	1558	2798	2189	186	311	377	760	813	1542	436	827	607	19	43	26	90	103	92	110	115	47	36	2	116	35	131	66	646	452	184	96	20	33
PBANKA_0307600	1053	311	514	1154	178	622	12560	7249	1368	331	2597	94	93	220	97	1005	2050	1522	1338	1329	13572	2794	854	1214	2022	567	697	569	350	362	230	3921	2921	3558	320	300	204	40	7	68	36	111	41	159	71	34	5	26	33
PBANKA_0307700	485	181	188	617	128	603	391	107	477	7	62	76	72	22	14	202	1037	540	537	28	232	81	133	339	380	803	773	627	67	45	50	23	20	19	18	8	3	16	2	94	45	138	34	61	24	4	6	44	52
PBANKA_0307800	3768	1935	867	3391	856	3947	10815	7736	4865	399	2655	3666	2104	6401	2967	2610	3465	2038	1751	1128	10818	2359	1643	2491	2380	5809	6775	5681	4317	3887	3669	8701	8864	9542	1782	1908	1291	315	80	472	281	451	232	263	195	1132	1043	192	236
PBANKA_0307900	672	235	82	316	308	1767	725	476	406	13	100	288	311	344	149	550	1737	564	640	175	661	350	323	624	808	2110	2519	2035	582	443	685	154	175	168	153	151	128	86	9	100	47	106	28	35	13	7	6	79	61
PBANKA_0308000	277	91	348	1409	313	1075	713	298	457	110	768	358	246	641	327	310	1181	562	637	97	939	204	329	692	653	878	1006	956	951	989	878	418	464	443	428	333	366	106	10	136	65	144	50	76	62	12	10	16	11
PBANKA_0308100	790	162	276	834	535	1661	663	244	240	32	220	1006	610	2372	1827	314	1766	286	449	70	660	164	107	408	294	960	1029	874	1986	2219	2121	450	489	446	705	700	416	159	48	348	194	462	222	105	101	19	14	5	4
PBANKA_0308200	41	9	31	65	26	47	454	194	114	27	229	37	22	51	85	95	216	80	86	68	481	148	96	205	280	72	79	77	55	78	66	235	261	239	46	39	27	135	31	437	282	355	138	72	42	11	6	1	0
PBANKA_0308300	908	644	2925	12040	1006	5222	2465	6574	1786	373	2248	951	669	1674	1037	9672	7507	9657	9055	6425	2190	9239	3170	4352	5947	7180	9301	8209	1453	1788	1059	765	827	855	4147	3162	3871	232	65	897	340	1287	408	1004	529	168	75	333	467
PBANKA_0308400	46	27	40	136	105	442	137	80	768	366	2221	46	18	132	37	129	491	127	116	22	196	89	722	1515	1667	289	431	340	172	205	233	54	81	45	66	62	35	46	15	79	38	67	24	36	13	12	6	2	0
PBANKA_0308500	2832	1850	127	653	587	3331	1201	1075	3422	774	4437	1569	1224	2113	922	2107	3237	1896	1100	472	959	1141	2866	3535	3968	8050	8435	6805	1845	1579	2007	376	382	380	1049	876	833	288	39	360	122	331	98	154	77	580	316	87	130
PBANKA_0308600	4801	2505	792	2829	3253	11404	840	837	2942	339	2473	7616	4725	14882	8273	4775	5858	3412	2150	237	1143	606	1229	2540	3026	16216	18425	16210	10578	7942	9621	1283	1393	1072	2227	2404	1088	1144	401	1093	675	931	453	438	344	665	505	120	192
PBANKA_0308700	100	47	91	291	136	418	961	344	436	60	386	169	86	156	68	340	973	433	467	177	929	358	536	976	1803	721	807	672	111	104	81	181	222	191	66	69	23	93	14	158	53	215	48	160	59	45	11	63	70
PBANKA_0308800	319	70	330	1042	272	941	838	336	1529	442	2975	203	156	372	310	510	2008	588	806	121	1062	366	820	1692	2380	741	856	796	510	652	418	311	352	354	222	202	169	34	7	164	110	418	156	300	173	52	34	32	40
PBANKA_0308900	770	427	529	2691	459	2527	537	590	1091	562	3829	695	543	1527	792	1538	2812	1524	1885	278	402	465	1911	2507	3629	3153	3820	3368	906	1082	1072	200	190	220	1100	877	1046	79	8	181	98	534	201	355	194	68	69	5	5
PBANKA_0309000	520	161	213	767	331	1522	570	339	415	49	430	1222	576	1565	885	295	1103	344	380	88	734	205	221	442	464	1928	2176	1712	940	947	910	269	321	289	298	257	148	122	44	260	112	250	97	66	48	23	7	4	1
PBANKA_0309100	4644	1976	577	2647	855	4004	1010	871	2615	227	1932	9078	4385	7564	4949	1221	3055	1250	1496	242	859	562	564	985	1213	4405	4926	4005	3792	3687	3259	937	981	806	1559	1632	1029	413	167	668	415	757	365	285	172	416	338	57	52
PBANKA_0309200	2299	2135	1619	7732	1383	6097	2071	3086	4718	967	5614	1072	1116	1097	1144	8059	7508	8556	8111	5927	862	9959	5218	7963	11203	26759	33854	27238	1155	1282	929	214	189	171	1287	1057	1200	342	69	979	299	1821	548	1126	441	343	158	286	374
PBANKA_0309400	2811	5379	2214	17188	2353	13518	812	3007	2077	1225	6838	3152	1909	4666	1774	18619	12327	13857	16312	2644	626	4932	5182	7847	11621	52247	66391	53938	2794	2606	2308	407	402	358	1331	993	929	714	213	1817	814	2673	1068	1299	618	1205	727	149	180
PBANKA_0309500	183	70	409	494	49	86	222	159	1465	107	761	37	18	124	171	2203	431	1353	697	36	183	78	349	633	1334	58	94	89	30	22	10	114	118	83	46	55	12	41	14	140	115	144	85	392	337	89	68	696	856
PBANKA_0309600	214	28	172	509	304	979	310	106	268	25	199	157	113	473	206	403	1610	353	450	126	312	237	151	267	375	1517	1713	1472	470	464	434	62	77	70	217	196	136	102	21	222	102	310	159	139	76	34	4	47	58
PBANKA_0309700	615	191	194	795	430	1583	735	471	352	41	287	282	249	423	257	630	1500	512	623	126	305	257	387	509	925	1447	1652	1521	501	490	429	102	156	146	261	137	163	25	6	247	112	318	127	112	63	37	15	26	24
PBANKA_0309800	490	99	185	1020	266	1119	625	333	198	28	130	728	399	1178	488	377	1107	369	537	72	420	189	83	237	223	1564	1519	1307	758	882	583	210	236	232	364	368	327	37	8	163	76	237	96	117	46	43	19	0	1
PBANKA_0309900	201	48	45	174	126	595	239	115	114	48	214	125	129	207	62	138	575	104	154	25	167	61	99	201	253	557	635	518	367	344	409	86	102	120	123	110	74	66	15	171	71	125	48	50	16	17	3	0	0
PBANKA_0310000	5385	2100	592	2902	1353	5907	1516	948	2513	1832	13785	8471	4211	10897	6101	1092	3984	817	1441	175	1099	463	2992	6828	6372	6669	7139	6335	5075	4926	4290	846	954	712	2687	2536	2186	525	158	798	501	859	397	320	182	277	294	37	35
PBANKA_0310100	229	30	122	356	278	784	800	345	475	145	1209	286	274	966	475	199	728	201	244	62	691	202	198	772	1024	971	1118	1046	1029	1223	1274	842	1000	834	324	366	145	134	30	260	163	235	130	73	40	2	8	21	19
PBANKA_0310200	272	64	92	335	200	872	1141	460	409	27	278	394	166	820	557	121	389	118	127	51	540	137	142	439	609	782	749	668	570	683	735	343	461	446	203	177	59	72	9	157	107	178	86	45	48	4	0	0	0
PBANKA_0310300	382	76	282	777	352	1020	3229	1692	689	153	1200	648	349	1248	731	478	1023	232	349	478	3855	960	487	1082	1228	1347	1768	1433	1239	1528	1162	2328	2392	2290	438	483	232	121	26	384	196	365	137	79	67	27	9	8	17
PBANKA_0310400	935	281	170	435	426	1680	823	363	1189	150	1172	535	402	1316	554	706	1596	505	626	178	740	391	1032	1710	1889	2767	2898	2355	1079	1097	984	300	269	248	506	504	355	92	15	230	101	209	75	49	29	19	4	17	22
PBANKA_0310500	1030	632	436	1549	107	373	3451	4452	3216	341	1893	265	209	346	214	5232	2874	2519	2881	5939	1355	9389	3192	4301	5937	2955	3294	2609	312	699	203	52	72	67	4125	3740	5032	20	1	120	42	72	30	171	102	351	155	8	6
PBANKA_0310600	777	554	80	443	187	847	249	103	18719	2474	16588	1108	550	2050	1062	413	843	322	276	51	184	105	2262	4632	4119	1360	1371	1154	1308	1139	1110	142	175	104	494	544	365	265	96	253	149	252	104	92	49	93	39	233	317
PBANKA_0310700	529	282	173	296	54	188	11103	11012	1113	212	1506	146	111	50	285	1425	1743	479	867	2153	13776	4793	979	1501	1974	415	841	638	53	125	52	11036	11193	11341	420	635	462	15	4	67	25	50	23	38	19	24	3	1	8
PBANKA_0310800	1896	1031	373	1703	550	3596	1073	1015	1145	215	1715	1541	1149	2474	1327	2640	3374	2006	1670	630	968	1247	1166	1677	2066	8464	9429	8204	1360	1621	1683	529	522	507	915	987	943	102	33	321	158	291	123	181	72	97	53	18	10
PBANKA_0310900	4309	1679	720	2966	2631	9855	2762	1797	2806	386	3292	5962	3695	10811	6536	1404	4517	972	1376	637	1913	1348	864	2023	1964	11855	13384	10522	8986	8790	9619	1916	2161	2105	4880	3099	4751	1020	299	1312	720	1027	417	396	223	308	177	128	176
PBANKA_0311000	5758	2794	2594	10681	2887	9365	2854	1869	9210	1158	10104	11322	6174	12563	9750	3251	16232	5338	8911	642	1567	1296	4901	9208	9392	13866	15798	13678	7454	7580	7060	2263	2420	2168	2760	2572	1372	622	196	1956	1081	2883	1197	1668	819	1125	684	226	381
PBANKA_0311100	425	92	193	728	436	1536	1051	385	1434	223	1505	492	302	1548	612	480	1606	399	477	151	791	366	537	1048	1463	1228	1307	1186	1539	1760	1499	438	508	429	1368	1321	1093	177	45	406	193	393	179	139	106	53	56	48	47
PBANKA_0311200	4308	2949	216	865	541	2895	1139	989	10123	220	1827	2717	2065	3294	1163	3994	2452	3616	937	266	469	482	1522	2098	1719	4029	4480	3903	1946	1648	1662	507	471	407	475	591	240	190	45	302	120	265	104	173	103	2361	1784	112	178
PBANKA_0311300	227	117	32	77	18	129	218	102	1081	518	1927	140	129	74	23	206	590	243	171	57	291	90	984	1797	2170	233	255	304	140	160	219	93	84	70	51	45	17	8	4	76	40	58	31	49	14	66	42	27	23
PBANKA_0311400	537	658	933	3311	33	128	4094	11683	898	4676	31446	134	152	327	834	13289	3265	10434	6456	7321	5386	12109	6053	10699	18570	439	1126	723	13	54	9	4925	5634	6111	148	196	44	22	1	32	13	70	29	799	510	274	98	822	1398
PBANKA_0311500	395	173	588	790	17	54	1830	676	5352	3152	22769	56	65	172	183	1246	761	1449	1213	171	1319	394	6538	10028	9341	42	44	34	27	110	26	863	997	893	290	294	187	0	1	4	8	170	75	414	326	136	87	0	3
PBANKA_0311600	9264	4723	2724	6218	1829	9887	2747	2933	2080	180	1269	3896	3359	6349	3821	14680	11131	13819	9775	1125	1312	2048	1286	2305	2125	25988	29270	23837	4181	4076	4523	663	682	533	2609	2427	2332	116	37	401	151	320	126	1013	568	523	295	13	16
PBANKA_0311700	1392	1396	5030	25264	808	4429	334	1413	1135	102	664	562	331	1524	1304	5100	2423	7470	7678	146	551	178	646	806	1430	792	1058	836	1128	973	891	296	302	312	311	445	139	758	169	1190	575	1413	584	1625	889	313	172	14	22
PBANKA_0311800	12272	8639	3122	5587	751	3430	1624	1165	5405	43	458	15167	8092	10737	5560	15212	9640	22133	9065	72	382	144	783	2028	1838	12129	14029	11453	7299	5136	4838	576	589	222	1902	2424	1100	483	121	1178	615	960	358	2580	1535	17556	12703	1174	1413
PBANKA_0311900	591	175	511	1472	167	458	904	420	3588	706	4757	2032	1132	2089	1514	528	1730	715	1159	134	509	382	1538	2981	2499	1048	1181	1020	1258	1398	763	666	712	709	2087	1352	2152	217	65	557	322	916	291	416	207	85	54	84	87
PBANKA_0312000	544	180	91	163	7	29	11734	6716	5586	3333	24214	31	19	74	160	1042	895	272	437	2266	16811	3215	14253	13660	15286	105	181	172	10	56	10	6126	6732	6749	178	204	100	2	0	18	8	20	13	5	10	3	1	10	17
PBANKA_0312100	1834	625	1516	6189	697	3831	2943	3190	1661	511	4389	1597	923	2668	1561	3687	4797	3540	4382	1039	2078	1923	2520	3376	4585	4217	4538	3750	1221	1567	1199	1475	1614	1614	762	799	576	41	7	296	128	559	248	366	218	123	72	1	3
PBANKA_0312200	960	419	194	794	385	1569	1501	876	743	168	1394	420	305	929	351	983	3164	1003	1401	746	949	1467	846	1302	1976	3301	3590	2970	675	844	686	282	277	294	544	537	540	72	14	221	88	274	125	114	55	84	66	0	4
PBANKA_0312300	2245	1077	564	2444	366	2356	2254	1256	5413	227	1758	1321	688	1653	1036	1624	2281	1442	1162	725	1699	1268	2064	1761	2282	2765	3443	3011	648	829	572	391	445	472	567	554	580	118	28	267	158	538	308	213	149	146	152	138	175
PBANKA_0312400	3185	1850	672	4360	1437	6391	2246	2506	5016	585	6411	10105	5510	9175	7537	1061	4540	1678	2048	521	1375	1085	1229	2916	2415	6185	6924	5782	5714	6003	4933	1820	2070	1919	4190	3851	4076	397	170	1261	850	2240	1004	946	447	1552	1196	246	413
PBANKA_0312500	997	297	967	5361	81	234	3185	1905	745	438	4202	340	151	569	788	1736	3319	1891	3500	1453	1200	2409	2663	3881	4283	1475	1786	1848	838	2098	379	645	776	789	6629	6156	10549	134	39	392	192	706	254	348	207	40	23	20	56
PBANKA_0312600	253	31	538	1092	38	62	971	273	277	92	578	109	68	182	227	526	1121	591	789	169	587	431	378	733	1008	150	159	146	213	292	142	316	364	379	549	445	368	26	3	161	90	390	189	301	160	40	25	24	24
PBANKA_0312700	1303	2139	1099	1939	323	1271	18469	76195	590	236	1757	1522	885	1375	4368	17632	6212	2653	3768	23657	47395	43575	2376	3178	4743	2917	5335	3817	526	1442	656	37125	33989	37320	2971	3180	3115	52	19	73	57	76	40	102	68	21	11	60	66
PBANKA_0312800	864	503	199	644	537	2688	765	649	8373	752	5558	913	461	901	459	1060	2163	887	976	197	908	601	3627	5669	7842	6324	7130	5795	661	729	733	265	294	209	350	305	182	91	32	199	94	187	60	91	54	44	38	5	7
PBANKA_0312900	458	232	70	244	94	364	71	39	693	26	204	192	152	294	61	285	971	373	356	21	58	67	140	264	328	1218	1251	1105	403	301	288	46	39	30	107	150	51	28	2	154	35	145	59	57	22	13	3	3	13
PBANKA_0313000	436	260	90	398	177	900	930	394	1364	493	3395	194	235	106	42	638	863	432	328	240	615	595	2517	4269	5124	2485	2711	2248	279	190	210	77	90	103	143	112	122	71	11	235	107	258	89	101	45	18	18	13	31
PBANKA_0313100	962	307	132	837	370	1845	578	495	2459	373	2534	673	604	1490	558	762	2965	699	1113	302	837	768	1482	2656	2858	5898	6468	5558	1626	1610	1580	422	455	405	747	551	447	41	7	382	159	380	156	132	52	21	8	14	20
PBANKA_0313200	260	237	207	971	147	609	420	563	1031	922	5617	270	203	304	198	1081	866	711	663	459	508	775	3876	6282	8492	4986	5014	4386	387	593	392	122	149	176	350	230	300	10	0	72	32	155	67	110	61	27	7	1	4
PBANKA_0313300	3115	1187	1894	12065	438	3071	4015	3172	6027	4352	33606	2618	1465	2765	2392	5446	5060	5318	4817	738	2190	1439	7791	11443	15301	3888	4347	3824	1758	1990	1431	1163	1393	1437	1730	1377	1894	59	14	367	179	721	380	780	423	223	104	9	5
PBANKA_0313400	1124	3063	5633	18731	192	1354	501	5277	7531	672	3913	712	390	940	777	30483	2649	13036	9017	77	228	123	7161	5581	14839	190	165	107	309	527	258	110	69	28	834	1069	536	23	4	409	159	445	205	1134	656	613	303	37	76
PBANKA_0313500	483	106	793	2603	12	16	876	388	1208	563	3568	56	30	76	78	299	1203	960	1148	152	210	287	1803	3138	4757	94	167	137	59	173	34	17	32	29	635	542	684	3	0	46	32	132	76	199	81	24	18	1	8
PBANKA_0313600	199	99	204	981	4	7	1176	937	149	223	1495	29	15	35	56	1758	838	1536	1456	3741	586	5581	1466	2019	2492	818	1029	702	53	285	49	17	18	16	3460	2370	3943	0	0	14	3	80	49	112	43	13	7	0	0
PBANKA_0313700	239	72	224	675	23	56	2944	1697	435	116	942	114	103	44	87	956	950	1179	1262	1921	1437	4630	1196	1922	2837	411	588	416	52	222	28	448	493	582	2025	1611	2035	6	0	8	2	74	33	72	22	17	3	0	0
PBANKA_0313800	1892	651	1696	11575	2356	12262	4546	7366	2902	1070	9530	2368	1216	5930	3854	4720	13127	4380	7506	3529	5163	5170	6893	10775	11672	10198	11619	10921	6111	7379	5984	3768	4029	4015	3957	3285	3356	597	146	1181	539	1849	852	598	323	89	47	7	10
PBANKA_0313900	507	190	250	775	413	2054	1593	630	2023	205	1171	226	166	433	194	1724	2073	1216	1133	1934	583	4025	2501	3901	7123	6018	6687	5285	375	475	501	108	142	98	1041	756	937	91	11	201	66	163	49	114	51	28	7	52	36
PBANKA_0314000	221	45	150	425	99	224	202	83	919	147	997	130	120	163	51	233	446	280	277	50	75	113	343	622	782	188	224	196	269	278	185	81	82	66	224	196	152	16	8	43	26	125	76	110	51	12	5	64	36
PBANKA_0314100	1094	308	245	1245	280	1368	1703	999	5449	568	4162	1526	685	1892	1112	1003	1981	678	799	241	1643	456	1940	2916	3890	1190	1289	1063	1017	1119	973	845	916	795	507	526	295	98	27	201	132	200	113	112	83	24	18	146	174
PBANKA_0314200	2514	554	4836	15702	537	1567	3697	2924	2461	229	1981	1721	712	2111	2209	3654	7589	7532	11200	2636	2918	3855	1468	2935	2865	3786	4094	3591	2099	4397	1448	1826	1991	1882	8474	8603	10287	69	14	393	248	1052	470	1345	706	171	73	125	203
PBANKA_0314300	1382	828	582	2148	411	2157	1815	882	3925	791	4840	692	524	853	632	4243	3403	4555	2812	346	704	817	6112	7806	12091	6554	7648	6193	791	723	717	290	267	267	415	312	267	124	25	361	121	502	153	393	207	290	185	4	15
PBANKA_0314400	808	209	42	142	199	1072	894	430	2238	426	2976	548	363	1054	687	387	1095	230	324	79	657	198	724	1048	1281	598	647	529	594	627	773	474	508	404	311	419	173	88	29	141	81	127	33	45	15	49	30	1	1
PBANKA_0314500	9436	3813	495	1890	2625	6602	2678	1007	4074	200	1776	23442	12084	23612	12131	1018	2999	655	641	131	1775	369	412	1185	1054	6224	7557	7130	9824	9882	11691	2676	3099	2087	3663	4491	1956	2208	616	1904	1203	1696	963	452	389	1652	1327	43	28
PBANKA_0314600	1460	566	259	646	612	2335	1217	584	688	83	622	716	710	814	349	876	3685	1061	1317	227	1471	557	502	1295	1271	3033	3300	2951	1425	1210	1651	307	294	357	940	649	730	54	12	176	106	219	101	98	62	76	61	3	9
PBANKA_0314700	444	102	416	1653	495	1705	3110	1603	1947	557	4962	452	264	1206	789	956	3146	869	1298	643	3442	1843	1745	4155	4058	1684	1980	1781	1578	2311	1300	1526	1645	1509	4023	4185	6227	215	57	540	289	757	270	257	110	28	14	4	1
PBANKA_0314800	555	184	249	794	64	150	8013	3966	331	39	298	148	142	230	245	576	1232	413	583	926	7956	1565	326	413	648	317	500	473	153	212	73	2505	2420	2411	266	257	235	4	1	33	13	93	38	84	46	8	6	3	4
PBANKA_0314900	4478	2514	198	557	628	4007	1430	1363	1730	521	3444	1386	1085	2819	1253	1152	1676	471	504	519	835	895	2627	2626	2899	6239	6292	5360	1821	1913	2470	758	870	869	1064	970	882	253	40	353	164	271	54	124	45	50	14	1	0
PBANKA_0315000	1482	361	85	320	560	1959	90	65	680	41	198	582	414	1813	613	311	954	237	237	10	127	48	269	470	443	2958	3202	2545	1494	1519	2054	111	152	54	533	447	203	161	43	104	64	80	25	27	10	19	2	3	5
PBANKA_0315100	2070	1320	363	918	277	1143	823	479	7497	724	4070	2100	1227	1836	998	1895	2535	2379	1349	214	677	462	2544	4205	7207	2698	2843	2507	1358	1307	1230	276	335	262	613	626	499	132	26	125	73	166	70	176	62	705	492	64	69
PBANKA_0315200	2144	551	187	688	679	1989	428	222	1658	57	366	3215	1462	3089	1748	420	1334	266	259	42	345	84	162	288	474	1603	1899	1672	1599	1481	1600	269	317	220	448	538	235	290	51	366	217	377	196	107	85	123	64	8	3
PBANKA_0315300	1265	1497	772	3674	539	3314	1176	2625	1658	267	1786	1334	1016	1551	753	6708	4149	5175	4346	1844	927	2930	1744	2649	4639	7544	9458	7846	1008	1188	918	327	379	398	1281	1064	1128	86	27	337	96	484	148	519	220	485	235	2	9
PBANKA_0315400	2567	2886	429	1758	579	2979	866	1011	5290	412	2665	1471	1170	2300	912	3626	2316	3000	1822	593	1042	896	5548	4612	6668	3407	4341	3285	1603	1408	1115	392	349	341	769	846	779	156	28	239	124	350	146	239	139	1082	803	126	212
PBANKA_0315410	943	333	185	656	360	1006	793	345	2601	265	2035	581	526	1197	425	425	1430	394	657	123	687	269	701	1426	2154	947	974	757	1128	995	896	261	283	231	613	588	483	336	80	496	221	475	189	160	54	59	29	9	15
PBANKA_0315420	83	78	28	90	38	69	71	17	115	10	63	44	59	8	6	31	61	21	38	4	29	14	23	56	74	51	36	43	24	10	11	0	0	2	7	8	4	5	0	4	5	14	4	12	1	6	2	1	0
PBANKA_0315430	87	24	10	58	28	69	57	7	134	5	31	49	57	34	35	21	37	23	20	12	26	12	27	53	67	84	71	82	92	62	70	8	7	1	39	28	19	3	0	5	1	8	3	7	2	3	0	0	0
PBANKA_0315500	537	137	56	180	91	631	996	751	950	81	530	257	184	391	261	254	568	198	231	381	1674	757	376	869	1403	575	572	470	338	285	496	279	314	293	422	326	319	79	10	118	49	121	41	59	23	8	6	26	28
PBANKA_0315600	5965	2768	754	2607	1521	5013	1254	613	5819	171	1176	24249	11367	17812	9021	1697	2563	1032	776	105	931	285	339	842	695	5524	6097	5563	8075	8690	8279	1893	2071	1487	2889	4099	1503	1887	668	1469	975	1603	1169	636	677	3768	3330	755	946
PBANKA_0315700	433	120	303	712	157	459	896	293	1525	88	589	48	66	81	28	473	2184	552	776	173	866	341	639	1206	1168	435	473	460	218	394	144	89	117	98	683	684	636	36	3	226	91	261	115	66	34	9	5	142	161
PBANKA_0315800	1165	217	930	2115	317	668	11113	3813	1049	605	3792	3550	1641	3604	2148	1251	2812	724	1241	622	9100	1450	925	1914	2213	1084	1160	1075	1828	2670	1270	9018	8533	8030	1036	1198	619	160	39	594	363	1479	888	574	406	33	32	65	75
PBANKA_0315900	1182	147	464	1577	1090	5337	1463	743	1939	41	342	1443	759	3665	2179	1336	3621	1278	1324	190	559	370	403	652	693	5740	5502	4622	1891	2513	1934	382	470	282	1389	1436	1356	257	48	524	257	544	186	185	88	28	24	9	18
PBANKA_0316000	2066	458	2222	9113	874	2961	7443	4036	1576	189	1325	635	484	2103	1580	3081	10033	4284	7493	4813	3000	11062	1841	3798	3621	5472	6384	5590	2559	4072	1664	713	659	681	18203	16084	22738	235	42	848	422	1899	690	1080	419	133	49	414	608
PBANKA_0316100	3544	1187	1053	2051	922	2749	1285	526	985	34	227	1316	1280	1127	493	4358	4796	3358	2576	181	1262	412	302	1124	865	6054	6483	5476	3133	2914	2752	484	421	403	1333	1253	1014	30	9	240	114	449	198	533	340	1364	941	47	46
PBANKA_0316200	16108	40760	1162	11725	6538	63012	5549	16360	951	690	5313	139627	62157	89224	90047	33855	23292	76095	22267	7594	14504	17264	4251	6520	7759	207051	251860	198521	38922	31987	40458	16509	16919	14503	22368	23272	25511	8	153	196	300	502	543	6487	5577	97803	92735	165	155
PBANKA_0316300	2451	1792	989	2916	220	767	809	480	810	111	659	1596	1394	1497	288	2188	3745	3955	2262	64	618	183	230	661	593	2445	2749	2576	1922	1483	595	298	281	232	519	670	238	1	0	15	8	51	23	140	96	2027	1698	0	0
PBANKA_0316400	338	126	188	721	426	1726	1466	938	85	9	96	325	212	964	483	497	2297	653	706	411	1920	1023	169	417	332	1611	1784	1425	1024	1236	852	722	722	716	1433	1466	1610	0	0	3	2	3	0	5	3	17	6	0	0
PBANKA_0316500	608	970	43	86	51	178	210	77	145	3	22	4001	2071	2003	716	404	400	927	263	21	129	47	23	102	73	504	690	664	732	246	189	92	69	69	94	168	101	1	1	5	5	4	2	48	43	2601	2142	1	0
PBANKA_0316600	710	1053	4422	21739	391	1194	144	562	219	41	170	261	189	679	592	23790	8964	27726	21736	235	129	442	353	1056	1225	9955	15540	13909	978	1117	429	108	120	80	326	360	152	8	7	349	193	1555	704	1725	1081	222	117	12	1
PBANKA_0316650	3	1	10	36	3	4	11	9	31	2	4	14	7	12	13	21	31	22	29	2	23	8	5	9	21	14	15	14	12	14	7	8	13	10	4	5	0	0	0	2	2	9	7	8	11	1	1	0	0
PBANKA_0316700	644	30	75	396	342	1571	222	91	213	23	106	471	407	2098	1066	250	852	163	202	10	106	48	55	141	141	1316	1410	1341	1123	1114	970	157	163	93	675	584	456	12	3	92	47	146	59	23	24	1	4	1	0
PBANKA_0316800	4947	2792	220	1418	1643	6804	308	287	164	37	295	21711	9711	23041	17602	970	4498	1132	1290	52	602	125	166	529	327	25292	30480	26274	11001	8369	10628	1135	1148	575	3133	3590	1493	1	3	66	62	86	42	49	31	20	22	2	0
PBANKA_0316821	172	109	22	127	40	154	59	36	159	13	74	325	237	313	149	109	438	152	119	10	111	18	55	125	128	96	143	99	152	92	59	28	21	28	27	36	19	41	13	224	126	158	60	58	30	83	106	0	0
PBANKA_0316841	1425	1822	30	278	154	1082	77	58	163	8	33	3419	1985	3268	1577	381	671	515	184	30	103	56	77	150	131	2146	2584	2043	1174	618	604	82	58	45	145	242	103	13	3	140	101	159	67	42	35	316	282	1	1
PBANKA_0316861	154	84	1	22	37	128	302	133	29	5	47	265	214	494	230	56	139	51	71	109	289	228	92	208	244	226	242	176	335	241	213	42	42	14	550	311	330	0	0	2	0	6	0	5	1	3	1	0	0
PBANKA_0316900	23	38	0	4	9	38	72	34	14	5	16	363	351	198	103	23	26	20	20	41	57	53	17	56	71	99	93	93	127	121	69	11	11	3	92	74	49	2	0	1	0	0	0	6	2	16	17	0	0
PBANKA_0316921	110	386	43	118	47	275	14	10	12	0	2	59	36	64	33	16	10	15	9	5	8	7	6	7	6	137	125	135	70	61	22	0	0	0	17	13	7	0	0	0	3	1	0	2	9	13	53	0	0
PBANKA_0316941	46	149	6	9	21	129	18	16	8	0	0	54	44	65	29	6	7	2	6	0	6	2	1	3	3	88	87	105	53	19	15	2	1	1	6	11	5	0	0	1	0	2	0	1	0	0	1	0	0
PBANKA_0316961	0	0	19	33	0	0	0	1	0	0	0	1	0	11	7	10	150	63	132	2	5	0	2	6	8	16	18	16	30	35	4	1	2	2	9	6	2	0	0	4	4	32	30	13	12	1	1	0	0
PBANKA_0316981	34	94	313	367	47	157	36	100	29	12	41	7	16	23	35	484	36	109	47	174	14	193	114	168	467	266	445	382	18	25	6	2	3	4	22	17	21	1	0	8	2	17	4	35	19	7	6	0	0
PBANKA_0317001	71	22	2	4	4	22	23	25	6	0	11	40	8	22	38	1	6	6	3	17	35	22	8	8	28	37	47	44	18	10	13	3	6	7	13	10	11	3	0	3	0	1	0	1	0	1	0	0	0
PBANKA_0317021	93	30	1	8	12	37	21	17	36	1	6	130	85	173	139	10	18	4	4	10	10	10	8	16	16	142	131	111	75	49	34	11	4	2	18	26	6	4	0	6	5	8	1	8	10	7	7	0	0
PBANKA_0317041	105	44	1	16	7	77	37	26	14	2	5	115	105	323	107	26	54	38	31	16	95	36	5	23	24	136	191	167	106	80	72	29	25	11	67	60	48	0	0	2	0	0	1	3	0	4	2	0	0
PBANKA_0317061	624	1048	63	180	67	246	76	52	279	5	42	10621	4900	2689	1770	309	419	839	221	25	122	62	51	109	115	440	425	401	971	369	363	67	67	50	119	258	81	18	2	122	100	81	28	33	22	339	273	1	1
PBANKA_0317081	52	13	3	105	28	230	9	6	13	3	7	122	87	335	197	69	344	78	130	0	28	6	15	53	60	403	340	269	376	302	299	22	20	7	78	76	52	3	0	24	14	24	12	5	10	3	1	0	0
PBANKA_0317101	18	3	1	1	6	15	23	16	9	0	0	12	9	47	15	8	20	11	7	15	34	27	7	13	9	48	43	39	33	20	23	3	5	4	21	19	7	2	0	2	0	2	0	1	4	2	0	0	0
PBANKA_0317121	121	50	56	100	75	139	22	19	48	2	6	46	13	83	35	51	1382	334	655	7	60	22	16	56	52	148	160	149	191	206	102	23	15	7	60	69	40	0	0	1	1	7	4	5	4	4	4	0	0
PBANKA_0317141	387	162	64	159	62	201	523	212	972	46	416	2318	1206	1924	1456	503	1448	1063	811	255	1608	572	207	353	517	691	715	681	1316	968	442	1753	1694	1809	350	384	159	6	1	26	34	27	19	27	13	79	59	8	22
PBANKA_0317161	230	114	29	38	24	53	462	142	214	6	59	2815	1098	852	580	211	178	511	200	112	1209	267	42	86	152	92	107	98	277	120	49	998	1235	1236	86	126	50	0	1	10	2	11	5	12	8	119	95	0	2
PBANKA_0317181	42	14	25	21	37	38	634	346	47	1	15	73	28	65	106	60	71	55	52	183	190	407	64	80	125	72	79	60	27	67	46	3	1	1	1397	910	878	2	0	4	1	2	4	12	1	0	0	0	0
PBANKA_0400100	193	191	13	43	40	193	2	8	50	0	6	1467	631	1052	557	82	173	75	47	7	8	18	2	20	26	447	534	410	181	137	134	21	20	6	46	69	28	2	0	1	2	7	10	15	8	52	81	0	0
PBANKA_0400200	2	6	2	3	5	46	25	13	12	0	1	17	8	29	30	20	35	13	9	11	22	14	7	11	16	26	19	23	12	11	11	2	3	4	44	40	39	2	0	2	1	19	5	28	10	0	3	0	0
PBANKA_0400500	41	20	29	114	13	48	739	290	35	8	56	2300	1377	1535	1852	357	81	34	45	203	599	456	183	493	440	121	132	113	2415	2756	2191	305	471	413	2837	1923	3127	1	1	186	123	1901	922	1533	883	217	122	0	0
PBANKA_0400600	50	56	4	9	9	44	499	212	31	0	9	258	205	276	138	58	98	52	49	207	334	375	86	143	224	119	109	80	177	186	237	12	15	2	430	249	244	0	0	54	36	124	42	62	39	47	24	0	0
PBANKA_0400700	21	5	12	1	12	12	28	17	55	0	8	178	126	178	112	7	7	6	2	4	10	6	8	28	39	13	20	20	75	61	75	8	11	0	23	14	2	1	0	37	17	40	24	19	11	9	2	1	0
PBANKA_0400800	32	15	19	33	20	56	24	14	35	5	5	147	72	106	57	50	81	38	35	4	20	9	7	31	66	59	98	63	83	78	141	7	7	8	43	24	14	11	2	73	62	73	35	15	17	8	1	0	0
PBANKA_0400900	546	197	65	267	231	1078	1394	1099	503	128	1089	187	179	288	110	267	882	175	238	306	2835	648	478	1108	1424	996	1145	989	676	722	827	502	461	630	227	199	147	47	14	110	40	84	32	22	11	3	1	2	12
PBANKA_0401000	3994	2325	573	3065	757	4934	1962	1697	1466	188	1626	4119	1980	5152	3092	1925	4212	2025	1898	496	1639	918	855	1470	1954	5702	6503	5712	3529	3778	3883	1304	1347	1315	1315	1299	947	124	31	321	152	380	173	144	65	295	184	4	3
PBANKA_0401100	3118	5158	1013	5654	2102	11125	3342	7285	2935	1440	11411	8109	4238	10967	7570	4950	5521	3921	3158	2752	2004	5248	5643	7403	7368	17727	19239	15832	4906	5715	4983	2775	2742	2744	6366	6472	7440	368	95	1153	677	1360	516	452	207	1370	897	32	52
PBANKA_0401200	416	190	438	2037	620	2461	1171	1293	371	136	941	181	172	618	265	2712	3079	2241	2176	1021	975	2070	853	1698	1881	7121	8209	6671	873	780	834	328	384	435	305	217	223	141	16	447	176	563	160	230	95	26	5	0	1
PBANKA_0401300	1185	157	183	760	357	1399	1554	654	617	75	531	687	412	1409	648	416	1536	318	467	103	980	277	322	588	614	1515	1721	1675	882	1079	1122	438	471	433	683	529	411	114	25	184	114	218	135	72	52	28	6	5	3
PBANKA_0401400	2277	956	430	2206	312	2347	3285	1886	3792	263	1671	1203	818	1874	1398	1280	2941	1509	1977	532	1405	1168	934	1671	1797	2880	2840	2338	1042	1243	970	646	686	749	3494	3037	3467	60	13	183	74	277	118	195	79	52	24	201	141
PBANKA_0401500	3240	875	2423	13092	2088	10916	3145	3758	1005	152	1374	3675	2490	5251	5314	2506	11202	4456	7687	1039	1826	2042	817	2469	1839	9016	10628	8622	6653	8298	7283	1628	1756	1677	5009	4032	5056	377	107	1173	622	2108	781	874	498	92	42	103	63
PBANKA_0401600	2184	1008	492	2768	1038	5324	962	1088	541	126	939	4024	2532	5453	2540	1416	5101	1526	2262	515	1187	955	496	1500	1242	10274	11705	9228	4436	4392	4185	948	970	844	1669	1470	999	207	48	454	232	554	227	206	112	50	13	30	60
PBANKA_0401700	2266	1702	210	1331	449	2853	1271	1228	671	281	1868	722	768	906	248	3843	5041	3210	2641	2153	1151	3941	2350	4288	6648	12921	14743	12185	1199	870	668	251	308	328	840	714	820	182	18	293	112	400	146	140	63	62	31	8	15
PBANKA_0401800	3770	2240	1756	7411	1952	8051	1995	2581	1353	376	2743	3561	2076	7297	4549	9850	12288	7403	7899	1616	2216	2850	2698	4399	5121	18637	19729	16676	4854	5276	4850	1213	1365	1204	3754	3092	2838	340	94	1042	502	1671	704	860	534	183	72	44	89
PBANKA_0401900	2184	902	218	1281	380	2160	2021	1389	2387	240	1953	1971	1286	3102	1307	576	1261	490	462	267	1322	623	628	1081	1019	1611	1752	1636	2042	1896	1515	1019	1073	972	1273	1588	1306	212	46	344	163	322	149	107	73	562	423	104	128
PBANKA_0402000	1024	263	430	1541	168	798	2354	1035	953	95	660	586	346	650	728	509	2568	955	1738	706	1613	1878	525	1245	1258	918	896	824	526	764	614	616	801	710	2046	1595	2286	5	0	88	48	313	110	168	65	19	5	1	4
PBANKA_0402100	863	570	1305	7391	850	3390	2051	3312	2158	1145	6568	326	246	809	895	6128	7463	7231	10035	7260	1541	14066	5746	9496	11065	10316	12604	10912	1241	1833	707	418	428	344	5972	5280	7460	183	26	621	281	939	357	450	189	70	13	13	25
PBANKA_0402200	63	11	21	60	90	276	65	23	161	47	376	51	15	139	41	36	83	28	29	9	54	25	140	318	423	245	248	211	182	140	241	52	38	42	75	49	29	59	14	371	183	445	197	110	57	7	4	1	7
PBANKA_0402300	449	167	598	2819	126	327	897	866	589	192	1724	524	243	616	681	953	1513	1203	1164	380	1276	732	899	1577	1916	1077	1479	1334	668	1182	386	518	616	649	878	847	1179	62	24	245	186	420	188	235	140	37	11	14	11
PBANKA_0402400	395	151	724	2284	29	50	5827	2192	190	25	264	70	44	122	124	745	1854	1359	2083	674	6347	1381	321	695	837	461	541	565	170	278	77	652	662	681	542	427	534	22	7	91	83	334	137	192	99	27	22	2	11
PBANKA_0402500	791	197	576	925	20	28	23005	8625	616	145	1108	178	79	213	755	1175	1336	543	885	919	11026	2694	467	1561	1484	138	222	174	95	259	65	14266	13762	14467	548	737	379	3	2	65	46	148	71	143	121	13	21	13	13
PBANKA_0402600	64	38	62	138	2	7	1055	898	364	115	990	14	11	7	29	423	167	466	176	206	555	298	481	664	1330	27	40	24	0	8	1	111	131	120	234	210	177	11	1	55	20	44	37	91	52	14	20	7	6
PBANKA_0402700	3768	2215	1520	1883	58	220	104294	83656	5945	2350	21805	242	85	340	4008	12643	12248	4238	7399	20081	108704	42551	7975	14377	15444	1209	2867	1979	125	683	92	114228	120701	126861	3458	4179	3190	6	7	34	12	75	24	854	851	272	140	7	11
PBANKA_0402800	2740	1445	1070	1540	329	1607	1394	1059	898	118	1010	1567	1206	3418	1985	5732	2654	6665	4002	130	633	284	401	937	1260	2573	2977	2499	2311	1870	1620	450	510	416	1631	1605	1544	43	27	248	144	301	153	633	485	683	565	1	8
PBANKA_0402900	1692	574	278	1227	567	2553	2554	1470	6448	1301	8804	545	541	767	420	1367	3443	1369	1542	1062	2152	2647	4684	8038	12476	7695	9033	7264	1192	1174	1363	361	352	460	1624	1347	1595	189	48	439	208	504	155	214	91	35	28	7	14
PBANKA_0403000	9545	3924	671	2780	1735	6012	1749	705	4902	150	1289	24357	10090	29555	15224	2912	6124	2350	2041	303	2056	682	1217	2359	1588	15098	18534	15561	9768	8723	9442	2093	2323	1603	3503	4545	1907	2199	615	1529	1114	1713	1070	588	460	1897	1998	29	41
PBANKA_0403100	375	61	167	577	213	605	1190	435	11719	1012	6146	315	203	757	356	248	1216	267	439	75	734	180	695	1700	1653	541	721	678	556	793	567	677	732	743	413	475	225	98	29	223	124	293	158	65	50	11	6	19	28
PBANKA_0403200	99	22	41	100	21	103	493	366	6960	828	8168	178	119	91	161	104	219	123	126	22	34	28	3215	3308	6416	27	23	37	54	94	43	20	28	23	100	54	31	32	19	532	269	527	197	176	113	50	23	33827	46665
PBANKA_0403300	384	115	107	326	271	1084	2893	923	3039	304	1685	209	212	285	103	1049	1860	662	901	274	933	568	2102	3386	5206	2638	3102	2723	189	107	85	121	116	137	221	131	129	45	12	233	79	203	65	105	34	30	20	290	299
PBANKA_0403400	924	438	59	388	185	1108	357	324	5308	172	1171	415	322	926	325	504	639	333	234	126	464	240	876	1042	744	1881	2190	1860	759	641	546	213	246	199	263	260	155	68	5	67	59	106	54	43	51	80	58	49	70
PBANKA_0403500	410	54	164	624	207	752	96	54	1201	136	1063	303	142	860	320	187	544	237	319	28	83	52	577	849	1024	660	793	641	641	718	645	63	84	40	210	182	79	74	26	136	66	156	89	42	28	17	0	16	12
PBANKA_0403600	2093	3271	1877	12101	2444	12973	3969	15019	4753	5127	35699	3042	1874	3693	3410	14908	8800	8909	8503	11278	2898	18095	27613	34587	44827	19524	24703	20687	2574	3645	2380	1083	1142	1136	14380	12593	15136	252	50	917	372	2260	849	1296	563	352	166	96	168
PBANKA_0403700	1739	2230	2076	6090	386	2273	3618	5978	1245	1657	11173	1554	876	2110	1445	5793	3418	4604	4885	3611	5929	5269	8982	8235	9471	3281	4162	3491	982	1040	760	2302	2533	2560	1948	1825	1968	184	66	407	181	472	202	650	328	656	518	10	31
PBANKA_0403800	8525	3389	1250	4763	2946	16448	2933	2464	12107	510	3891	4514	3613	7639	3703	4955	7591	4828	3974	421	1357	828	3611	4656	4632	18169	20707	18441	7136	6545	5628	750	801	582	3469	2895	2208	239	69	551	315	620	252	375	285	336	225	216	339
PBANKA_0403900	643	224	269	851	359	1210	1538	527	2719	238	1297	1054	570	1845	742	1473	2247	1050	1150	148	1176	341	469	1001	1012	934	991	969	1469	1567	964	616	678	604	1781	1715	1502	136	49	551	352	675	320	288	208	101	39	256	236
PBANKA_0404000	3423	4145	1252	7000	2495	12542	2507	4159	2632	258	1799	3302	2804	4635	2754	19930	11802	19460	11008	4382	696	8972	1673	3152	4185	63237	78691	62090	2735	3159	2451	603	528	464	1621	1690	1324	381	75	1362	404	1772	541	1348	574	4005	1807	189	225
PBANKA_0404100	897	208	1011	4488	272	765	2229	1209	326	107	1017	406	221	957	708	1375	3413	2041	3468	1286	1773	2463	913	1785	1429	1573	1906	1746	977	1420	489	540	599	607	4184	3416	4334	49	4	192	82	520	256	271	164	59	18	0	1
PBANKA_0404200	1420	489	604	1598	818	2793	1398	633	344	77	628	4781	2104	7891	4722	833	3602	763	1219	270	1844	661	276	778	693	2872	3267	3127	5031	5648	4892	1588	1699	1252	4137	4509	4577	243	90	617	481	1206	707	364	295	41	47	1	4
PBANKA_0404300	424	239	234	747	81	366	1763	2733	692	157	1154	160	153	198	325	2957	1921	1360	1450	5219	1977	7540	1816	2364	2503	2437	2597	2370	481	2528	477	537	610	670	7421	7158	12410	7	0	5	12	22	9	34	19	13	2	1	1
PBANKA_0404400	390	97	974	1971	444	786	1276	476	1116	482	4260	1477	734	1854	1208	502	1828	896	1408	184	1229	468	745	1887	1893	1188	1282	1298	1350	1946	1141	1019	1343	1057	1602	1546	1535	201	92	483	345	892	521	379	371	55	34	5	10
PBANKA_0404500	2357	1059	543	2308	485	2094	642	392	3507	182	1468	2058	1107	2331	1195	917	2656	1763	1439	193	708	397	1192	1894	2211	4488	5243	3997	1759	1500	1420	224	248	204	607	491	297	165	43	379	218	478	261	281	126	508	398	496	618
PBANKA_0404600	2375	497	144	621	875	4147	1493	715	4237	441	2927	2630	1272	4585	2697	1203	2839	735	687	310	1205	565	1703	2609	2659	6304	6625	5355	2588	2379	2903	617	680	574	1240	946	702	501	140	813	486	687	258	209	146	157	85	467	574
PBANKA_0404700	1194	107	732	1733	1064	2358	2587	846	1798	482	3987	7795	3752	7260	4417	1067	3364	1071	1145	167	2088	471	630	1942	2117	2558	3140	2849	4059	4859	4666	3202	3108	2929	1365	1567	735	474	180	776	574	1054	684	386	264	50	24	339	448
PBANKA_0404800	3398	761	4057	18149	1384	4549	3277	2824	7543	1108	8898	2724	1653	6403	5319	2218	9729	3662	7071	443	3700	1068	2950	6129	5772	4629	5291	4883	4895	6637	4332	3494	4100	3975	1858	2110	1155	350	109	2036	1078	4964	2259	2373	1319	235	168	390	482
PBANKA_0404900	666	111	418	1670	449	1600	1811	984	1388	678	5201	1028	487	2398	1571	510	2120	608	781	181	1964	366	1151	2721	2731	1511	1626	1404	2200	2838	2478	1487	1559	1584	1225	1078	1011	140	29	373	222	631	357	217	124	45	19	0	1
PBANKA_0405000	187	38	170	619	143	484	345	153	252	70	381	258	127	724	309	301	1258	348	518	65	605	172	174	447	465	910	1136	981	942	1162	1085	321	435	348	563	492	473	71	17	241	121	346	201	123	88	6	17	0	1
PBANKA_0405100	1012	434	306	1138	272	1114	1255	586	691	239	1595	1386	692	2365	1427	369	1128	359	398	81	979	198	584	1276	1383	678	663	567	1189	1243	1016	979	1017	913	453	530	208	123	33	239	176	328	223	126	92	20	15	1	1
PBANKA_0405200	6736	1793	738	4524	4207	20789	1943	1487	1768	532	4903	9905	4973	21698	14632	2985	12126	2395	3133	406	2133	830	2198	4763	5009	33701	36684	31437	13590	16219	17403	1611	1996	1454	5518	4568	3248	1300	289	1153	801	1307	526	396	166	60	18	1	5
PBANKA_0405300	11139	3001	630	1989	2971	7642	2622	884	4951	204	2273	44151	20963	33759	18627	936	3838	1037	1088	105	1452	328	518	891	1294	6943	6903	6684	13243	11675	14630	2854	3424	2186	4356	4656	2199	244	118	237	200	217	167	97	80	867	761	2	0
PBANKA_0405310	49	32	7	29	29	49	16	13	124	1	4	74	66	8	15	5	10	11	2	2	10	4	19	33	56	19	17	19	17	18	14	0	0	0	3	1	1	0	0	0	0	0	0	1	1	3	4	0	0
PBANKA_0405400	14980	5132	753	3449	3629	13784	4515	2025	6686	137	1214	20382	7224	31009	16909	1662	4585	1189	1146	159	2120	472	385	1090	955	9275	11553	10847	14734	12833	15653	3744	4051	2858	4479	5301	2574	3117	1077	2021	1459	2142	1252	581	536	2744	2646	9	17
PBANKA_0405500	40625	17968	1291	9909	4926	30506	4127	3346	10621	666	5165	62028	33229	57810	30393	7137	10650	5149	3284	886	3427	1725	3688	5107	4313	41038	46149	39361	21710	18446	20710	3443	3730	2341	6975	8584	4621	3018	790	1696	924	1660	811	545	306	3967	3235	14	15
PBANKA_0405600	357	159	74	148	44	179	2322	1202	1036	439	2734	85	40	54	109	443	505	244	278	1143	1563	2330	1254	2393	3045	411	471	354	86	389	109	623	750	598	3684	2832	5050	12	9	76	11	59	14	15	9	15	7	5	7
PBANKA_0405700	647	124	162	435	164	688	2332	846	1512	166	997	255	157	496	256	562	940	445	344	251	1840	567	1430	1456	2009	1079	1174	1022	431	431	364	1051	1042	929	222	216	148	86	8	68	29	70	35	44	28	11	3	25	27
PBANKA_0405800	553	101	648	2192	215	527	1337	737	993	451	3273	324	182	929	605	1028	3365	1723	2605	341	2014	973	1260	3204	4159	1331	1397	1321	863	992	434	738	815	812	403	431	292	79	30	265	114	445	208	238	161	31	10	9	11
PBANKA_0405900	428	128	480	1689	293	848	936	598	551	408	2868	244	222	269	244	1888	4637	2701	2798	676	1335	1361	2791	4932	7053	2200	2423	2102	521	522	326	244	253	283	405	364	378	191	44	422	151	565	205	218	106	17	12	1	6
PBANKA_0406000	2383	911	3190	14554	945	4155	7901	6327	1421	129	1194	2430	1271	3622	4844	6584	12000	8632	12848	6117	3527	10203	1879	2835	2913	9205	9802	8625	2972	4739	2736	2481	2851	2716	12827	11539	15667	643	189	2073	1237	2657	1067	1374	778	246	106	44	80
PBANKA_0406100	1090	386	617	3015	660	3340	834	563	1120	140	662	376	379	1175	457	2037	2619	1808	2013	951	287	1523	629	1075	1501	6533	7952	6148	1394	1255	1057	80	114	61	1258	781	1106	330	71	450	226	470	176	180	99	39	16	21	35
PBANKA_0406200	249	297	311	1016	171	953	836	4178	1615	200	992	301	193	114	289	4856	1107	1361	1304	3878	684	6816	1338	1960	2917	2175	3364	2442	183	613	147	19	30	34	4644	4432	6178	48	5	138	71	112	64	164	104	16	6	29	42
PBANKA_0406300	300	79	184	879	407	1864	1272	533	108	21	162	249	167	806	432	439	1700	410	579	314	661	957	423	697	1031	2075	1937	1838	1473	2270	1492	64	95	34	4026	3540	6214	71	13	211	107	172	75	71	29	9	5	32	56
PBANKA_0406400	369	319	2053	8767	71	149	397	1058	129	878	5491	59	53	181	171	3508	2474	6700	7026	860	677	1428	2496	4017	5059	707	1118	935	113	358	67	548	524	580	303	268	140	4	2	68	21	728	306	1006	532	113	73	4	4
PBANKA_0406500	2739	913	395	1791	2417	8892	1485	896	596	65	495	5729	3070	12285	6362	1800	6998	1498	2040	656	1326	1750	385	1341	1279	19810	22143	18692	9548	9954	11575	1113	1237	765	5905	5468	5030	922	242	1151	785	1265	580	340	226	41	23	5	3
PBANKA_0406600	318	117	629	991	110	397	282	234	649	43	285	129	79	321	242	2677	1744	2507	1783	31	142	62	236	433	764	169	206	213	156	215	182	40	54	35	149	216	100	23	2	106	79	114	62	638	436	247	128	5	17
PBANKA_0406650	7	7	15	19	87	14	17	12	24	0	1	11	14	19	6	29	391	43	97	3	15	8	2	16	11	27	11	22	7	8	8	2	6	3	12	15	17	0	2	3	4	0	2	8	2	3	2	0	0
PBANKA_0406700	1268	231	91	444	413	1724	492	182	336	35	148	1090	813	2940	1224	277	773	166	192	30	246	72	126	252	253	991	1225	1197	1789	1787	1698	216	245	141	1000	1046	760	204	47	205	132	156	81	40	28	16	16	1	4
PBANKA_0406800	1503	751	259	1081	586	1877	546	336	500	55	454	1176	957	3624	1737	666	2862	582	1105	107	615	256	299	832	717	2970	3060	2531	2717	2781	2531	481	550	475	890	897	631	221	48	308	215	424	198	130	65	40	36	3	3
PBANKA_0406900	175	53	348	604	20	33	696	507	4566	3121	20900	14	23	102	100	1004	758	1651	1384	304	1087	523	5490	10034	9745	33	45	35	9	21	13	225	292	382	25	67	9	20	4	87	41	111	35	540	368	208	94	182	271
PBANKA_0407000	134	27	85	191	337	877	657	254	411	218	1534	399	179	1097	565	279	953	152	271	55	619	102	348	766	844	459	469	440	1025	1312	1339	730	742	739	293	348	136	128	42	251	126	226	108	70	47	24	7	21	31
PBANKA_0407100	2320	1224	599	2701	1126	5318	1457	1273	803	112	683	3790	2103	5541	3613	5467	16693	4750	8586	1311	901	2473	566	1620	1486	25893	25831	19718	3920	4315	3918	1108	1302	1040	1716	1340	1025	232	65	635	350	858	339	330	161	177	83	6	12
PBANKA_0407200	540	123	139	397	212	868	4502	2431	769	117	871	633	369	763	536	605	1526	483	525	784	5736	1527	413	807	1190	1368	1566	1205	693	821	663	2268	2313	2194	544	495	345	68	14	256	90	264	94	84	55	32	11	134	195
PBANKA_0407300	151	34	112	129	16	28	2838	1187	326	54	481	101	83	79	170	209	492	132	195	168	1542	484	181	425	504	119	154	143	50	225	26	1443	1499	1531	157	236	108	7	3	55	43	109	34	44	19	14	1	50	80
PBANKA_0407400	670	643	1171	6509	146	411	1997	5193	503	3200	22978	339	196	382	819	5273	3715	4873	6019	7512	1724	10605	6486	10475	12510	3929	5177	4257	559	1342	235	701	819	881	7702	6092	9290	43	13	634	218	1808	642	822	310	148	36	44	71
PBANKA_0407500	1147	730	67	265	251	936	845	511	347	136	906	1211	743	2151	953	390	639	440	390	585	552	1429	523	861	1165	1948	2224	1784	1157	819	846	242	300	227	1207	1118	1281	188	37	277	141	258	130	127	56	37	16	1	2
PBANKA_0407550	39	12	6	5	60	30	257	15	77	2	21	5	0	0	2	12	24	4	10	7	57	27	14	20	32	21	31	30	9	6	20	6	5	0	7	5	4	2	1	1	3	10	5	4	2	14	11	0	0
PBANKA_0407600	4191	1567	390	1484	1644	6006	2177	1397	11892	894	7665	8254	3891	11776	8466	1434	5648	1228	1542	231	2004	608	2008	5002	4482	9140	9765	8423	8054	6654	8034	1721	1811	1669	2609	2328	1782	608	199	856	545	876	341	317	218	937	636	7	8
PBANKA_0407700	16661	4999	1335	5607	3503	13538	4610	1918	11335	218	1913	43370	21424	31769	14842	5360	9858	3156	3166	439	2392	993	1139	2454	1761	19419	22774	22031	12056	10780	10975	2624	2594	2234	5234	6025	3195	2859	759	2551	1249	2553	1102	953	547	3897	2812	92	107
PBANKA_0407800	1561	660	246	935	269	1683	1308	1119	783	160	1050	1001	585	1285	490	1170	2215	865	1026	600	895	908	1041	1551	2956	2144	2439	1979	722	806	591	486	425	417	1002	1112	1006	49	9	108	47	120	63	82	29	16	22	2	0
PBANKA_0407900	934	233	321	1016	232	718	1043	411	778	103	771	734	486	1133	730	417	1186	458	496	106	557	255	297	723	1215	672	661	631	818	1046	645	363	378	357	1132	908	921	30	12	134	75	286	101	116	79	14	19	0	2
PBANKA_0408000	222	97	139	789	532	3028	902	664	1788	158	955	261	247	536	279	1465	2378	1305	1072	542	589	1365	1141	2157	4181	6852	8231	6772	944	940	1094	196	265	300	523	364	447	171	36	373	194	350	131	159	97	25	5	1	2
PBANKA_0408100	105	22	80	281	185	830	847	660	427	257	1965	175	121	982	485	571	1101	307	258	287	1245	625	499	1231	1582	708	871	762	616	713	797	844	853	899	218	182	114	195	36	406	142	332	98	140	54	32	12	1	2
PBANKA_0408200	254	127	47	115	25	105	2438	2411	60425	19666	149400	90	29	134	252	278	234	76	104	550	2164	1125	22446	43829	48269	48	88	56	36	92	44	1741	2008	1775	188	202	185	8	2	28	5	13	11	29	14	17	0	2	3
PBANKA_0408300	2599	7364	1425	4774	2544	12830	6371	14372	3284	1589	10248	4489	3735	5419	3402	26218	5737	16610	6145	15535	4706	23239	7314	10052	12189	31880	46430	36320	2926	2407	1379	2254	1924	2106	9726	7708	8702	370	66	911	241	730	244	921	466	1427	769	344	427
PBANKA_0408400	2929	2009	518	1826	931	4995	6271	6385	1143	312	2618	3347	1878	3840	3179	4798	6621	2489	2908	3710	4381	7810	1302	2838	2879	12925	14262	11299	2655	3291	2817	3161	3515	3682	2130	1792	1716	218	54	931	425	1520	484	579	227	569	394	141	136
PBANKA_0408500	808	317	1121	5553	282	928	383	286	393	27	170	236	180	344	262	1238	3038	3424	3844	196	246	440	209	675	655	4160	6217	5231	410	432	189	101	45	46	160	228	131	21	7	251	107	575	276	317	134	38	22	16	2
PBANKA_0408600	2121	705	235	813	649	2533	893	362	2481	277	1633	1551	1326	1907	730	967	2459	588	660	143	1045	366	492	1101	991	3459	3744	3455	2431	1789	2271	372	356	319	819	888	657	398	113	657	371	729	299	186	137	127	73	102	92
PBANKA_0408700	988	319	352	942	285	1003	1088	453	1262	146	1001	580	539	985	347	811	1992	1015	1103	182	1371	494	500	1248	1044	1905	1941	1661	1281	1174	1278	664	684	679	708	716	659	90	25	174	79	284	111	186	112	57	33	62	83
PBANKA_0408800	949	390	364	989	323	1215	940	420	1204	147	982	1406	779	2702	1366	993	1511	765	774	135	994	327	326	832	776	1128	1245	1032	1644	1918	1487	909	1032	857	975	1233	849	108	23	168	87	279	104	195	105	45	20	73	78
PBANKA_0408900	1405	417	912	3534	306	1418	1491	1223	1173	1458	10221	313	259	713	342	541	2652	1596	2070	337	1768	601	3265	5997	7671	1233	1404	1234	1252	1601	1252	759	768	923	1047	917	1031	57	15	204	78	335	154	218	123	29	22	245	388
PBANKA_0409000	671	432	127	691	401	1974	209	168	1437	1299	8790	647	478	1622	885	496	1843	522	678	71	307	186	1766	2866	3081	1645	1844	1565	1568	1633	1798	207	210	150	566	511	409	51	6	106	41	112	50	30	23	2	12	23	18
PBANKA_0409100	2909	1986	366	2732	1421	8880	499	699	439	15	80	8914	3655	7113	4288	2623	3932	1368	1439	172	520	326	457	645	572	5314	5924	5115	2284	2741	2734	324	335	235	880	927	504	221	61	404	221	375	184	189	52	39	22	0	0
PBANKA_0409200	1397	554	440	1733	610	2651	1110	665	238	42	283	506	436	842	428	1950	4175	1799	2362	507	936	1305	325	861	860	10751	11837	10077	1323	1372	1322	221	240	274	1178	813	1050	113	26	332	96	386	146	138	50	34	9	0	0
PBANKA_0409300	4754	1802	685	2938	1817	11538	5708	4915	1625	216	1899	8267	4042	7138	6065	4942	10732	2942	3417	3055	3143	4575	1672	2384	2302	13967	14892	12484	3441	4324	4688	1978	1905	1742	4284	4070	4173	366	146	1082	540	1052	441	384	223	116	41	14	17
PBANKA_0409400	713	1478	1201	6445	4348	23942	3378	24311	933	3208	27449	2948	1621	6574	6655	14262	6824	3922	5046	17629	7343	24518	12009	17893	25823	17803	27421	20021	4529	5960	5292	7803	7668	7914	16714	15527	17783	44	15	271	148	277	120	230	124	82	44	4	4
PBANKA_0409500	999	256	102	243	447	1500	1508	770	145	22	159	769	738	1290	371	461	1008	267	241	272	1665	535	93	222	255	1705	1935	1575	2178	1644	2174	1564	1484	1468	751	674	384	18	1	61	32	58	13	28	17	229	165	0	0
PBANKA_0409600	204	52	138	427	498	1920	1699	703	579	310	2053	222	217	740	478	849	3334	714	822	323	1933	705	703	1937	1965	2935	3512	2855	994	879	1281	358	362	386	320	270	136	313	79	791	335	635	192	175	83	36	7	14	14
PBANKA_0409700	476	164	166	334	66	209	10178	5345	1658	831	6446	442	224	209	886	1036	2274	698	1479	1586	8090	3595	1413	3454	3966	252	430	310	79	212	66	10000	10651	11266	250	297	162	6	0	66	24	160	76	216	147	67	34	4	10
PBANKA_0409800	1048	357	1495	7602	1061	4240	2140	2435	533	255	2331	826	771	2798	1601	1492	6408	2490	4983	768	3912	1415	995	2498	2545	5563	6554	5624	3782	4570	3354	1839	1842	2057	2374	2138	1974	539	128	1012	592	1600	823	688	383	61	75	40	58
PBANKA_0409900	345	45	70	244	117	444	2673	678	647	123	790	120	123	247	121	321	685	272	277	163	1614	448	542	1176	1210	572	636	576	180	145	204	469	479	506	190	152	165	41	11	78	45	80	43	47	23	5	2	4	3
PBANKA_0410000	243	43	122	415	325	1118	547	223	276	80	598	1005	421	1683	1186	359	867	175	221	55	482	140	211	381	513	645	828	790	923	1125	1063	426	472	358	339	319	115	101	45	300	215	362	200	100	59	17	7	3	4
PBANKA_0410100	708	105	244	805	300	1472	1457	969	295	45	310	311	307	390	258	721	2203	865	1066	683	1195	1533	354	809	1110	1960	2272	2007	541	685	714	243	248	252	706	585	677	53	9	205	79	257	76	107	40	6	5	0	1
PBANKA_0410200	397	113	263	1196	189	1078	2305	2098	223	19	129	215	185	82	49	2420	2915	2499	2108	2564	1462	4867	595	1196	1437	3907	4608	4066	267	357	294	103	102	169	755	551	736	19	2	125	37	145	49	56	16	10	3	0	0
PBANKA_0410300	1920	535	693	3852	896	4501	2333	1192	1635	348	1888	1316	969	3211	768	810	2992	645	1575	77	2510	300	667	1349	1522	1406	1264	1054	3654	4352	3617	1667	1503	1315	2048	2818	2365	245	34	663	281	1093	350	307	170	34	17	0	2
PBANKA_0410400	1026	307	1044	4467	83	403	3651	2376	1729	773	7774	268	162	543	899	484	1683	1107	1539	472	1705	1202	1565	3444	3913	622	658	614	505	1233	364	1032	1168	1232	3974	3313	4788	114	20	287	155	500	227	248	119	42	9	3	4
PBANKA_0410500	3633	1823	2173	5489	915	3751	1546	1129	2292	803	5802	3500	1645	5575	3046	5711	7601	8843	8960	955	924	1763	3315	5305	7940	14106	16078	13149	4131	4151	4327	786	845	655	4682	4176	5870	177	46	418	209	679	221	1019	620	254	98	4	10
PBANKA_0410541	7	6	2	9	4	4	10	7	32	6	25	106	67	56	36	24	29	18	8	6	12	15	4	31	27	13	15	33	9	14	18	7	12	7	23	23	32	1	1	4	3	6	8	6	1	4	1	4	6
PBANKA_0410561	1	0	1	1	1	0	5	0	9	1	8	11	3	6	1	2	2	2	3	2	1	4	11	7	19	4	0	1	1	2	2	2	2	2	11	6	9	0	0	3	4	5	10	11	5	2	0	0	0
PBANKA_0410600	16943	8398	579	3649	2374	12017	2244	1171	7787	293	1943	19743	10829	27024	11225	2174	4555	1837	1413	368	1797	860	1082	2388	1500	14490	14531	13198	11740	9389	10510	1890	2073	1488	4719	5022	2472	1553	474	1199	627	1442	720	482	311	1927	1464	182	213
PBANKA_0410650	471	369	46	116	37	190	209	208	9269	4431	37614	61	17	78	102	308	136	211	58	121	415	208	18338	20614	19595	240	222	110	117	94	70	87	140	104	75	82	31	3	0	19	3	22	14	19	16	15	14	6	2
PBANKA_0410700	337	94	130	555	176	695	573	337	661	435	2862	224	201	968	469	542	932	488	463	161	948	370	1040	2007	1754	1746	1849	1467	879	872	600	475	522	515	257	307	121	54	18	193	104	244	126	75	43	15	7	1	9
PBANKA_0410800	2169	828	380	1724	884	3769	399	340	321	32	263	1514	1040	2654	1337	1949	4719	1454	1655	210	487	423	277	744	702	8939	9843	8127	2422	2411	2288	417	512	357	758	744	394	405	80	635	271	622	252	207	77	25	10	3	10
PBANKA_0410900	322	83	84	232	182	778	338	173	116	31	229	250	199	391	273	179	530	110	154	72	272	200	88	262	293	971	1095	856	443	449	481	140	152	129	213	167	146	67	26	159	117	170	74	49	35	9	3	3	4
PBANKA_0411000	157	16	29	182	123	589	267	95	66	13	86	27	41	93	38	125	497	93	139	31	115	85	61	137	194	624	756	583	277	306	338	41	49	54	105	51	50	143	26	358	146	319	107	116	40	25	10	4	3
PBANKA_0411100	1669	768	273	1058	535	2628	759	521	361	26	149	584	541	1608	402	1749	2968	1454	1326	345	572	516	190	425	452	5309	6185	5129	1105	1051	1182	201	239	131	573	480	351	186	36	377	144	302	137	153	69	61	40	3	14
PBANKA_0411200	562	316	145	487	304	1387	751	442	203	11	96	487	284	855	437	1914	2484	1469	1185	529	620	1000	244	549	850	4564	5020	4049	429	518	419	127	185	148	531	466	514	142	23	276	114	278	95	139	38	46	18	9	19
PBANKA_0411300	728	186	230	603	146	700	5313	3024	1351	277	2426	650	334	631	1230	1919	1290	707	938	3797	1857	5492	3276	3963	4327	1692	1714	1313	636	2216	545	174	214	181	14090	14306	18245	55	18	182	107	224	98	78	56	24	3	176	325
PBANKA_0411400	651	87	295	1003	479	1821	1713	451	183	31	219	2290	1244	3098	2963	859	3225	790	1138	286	1310	556	225	633	633	2343	2631	2346	1939	2694	1872	586	701	578	6947	6882	7677	100	27	279	161	282	148	128	59	27	9	6	10
PBANKA_0411500	770	158	495	2383	485	2185	1382	999	191	57	498	466	318	1125	667	1241	3110	1178	1635	318	1066	767	360	828	1196	3895	4355	3536	1051	1472	966	680	796	816	735	648	465	178	46	410	184	452	169	141	113	21	5	7	7
PBANKA_0411600	758	243	861	3207	537	2727	2228	1722	960	111	694	351	285	319	127	4006	6034	3434	4901	1122	2047	2401	1169	2055	2476	5295	6129	5341	685	751	586	391	398	518	994	633	1049	235	38	603	162	589	176	329	96	75	18	160	247
PBANKA_0411700	2542	627	743	3517	1134	4622	2931	1198	3504	390	3143	2180	1615	6297	3969	1665	3829	1218	1540	292	1859	608	1330	2408	2935	4152	4467	3985	2809	3021	2302	1422	1444	1261	1550	1750	1203	170	44	523	214	620	284	230	137	49	32	24	17
PBANKA_0411800	1187	337	210	912	385	1820	514	257	392	27	230	1379	606	1715	1152	551	1579	560	582	74	459	126	135	478	374	851	849	735	1334	1580	1682	317	388	298	720	699	497	72	15	289	182	426	205	123	110	78	65	0	2
PBANKA_0411900	283	67	218	888	279	1396	582	323	174	5	38	90	112	72	18	1678	4413	1378	1881	372	708	761	238	377	381	1213	1434	1396	124	141	132	46	45	44	83	53	55	40	10	195	57	194	59	69	41	15	3	3	3
PBANKA_0411950	730	286	547	2206	471	2004	1849	1253	461	74	603	364	290	667	377	2962	3950	2594	2882	4004	1295	8784	683	1390	2029	8529	10388	8708	631	657	462	180	223	154	1843	1426	1650	119	21	352	116	422	134	147	81	35	4	9	18
PBANKA_0412000	142	68	114	747	126	636	82	73	134	7	73	70	53	132	68	400	942	480	582	72	42	123	43	130	148	1744	2146	2008	149	100	119	19	36	24	50	26	18	66	11	213	80	238	102	104	49	30	5	9	11
PBANKA_0412100	1333	443	262	1246	269	1437	1932	934	601	68	618	3927	2149	3933	2859	421	1058	469	548	223	713	480	368	754	798	1387	1467	1237	1952	2350	1260	415	483	374	8157	7724	10484	76	17	142	114	199	92	94	57	137	115	56	27
PBANKA_0412200	1652	644	208	610	162	820	1004	404	3693	70	446	1274	951	1927	696	714	838	815	530	133	276	332	629	847	982	1387	1535	1350	1138	839	544	106	81	56	2469	2070	2595	184	52	221	97	158	96	89	81	844	598	357	582
PBANKA_0412300	1175	589	362	1674	180	965	1236	1069	5054	166	1158	541	362	816	306	1502	1893	1433	1325	883	1257	1082	933	1245	1373	1421	1816	1535	728	817	517	372	404	459	973	955	903	30	8	107	29	151	66	101	71	180	88	88	87
PBANKA_0412400	31	59	16	60	17	61	65	69	6130	104	877	57	42	57	16	43	94	86	26	37	83	78	1274	1713	1365	116	123	118	53	76	28	11	20	16	50	26	14	241	65	671	285	592	185	177	66	71	23	1156	1851
PBANKA_0412500	299	97	551	2212	76	262	1004	692	2316	36	256	82	69	75	60	1221	1065	2259	1671	1281	1005	1795	633	887	1165	760	1165	978	148	198	84	255	203	273	191	183	179	25	11	268	133	262	77	140	62	23	14	857	969
PBANKA_0412600	173	20	180	594	93	359	980	300	1247	61	335	26	61	79	37	227	1123	491	625	152	794	369	554	778	648	163	169	165	86	143	65	97	94	94	404	243	378	38	10	294	120	388	122	152	77	28	5	306	297
PBANKA_0412700	92	15	64	185	139	456	824	302	271	33	230	51	33	166	24	190	673	111	171	92	421	173	134	282	249	253	280	239	274	255	251	252	212	205	184	155	116	66	36	124	55	165	45	31	9	5	4	18	15
PBANKA_0412800	1275	543	234	712	566	2037	1243	662	692	113	1123	4103	2037	5315	3252	407	1759	466	516	148	1015	442	231	758	574	3305	3422	3056	3564	3518	3003	1229	1559	1288	1091	1047	986	298	112	563	410	462	260	160	73	612	634	16	11
PBANKA_0412900	411	316	109	207	63	212	3177	4462	260923	121912	1317762	589	220	647	1361	394	608	251	246	1124	1374	2014	76315	145549	165617	89	225	96	37	146	43	2120	2600	2129	410	289	337	3	0	21	13	35	31	37	35	46	27	43	74
PBANKA_0413000	349	154	215	580	102	311	1396	1521	5745	243	1565	193	141	195	213	2314	1848	1062	1234	3205	1372	5397	2028	3435	4915	2886	3378	2593	207	691	162	57	106	83	3217	2601	4363	41	11	340	112	1023	334	611	270	66	48	88	111
PBANKA_0413200	1951	613	643	2677	398	1645	589	296	2089	104	633	682	638	872	237	619	2164	898	1367	107	616	360	404	1070	997	2727	3040	2591	1920	1754	1390	201	184	175	613	547	328	293	54	391	193	623	287	261	115	40	21	113	159
PBANKA_0413300	141	50	129	391	435	1401	960	508	484	330	2215	382	261	966	368	837	1987	444	595	700	1180	1373	1494	2963	3385	3480	3913	3266	1212	1184	1215	360	364	347	1577	1240	1381	110	37	203	86	198	82	81	37	16	2	2	8
PBANKA_0413400	138	48	37	58	82	228	1963	905	161	36	322	584	381	395	1069	188	257	95	152	424	1431	1328	199	474	490	818	843	597	737	977	913	501	481	448	4036	3370	4571	5	1	99	78	86	32	61	11	9	3	2	0
PBANKA_0413500	1009	475	652	1550	410	1262	10846	6939	7747	489	3295	886	489	1203	978	2644	3115	1699	1249	2772	11080	6317	3070	4956	6483	2377	3039	2631	1188	1436	942	4484	4918	5024	491	482	226	232	36	620	271	802	343	339	137	133	68	169	210
PBANKA_0413600	1037	618	129	451	364	1152	247	117	944	34	239	876	721	1995	612	308	1395	388	414	12	159	58	266	452	576	2126	2200	1960	1276	1003	1328	120	132	84	386	293	151	131	23	237	88	194	84	77	38	169	97	94	75
PBANKA_0413700	284	58	70	170	52	240	431	168	395	12	103	289	163	267	176	168	392	170	173	77	292	260	205	505	660	431	477	445	138	185	108	98	81	50	559	509	536	40	9	89	48	64	38	60	24	11	3	226	314
PBANKA_0413800	72	31	43	99	93	401	485	323	295	139	1053	126	79	257	165	137	314	99	118	174	460	264	421	777	1042	298	378	321	198	143	144	196	201	195	127	71	66	84	22	178	119	153	96	97	40	26	5	8	4
PBANKA_0413900	256	61	64	342	147	868	240	161	269	92	680	297	208	573	235	267	918	280	308	93	346	195	336	810	816	1514	1738	1508	562	601	619	223	280	191	295	164	136	92	19	200	108	252	103	116	56	7	13	1	2
PBANKA_0414000	811	352	612	2377	899	3908	1709	1844	3075	129	809	547	452	868	496	3406	5501	2986	3130	4117	1404	7312	2701	3794	5656	9567	11164	9772	926	1146	1183	243	273	265	1742	1246	1597	135	47	502	215	585	218	285	147	27	29	74	89
PBANKA_0414100	2380	505	957	3951	1096	4236	5970	2688	5182	870	6902	2510	1437	6181	5610	1692	7463	2179	3135	701	6422	1559	3618	6819	7490	3121	3653	3203	4883	7590	5282	3168	3165	3182	7345	8006	8645	1090	278	1449	792	1688	801	582	266	79	45	440	582
PBANKA_0414200	309	111	475	1860	1205	6106	491	742	1178	908	6170	426	294	1542	516	2959	3384	2078	1813	796	741	1177	4955	6660	9308	5442	6750	6005	1270	1160	1393	99	124	96	977	693	613	305	80	448	223	479	170	210	94	38	14	17	24
PBANKA_0414300	621	178	926	3803	136	462	1674	1339	5292	3186	20623	153	117	358	174	1512	2194	1655	2270	794	1018	1311	8614	8730	10494	471	585	552	358	688	169	252	283	283	2585	2423	2876	80	20	261	102	415	174	201	147	32	23	72	75
PBANKA_0414400	4288	999	1684	6497	1378	4027	710	382	11006	303	2414	6822	3437	10283	6979	835	4891	1415	2334	103	584	215	1097	2420	2683	5137	5947	5345	6271	6165	5476	727	782	479	2538	2395	1746	360	98	779	533	1103	488	443	228	44	70	1100	1366
PBANKA_0414500	809	168	472	2020	495	1758	811	517	1521	98	911	1438	819	2929	2112	1042	4079	1442	1670	345	793	598	768	1128	1355	4191	4348	3811	2182	2804	2157	406	485	352	2669	2495	3004	53	12	193	126	265	116	107	42	39	12	10	11
PBANKA_0414600	10427	4539	849	2791	2768	7084	2355	997	4887	429	3391	23877	11165	33850	17813	2557	6231	1694	2026	220	1933	542	843	2264	1688	13967	16042	14833	14505	13365	14326	2822	3033	2018	5879	7764	4389	1964	589	1587	978	2016	1048	649	509	2965	2561	71	109
PBANKA_0414700	4091	3965	395	1911	520	5354	1904	2293	16250	1300	9351	2483	2387	2292	1386	9031	4047	8282	3417	867	549	1835	4201	5235	6870	11825	13937	10265	1848	1545	1529	614	598	505	817	971	668	222	46	331	97	304	117	567	278	4837	2981	103	156
PBANKA_0414800	1390	488	85	287	454	1611	517	345	4935	366	2356	3610	1666	3850	2456	283	886	211	240	111	685	251	833	1870	1481	1767	2024	1693	1822	1519	1770	558	517	448	557	536	290	369	132	511	356	433	151	169	58	89	70	458	592
PBANKA_0414900	436	252	177	423	99	475	1133	1780	1511	559	3501	97	50	120	106	1342	995	681	508	765	2720	1126	2530	3333	4544	636	767	670	113	296	156	1075	1018	1199	312	270	191	13	2	107	28	102	45	57	33	28	14	496	696
PBANKA_0415000	510	99	428	1373	250	964	816	477	375	453	4122	309	201	1081	558	784	2728	967	1767	939	757	1742	1575	3353	3536	1636	1859	1631	1166	2525	1095	188	235	181	4565	5118	7131	154	45	443	222	585	287	187	118	42	14	9	17
PBANKA_0415100	453	60	334	1619	104	473	1607	433	1411	251	2002	89	106	108	64	539	2302	1018	1519	258	895	524	1002	2004	2790	637	882	837	346	549	197	105	114	137	723	592	897	42	10	210	66	386	137	129	63	28	10	10	11
PBANKA_0415200	482	78	556	1806	138	433	1052	538	1171	37	319	726	410	1370	1384	384	1604	715	1101	97	1140	202	210	460	441	602	699	545	935	1448	914	1091	1137	1168	370	420	167	61	23	306	223	531	321	217	162	42	17	102	220
PBANKA_0415300	1485	1055	967	3885	682	4610	1068	2491	4477	427	2893	738	850	775	316	7177	5171	5374	4270	2772	1521	3808	4066	5383	7433	13153	18917	14860	1103	1083	1053	442	490	505	434	316	248	244	41	568	194	682	243	315	136	84	45	183	269
PBANKA_0415400	2258	1182	1219	5659	607	2914	2300	1744	5024	1954	11646	446	429	559	228	4498	5631	5239	4460	1295	780	2289	10307	14151	19970	7285	8889	7646	906	786	707	260	267	368	1284	752	1265	139	14	398	128	504	214	440	176	316	157	12	50
PBANKA_0415500	1146	506	706	4010	1371	6768	983	1269	2921	161	1240	1089	1103	2710	1383	2069	6699	2084	3277	572	1824	1414	1017	2223	2167	7036	8459	7199	3546	3649	3542	774	917	1003	1215	936	787	172	69	755	360	1110	454	350	150	62	45	15	16
PBANKA_0415600	2151	2464	621	2193	714	4069	1808	2253	3371	113	826	1737	1264	1309	867	5974	5438	5735	4019	2424	1122	4105	1973	2499	2938	6748	8335	6571	1269	1199	1103	405	341	354	1668	1529	1784	87	33	313	122	349	144	264	124	1124	700	83	137
PBANKA_0415700	959	348	699	2443	349	1395	4999	2953	11597	456	3860	3155	1476	3466	3894	864	3149	1304	1759	807	5278	1684	1245	2878	2984	1003	948	946	1393	2144	1030	4590	5081	4422	2503	2597	2461	137	45	399	235	595	316	318	185	102	67	336	421
PBANKA_0415800	252	58	128	356	26	78	2238	1594	561	119	807	34	23	16	34	588	650	522	507	2732	1665	4824	911	1760	2757	846	907	692	153	709	110	85	82	104	5137	3735	6730	3	2	45	13	83	21	58	26	9	1	3	5
PBANKA_0415900	308	79	831	2217	34	212	452	233	496	86	808	28	20	70	47	482	910	803	814	124	421	227	211	733	803	169	153	159	102	232	95	81	78	100	678	428	393	13	0	35	31	334	141	368	250	35	16	4	5
PBANKA_0416000	8988	2232	15209	66252	6452	19690	1257	1017	1162	64	662	28222	11628	26450	40093	8015	53347	18311	39974	157	1456	501	1067	5092	2112	23304	27597	27507	28701	34006	15857	1892	1838	699	8273	8461	4956	37	20	1854	1284	9069	5114	4676	3273	331	200	5	1
PBANKA_0416100	845	1207	1086	3972	381	1639	3470	22069	565	227	1672	553	436	701	1822	26202	5408	7862	6863	52925	3118	81694	5038	8504	9991	24954	34729	23740	1049	4701	881	112	197	179	28301	32257	37640	25	1	177	57	393	112	512	212	174	53	32	30
PBANKA_0416200	2398	2140	423	1419	888	4634	1658	1562	3358	558	3542	3629	2558	2558	1636	7047	6799	7223	3963	1816	979	2923	2624	3993	4408	16788	18684	15760	2242	2220	1904	522	607	567	1775	1488	1539	200	71	617	216	537	208	420	188	1443	1013	220	248
PBANKA_0416300	2396	1687	923	6135	644	4008	1643	2541	2232	767	5857	3621	2016	3632	3021	1902	5954	2637	4364	701	1589	1454	1368	2693	2722	5350	5771	4909	2882	2823	2383	1070	1254	1190	1859	1383	1539	486	143	1609	999	2431	1085	1159	605	379	175	792	954
PBANKA_0416400	232	69	195	887	210	733	1046	477	329	153	1164	211	150	558	214	291	1768	460	708	80	1062	217	298	852	638	820	1007	907	782	831	732	540	521	612	292	246	148	138	20	327	143	403	152	150	61	12	7	27	38
PBANKA_0416500	1122	531	1226	8037	3759	17120	1998	2666	511	419	3281	1885	1448	5424	4289	9208	15134	6922	8334	2457	2465	4389	1399	3592	3643	31309	37275	32467	7413	8099	8606	1467	1664	1603	3247	2293	2268	534	159	1564	735	1809	612	528	210	81	32	72	89
PBANKA_0416600	834	242	824	3651	781	2391	4081	2527	308	40	403	427	202	2054	1301	972	2686	1022	1802	1347	2131	3154	670	1469	1201	3140	3618	3145	2725	4349	2157	504	573	437	19675	20065	25542	288	82	572	355	998	469	346	213	34	30	149	266
PBANKA_0416700	1360	233	1004	5431	346	1215	670	216	412	13	96	1746	994	1962	1249	831	3676	1358	2259	117	330	230	176	510	275	1632	2145	2009	1660	2347	1045	161	135	56	1157	1175	820	146	34	531	297	828	398	223	184	26	18	7	20
PBANKA_0416800	3409	2353	998	5750	1302	6719	1202	1433	539	134	1079	3572	1666	5293	4358	3154	6821	3084	4610	1017	1160	2317	676	1453	1096	13914	15999	12312	4433	4103	4090	790	888	815	1807	1525	1503	348	113	748	429	1033	399	453	203	109	37	38	44
PBANKA_0416900	776	78	92	238	321	817	280	111	127	6	111	298	143	984	365	259	813	140	186	21	275	90	45	157	142	998	1188	1013	978	1144	1111	155	175	148	405	304	284	75	22	112	77	88	59	31	30	5	3	0	0
PBANKA_0417000	844	193	109	467	254	1473	1431	829	253	21	187	747	479	1115	694	442	2117	469	663	364	3327	890	136	429	258	2889	3235	2768	1319	1202	1244	937	851	931	481	441	333	89	10	102	51	140	63	36	19	6	1	1	3
PBANKA_0417100	250	140	86	174	94	209	1231	1589	1525	74	461	50	34	50	124	521	463	312	204	625	2097	1597	312	546	787	358	393	296	64	157	61	726	880	839	524	312	411	4	0	48	22	48	31	79	36	14	7	99	157
PBANKA_0417200	2627	921	672	813	36	103	71966	40787	1987	882	8830	218	156	200	1240	3416	4559	629	1507	7962	77209	15334	5891	9122	10397	475	962	770	40	377	35	39867	40025	40210	544	1127	243	6	0	15	16	5	13	34	14	4	0	1	0
PBANKA_0417300	4336	1565	526	2433	1284	7103	2204	1907	875	115	876	4801	2438	7925	5102	1971	7195	1727	2305	524	2131	1187	635	1503	1249	9262	9753	8423	5007	6085	7173	1621	1488	1540	2248	2292	1684	201	40	369	200	373	170	188	82	33	15	3	5
PBANKA_0417400	944	257	752	4299	298	1285	3871	2651	926	271	2526	1562	608	2281	1712	567	1610	741	1266	468	4951	1000	667	1426	1844	1116	1447	1227	1512	2015	1113	3750	4011	4118	1631	1748	1691	222	46	246	179	363	241	109	67	15	5	57	89
PBANKA_0417500	10672	4932	763	3411	2178	9024	1957	1314	8410	239	1784	26516	11763	27956	10561	3847	6798	3459	2539	859	2546	1669	1025	2462	2015	12318	15596	13833	11869	11256	11823	2344	2370	1591	5461	6326	3769	2530	739	2189	1361	2060	1180	662	514	5739	5462	134	265
PBANKA_0417600	921	632	385	639	52	101	23582	23165	388	92	922	121	43	80	1266	2744	3748	656	1682	6799	12004	15473	456	782	961	662	1486	873	38	132	27	19397	19260	22796	1197	1089	921	2	5	122	55	127	52	74	37	19	4	5	1
PBANKA_0417700	930	297	1902	7232	648	1522	3921	2413	1132	475	5933	1518	711	1846	2671	817	4366	2024	3087	456	2667	1048	767	2252	2102	2022	2391	2388	2148	3106	1678	2679	3292	3170	1677	1832	1960	747	343	1717	1777	2678	1573	1169	952	220	107	127	163
PBANKA_0417800	2040	1910	8662	47358	76	277	1774	5946	1210	253	1579	613	387	1653	1988	8132	4313	10316	13760	712	4567	1521	1860	1943	4277	463	842	693	438	1044	222	2526	2454	2372	1195	1500	1051	47	15	1161	478	4291	2148	3527	2127	520	328	405	695
PBANKA_0417900	1582	1238	797	3558	625	2921	725	744	1756	271	1992	1673	846	3254	1950	2119	4068	1791	3007	633	677	1239	1337	1979	2091	8168	8622	7112	2348	2803	2570	627	708	639	1532	1201	1120	232	39	697	458	1251	541	444	215	37	52	186	302
PBANKA_0418000	6262	10973	789	6600	4703	27569	665	3438	1870	182	1530	7302	5278	8891	4841	8941	8578	6597	3858	1710	899	3007	1169	2765	2385	45448	59217	47803	7356	6399	8161	939	994	719	2521	2297	1610	1015	185	1679	585	1618	496	487	199	1776	1148	12	21
PBANKA_0418100	854	807	3722	15494	992	3285	726	3180	291	58	432	982	662	1950	1891	14158	9300	10547	12587	2319	853	3705	566	1254	1471	6661	8365	8199	1791	2544	901	949	697	695	2983	2970	3033	101	22	929	402	2169	836	1242	573	225	40	28	48
PBANKA_0418200	1667	264	1146	5449	1007	4010	2210	917	438	67	787	3757	2097	7196	4792	1085	5049	1453	2413	228	2336	523	274	848	716	3842	4289	4373	6044	7871	5630	2410	2712	2416	2277	2382	1507	221	64	795	592	1407	904	451	312	48	29	2	0
PBANKA_0418300	2685	899	974	2656	424	1983	4172	1582	1569	191	1704	2433	1632	3465	1822	639	2267	870	1041	280	3303	761	805	1764	1768	1671	2025	1898	2279	2701	1602	1534	1680	1599	4223	4618	4422	92	35	229	115	216	118	139	83	66	61	40	63
PBANKA_0418400	150	24	94	261	100	314	229	110	65	1	7	82	67	254	65	311	370	292	160	29	266	80	20	50	64	284	385	299	291	302	168	146	138	129	95	108	50	33	11	116	38	91	41	46	20	21	12	0	3
PBANKA_0418500	952	1126	1570	1494	86	190	137	63	449	5	29	12809	4193	2490	2329	3747	1515	8037	3030	10	14	8	23	68	122	443	589	453	515	251	273	113	60	29	182	357	99	0	10	34	25	53	24	1360	1162	11870	8899	5	3
PBANKA_0500100	0	0	0	2	0	0	0	0	1	0	0	0	0	0	0	0	0	0	3	0	0	1	0	0	0	0	0	0	0	0	1	0	0	0	0	0	0	0	0	0	0	0	0	0	0	1	0	0	0
PBANKA_0500200	0	0	0	0	0	0	0	0	0	0	0	0	0	0	0	0	0	0	0	0	1	0	0	0	0	0	2	0	0	0	0	0	0	0	0	0	0	0	0	0	0	0	0	0	0	0	0	0	0
PBANKA_0500600	0	0	0	0	0	0	0	0	0	0	0	1	0	1	0	0	0	0	1	0	0	0	0	1	0	2	3	2	0	0	2	1	0	1	0	0	0	0	0	0	0	0	0	0	1	1	0	0	0
PBANKA_0500700	108	67	0	20	12	86	2	0	10	0	10	1135	931	1539	886	1247	1027	796	531	2	61	12	11	110	54	1988	2437	2135	1534	936	993	107	80	27	382	371	185	0	0	1	0	1	2	36	55	284	212	0	0
PBANKA_0500721	3	1	0	1	4	6	1	0	0	0	0	2	0	3	0	0	9	0	0	0	0	1	0	0	0	61	71	54	5	2	3	0	1	0	4	1	0	0	0	0	0	0	0	0	0	0	0	0	0
PBANKA_0500741	9	1	0	6	3	0	8	0	0	0	0	7	4	15	1	8	15	10	14	1	9	0	0	3	0	80	82	64	3	5	1	3	1	5	1	4	1	0	0	0	0	0	0	0	0	2	0	0	0
PBANKA_0500781	13	4	0	38	5	6	6	1	0	0	1	14	5	50	38	22	70	33	64	0	3	1	8	6	3	80	92	122	5	19	5	0	6	1	3	4	1	0	0	0	1	0	0	1	1	1	0	0	0
PBANKA_0500950	4	0	2	3	3	5	6	1	0	0	3	22	30	80	17	17	155	27	36	5	17	11	4	4	6	215	232	260	35	42	10	8	8	6	66	46	65	0	0	0	0	0	0	0	1	1	1	0	0
PBANKA_0500971	287	152	14	61	87	348	342	72	76	0	10	182	230	16	1	32	202	54	50	15	124	25	13	55	59	257	274	210	323	449	800	19	42	15	54	45	10	0	0	1	1	0	3	3	0	58	40	0	0
PBANKA_0501000	0	3	1	14	1	1	1	5	4	1	8	0	0	4	6	178	3	66	9	22	0	25	15	18	72	50	81	74	0	1	0	1	0	0	2	2	0	0	0	0	1	1	4	23	38	3	10	0	0
PBANKA_0501051	0	0	0	0	0	0	0	0	1	0	0	0	0	0	0	0	1	0	0	0	0	0	0	0	1	1	1	2	0	0	0	0	0	0	0	0	0	0	0	0	0	0	0	0	0	0	0	0	0
PBANKA_0501100	1932	679	479	1807	1498	6661	3187	1404	509	61	724	1785	1142	6526	3531	785	5345	895	1894	313	1714	769	553	1166	971	6646	7650	6538	4920	5810	5600	1436	1762	1455	4848	4935	5174	8	4	101	53	99	58	44	48	46	42	3	0
PBANKA_0501200	91	20	116	473	24	99	302	278	4912	6	73	162	57	104	155	299	1394	659	1072	33	186	113	191	280	433	147	139	104	65	150	62	91	105	65	113	174	115	3400	1325	3036	2132	1854	857	600	395	100	111	181249	287599
PBANKA_0501300	862	201	871	3975	1157	3612	4514	1971	778	37	198	1247	474	3171	2596	1025	6343	1429	2985	604	1012	1162	476	1169	1035	2853	3369	2843	3361	4248	2368	251	367	168	12570	9786	16660	280	88	1244	701	1278	500	408	202	72	26	579	595
PBANKA_0501400	1118	342	5505	11790	25	116	111	231	421	27	190	79	78	400	169	729	1613	4122	3500	6	14	11	49	149	249	78	140	122	107	404	68	60	61	21	285	388	79	5	2	22	9	450	133	2044	1457	284	120	5	4
PBANKA_0501500	348	81	578	1526	590	1977	585	316	198	20	97	225	140	1072	546	1145	4245	1913	2707	148	728	346	150	397	477	3587	3899	3397	1351	1407	1379	303	366	309	381	369	166	141	32	414	246	549	175	297	154	50	28	6	5
PBANKA_0501600	154	98	589	2014	26	60	390	579	1179	735	4981	28	16	135	116	1604	771	2284	1576	175	474	297	1666	2812	3649	117	152	134	33	47	25	403	406	452	121	114	54	189	39	477	296	652	244	784	409	146	86	769	1251
PBANKA_0501700	195	54	217	652	24	85	2534	1379	371	121	1037	206	89	328	422	334	764	386	459	249	2524	611	226	570	731	201	227	243	346	592	114	1971	2308	2273	572	533	423	15	2	195	130	767	405	553	374	108	55	39	51
PBANKA_0501800	343	168	902	681	28	63	747	397	9911	1152	8694	54	49	175	262	5600	1305	3354	1669	91	551	182	2168	3925	4477	205	275	212	92	88	97	364	341	356	148	154	48	70	21	511	343	616	362	1495	1375	505	341	341	390
PBANKA_0501900	1169	683	374	2126	537	3325	421	411	2308	104	830	591	402	1649	828	1632	2594	1147	1447	186	236	339	890	1094	944	5372	5662	4504	921	1118	1045	146	174	99	407	292	283	84	15	263	121	352	122	108	59	32	5	32	56
PBANKA_0502000	1049	617	265	464	221	747	16712	20562	550	47	325	169	86	169	343	4391	2268	544	1037	7126	38700	9894	996	954	1624	244	493	396	58	178	75	12333	12002	12153	1115	1211	1158	57	9	93	46	107	61	83	39	8	9	30	41
PBANKA_0502100	828	348	111	543	436	2362	652	752	148	33	198	821	573	1605	866	787	1273	637	470	337	1171	716	168	353	396	5082	5934	4707	976	825	1010	394	423	501	346	290	155	205	57	254	148	252	82	72	25	20	9	4	0
PBANKA_0502200	1427	427	616	3347	1883	8017	1011	840	359	57	534	1972	1219	5458	2538	1161	4449	970	1478	148	1104	425	167	613	396	6654	7406	6424	5604	5478	6731	962	1048	927	1560	1560	722	312	71	784	434	1017	437	334	193	36	31	3	4
PBANKA_0502300	1491	561	231	1333	474	2657	252	192	268	10	79	717	420	1676	683	962	1816	842	734	74	197	124	150	292	338	6181	7391	5601	1506	1451	1761	143	238	145	638	406	300	125	33	295	154	383	143	134	56	17	5	63	131
PBANKA_0502400	484	149	156	403	142	701	1530	433	117	5	32	263	195	393	184	373	1061	395	418	249	591	476	479	710	532	2071	2832	2225	375	496	441	41	42	29	1902	1466	2012	41	8	79	40	119	30	37	11	6	3	18	31
PBANKA_0502500	2250	2201	5453	21330	284	1213	18803	48120	1106	456	3508	1709	975	2278	3146	19570	10185	17186	18520	26727	19467	44426	2321	3899	4789	4592	7816	5600	757	1309	516	18177	15422	16689	745	1078	576	41	11	316	136	1100	407	1675	767	525	294	208	344
PBANKA_0502600	2066	646	1292	6559	769	3705	826	774	890	269	2026	1664	1082	3240	2132	1733	7225	3000	4627	502	869	1113	1072	2378	2179	9563	11091	9349	3222	3415	2774	523	626	534	1161	975	688	189	43	707	324	1821	732	822	387	90	39	70	134
PBANKA_0502650	456	229	144	186	20	131	13583	7555	606	140	1214	82	101	108	361	886	1481	299	546	1877	23475	4538	658	1575	1825	236	490	346	68	235	65	16132	15482	15211	214	385	89	36	6	60	41	51	31	42	13	17	17	21	20
PBANKA_0502700	1022	486	174	358	399	1701	4634	2105	748	49	450	5873	2331	3533	2096	991	1657	830	432	918	8592	1960	427	712	863	2277	2443	2230	1251	1314	1292	5204	5341	4305	400	492	171	333	143	432	388	437	242	175	189	984	1184	117	117
PBANKA_0502800	1804	4003	611	2571	531	3374	1970	8037	5310	1305	7739	1413	1331	1362	588	8484	3330	3979	2851	3884	3963	5879	7172	10147	13271	9454	13222	10822	1106	994	997	2481	2412	2563	1463	1492	1565	163	23	364	124	388	155	311	170	484	245	30	32
PBANKA_0502900	3765	2467	423	1796	466	2602	2534	1658	4231	168	1311	1206	1040	829	403	2294	3696	3064	2331	1547	903	3040	1659	2236	2213	5811	5915	4699	1222	968	1002	160	132	159	1793	1184	1489	70	18	183	97	271	63	169	67	547	331	127	200
PBANKA_0503000	242	220	99	333	186	796	815	836	830	118	933	143	75	214	150	572	472	563	441	343	555	588	615	988	1514	744	763	585	282	379	405	270	316	324	324	367	320	134	25	268	122	222	90	113	65	170	104	18	13
PBANKA_0503100	672	219	133	295	173	683	1470	778	1255	93	607	209	196	258	134	960	855	618	496	623	1474	1429	792	1106	1368	1451	1736	1495	232	239	251	285	266	257	187	208	185	104	15	134	55	180	88	215	135	48	27	22	39
PBANKA_0503200	4260	4786	3792	18655	2669	13613	2765	6159	3097	807	6947	6605	4024	9443	6607	13254	19397	11758	19511	3561	3157	6203	3741	6189	7528	34980	39094	32846	5751	6956	5615	2494	2350	2092	3439	3223	2586	417	85	1595	617	2789	973	1545	662	346	162	255	452
PBANKA_0503300	1412	1662	2797	8197	262	1150	14766	60477	930	406	2999	896	714	1538	2319	21144	7443	9762	11966	18776	20514	26654	2777	4088	6204	3575	5832	4498	645	1079	573	24839	23134	28034	1911	1972	1396	19	4	82	47	359	166	1165	574	216	147	2	2
PBANKA_0503400	74	23	152	294	10	28	495	207	160	31	151	10	5	20	15	484	348	554	342	97	448	196	119	194	275	77	89	70	29	56	30	67	85	111	169	129	155	0	0	6	3	27	5	79	44	18	13	2	1
PBANKA_0503500	985	1324	1162	2450	92	399	16916	37327	436	476	3271	671	729	801	1189	12606	5722	3488	5853	21506	21493	34535	2496	3919	5939	3990	8011	5541	283	915	234	20159	18753	22427	3347	3582	3476	255	70	590	230	635	219	304	133	73	43	40	62
PBANKA_0503600	10205	4059	538	1993	1888	6452	2281	1008	3145	164	1326	20467	7646	20789	11436	1158	2872	884	749	148	1439	372	335	947	622	7340	8315	7659	9849	9290	10097	2479	2682	1642	3954	5490	3003	1738	527	1014	832	1287	749	355	284	1935	1744	13	11
PBANKA_0503700	621	204	623	2456	1293	5260	1831	1241	2705	2407	15919	1079	560	2580	2055	1618	5152	1842	2297	274	1445	756	3858	8187	9238	3270	3613	3090	3012	3240	3174	1005	1095	1095	2680	1976	2307	99	24	611	298	692	273	304	120	34	23	189	241
PBANKA_0503800	177	141	217	547	121	445	3765	5793	399	2822	18704	81	48	240	288	726	871	582	557	1684	6894	3565	3884	8162	8291	452	692	500	322	359	134	4264	4240	4775	1453	1247	1315	22	5	68	40	89	39	75	37	27	8	32	48
PBANKA_0503900	332	121	587	2738	102	430	613	598	201	47	385	57	57	174	68	1784	1868	2970	3339	281	1297	547	547	683	1222	707	990	916	280	460	166	355	395	419	142	136	109	10	5	140	50	437	183	206	123	27	9	27	29
PBANKA_0504000	1651	719	283	1223	749	4284	5383	5737	1856	691	4765	1323	887	1339	782	7050	7659	3145	3115	4828	5259	8054	6436	10727	16860	10967	13739	11469	1421	1555	1270	1617	1288	1502	3031	2740	3254	222	31	347	126	294	111	145	44	27	12	50	48
PBANKA_0504100	199	43	553	1665	38	207	1305	559	859	140	1040	49	55	140	117	436	773	1047	1189	281	752	558	828	1363	1607	209	231	228	74	151	48	261	315	347	842	632	829	17	3	41	35	56	13	142	93	21	11	19	14
PBANKA_0504200	2887	2515	409	1440	472	3306	1917	1176	13328	70	494	1925	1042	3123	1371	1564	1089	1408	616	129	675	266	674	824	1138	993	1330	1109	1189	1006	902	517	445	399	651	740	431	123	35	186	105	141	62	182	97	758	555	35	49
PBANKA_0504300	256	55	66	153	7	25	3751	1232	789	376	2765	179	85	116	269	241	233	61	98	242	1672	696	675	1515	1613	275	292	257	266	1811	238	972	1308	1178	7093	6795	9624	3	1	6	7	10	4	27	12	7	7	0	1
PBANKA_0504400	2562	2430	1109	1731	55	192	37560	82811	3633	2448	15001	687	409	657	2619	19720	6802	2103	3787	22876	84168	35373	22010	22321	28783	1017	2855	1892	79	377	51	48878	48096	52984	772	1295	377	1	3	15	5	10	10	16	7	5	2	1	0
PBANKA_0504500	460	154	313	1068	242	1116	1050	1630	1291	973	7186	482	249	1361	532	889	2155	816	925	803	1426	1237	4474	5539	6799	1426	1680	1389	1084	1524	1160	950	1060	1054	343	391	188	74	22	227	92	231	76	90	44	16	5	0	0
PBANKA_0504600	766	297	187	1095	399	2582	165	96	2026	329	2048	742	530	1877	710	1053	3809	1068	1474	45	210	91	2014	3018	3418	4224	4010	3489	1436	1471	1569	89	145	85	454	386	191	125	30	231	105	258	113	90	46	37	16	2	3
PBANKA_0504700	687	431	213	1960	513	3041	153	120	296	150	841	454	447	698	387	1556	2207	1251	1067	26	65	86	574	1541	1519	5698	6933	5549	1009	1078	1081	46	68	38	338	328	158	167	38	397	161	504	170	188	124	32	18	5	1
PBANKA_0504800	2054	1297	739	4341	1154	6389	4169	3676	3995	340	2202	1466	1107	1786	868	7820	9120	6418	6213	12900	1484	22143	4686	6910	9351	18279	21667	17573	1392	1461	1465	107	107	49	3504	2921	3652	122	13	252	102	354	118	129	54	42	37	15	28
PBANKA_0504900	2463	2277	387	1184	865	3800	661	752	3292	160	1269	2018	1585	2275	1042	4467	3990	4015	2026	644	562	1346	1840	3382	3556	7878	7969	6910	1699	1437	1585	220	228	165	879	838	622	322	48	275	132	202	63	193	90	547	322	30	39
PBANKA_0505000	52	35	42	141	22	84	251	317	1102	525	4035	14	3	10	38	109	92	65	68	96	226	159	2377	3464	4864	73	53	41	41	59	39	99	88	151	66	61	65	194	57	1035	583	1190	609	332	199	27	16	2	6
PBANKA_0505100	2670	714	1851	7724	1141	4425	1749	1093	1291	191	1837	11877	5541	10115	7967	1080	6805	2930	4569	374	1432	1006	707	1681	1271	7894	8909	8393	5262	6194	5620	1513	1904	1396	2672	2494	2313	363	160	616	525	1232	820	686	483	172	95	2	1
PBANKA_0505200	972	154	791	3361	574	2209	2482	977	4811	1729	14225	1565	654	2600	1682	833	3168	998	1903	257	2258	511	4063	7403	6978	2859	3114	2823	1806	2260	1421	2385	2687	2269	488	596	259	202	51	495	302	827	383	275	153	41	29	1	2
PBANKA_0505300	1464	434	532	2714	543	2818	761	624	1286	227	1435	465	550	482	210	1464	5068	1868	3028	180	322	522	1386	2638	4020	4056	4912	4511	789	847	783	115	118	98	244	210	136	192	40	529	255	784	267	256	128	79	29	112	174
PBANKA_0505400	1357	404	1058	4373	371	1860	5206	4948	8057	1171	8302	710	416	1128	500	3846	5611	4667	4426	4881	3394	6832	6715	8287	8242	2898	3100	2802	810	1612	647	741	785	760	6152	6383	7992	56	7	252	87	443	140	227	111	73	39	11	17
PBANKA_0505500	1283	191	373	1165	287	1021	2899	968	1979	358	2286	617	420	598	545	982	2095	877	1364	1064	2105	1808	2241	3488	3606	1087	1240	1095	421	680	539	317	365	378	2917	1699	2795	55	9	169	76	346	137	141	80	18	5	2	1
PBANKA_0505600	1677	400	845	2936	875	2686	657	328	1375	167	1401	1703	1019	3242	2481	1019	3908	1300	1846	135	648	335	1199	1829	2123	3138	3842	3360	2485	2786	2272	491	604	473	930	745	465	168	46	511	325	760	363	315	175	82	28	4	7
PBANKA_0505700	1973	1384	441	1531	553	2378	2644	2547	8909	1912	12216	1322	889	1453	560	4755	4395	4711	2688	1421	5009	2650	9389	15507	16807	5818	6347	5595	1318	1260	1165	1200	1166	1309	344	371	170	321	78	649	276	639	250	242	188	2089	1409	157	225
PBANKA_0505800	812	298	305	1052	448	1259	4207	1904	3254	244	1492	2033	1034	2900	1894	649	1659	512	656	295	3417	697	889	1624	1701	2405	2740	2231	1666	1860	1390	2851	3244	3262	552	732	290	58	9	222	149	262	123	109	58	313	219	24	26
PBANKA_0505900	3843	10723	7983	27958	3896	18989	3442	12272	4869	100	757	3832	4129	2222	1484	63150	15025	59711	39479	11139	1559	19500	2596	4636	7303	52097	81374	62646	2112	2060	1443	837	566	693	2054	2263	2183	186	30	663	246	880	263	3939	1752	3271	1571	18	28
PBANKA_0506000	1339	1215	4922	27226	823	3958	792	3708	1952	5709	38569	2549	1550	3639	3497	6931	6181	7631	10179	1337	1384	2057	13963	20031	28378	3784	5086	4596	2029	2987	1457	1878	1639	1863	727	996	408	326	96	723	307	1247	495	988	517	177	82	270	489
PBANKA_0506100	3568	3302	6879	48126	4122	23594	1057	5030	2209	5061	35283	2659	1849	8262	5254	16842	16575	13568	18889	1340	1743	2566	14290	19752	26502	12728	16134	14322	6311	7450	5856	2125	2155	2147	1674	1820	1108	906	214	1446	618	3066	1103	1551	695	1290	783	94	168
PBANKA_0506200	2600	3820	672	3215	494	2464	1023	1135	8465	864	6429	5202	4257	4425	2287	3005	2941	4670	2770	294	225	597	3732	5444	4361	5398	6181	5121	1647	861	647	231	206	181	1437	1107	1143	909	224	2465	1011	1965	562	1029	418	5637	3038	1626	2188
PBANKA_0506300	774	601	72	253	228	859	1081	640	3893	164	1011	1890	931	1566	841	340	473	272	117	170	1003	317	676	973	1128	745	891	784	601	426	302	481	467	453	214	248	141	79	15	94	50	118	39	77	41	466	387	32	35
PBANKA_0506400	2368	735	466	2225	632	2559	655	296	457	11	58	981	871	1283	677	590	3288	830	1563	22	407	116	144	484	324	3348	3372	3332	1785	1615	1520	148	145	115	433	383	215	149	46	256	142	373	150	102	36	20	11	5	1
PBANKA_0506500	1138	374	202	612	476	1300	1809	678	1594	52	349	872	557	2157	1605	440	1565	412	523	161	1476	377	244	649	649	689	682	607	1745	1949	1477	1167	1253	1171	658	764	470	258	76	623	430	594	244	161	80	25	10	657	814
PBANKA_0506600	3037	905	1881	14700	2149	14729	13567	17069	1422	132	1523	7146	2739	9825	7456	4947	8962	3400	4950	4688	10379	6880	2292	2941	2680	8716	10831	9889	4376	5117	4506	10190	10500	10305	3037	3204	2042	558	200	798	513	1330	613	544	309	82	37	64	64
PBANKA_0506700	275	125	320	897	526	2101	3212	2071	290	179	1437	688	390	1679	1688	667	2717	611	847	673	3798	1355	502	1302	1160	2236	2468	2116	1790	2186	1722	2378	2912	3070	1372	1168	1559	136	33	519	425	541	222	145	98	11	26	666	862
PBANKA_0506800	639	921	151	608	848	5617	740	1897	361	163	1201	2269	1587	3167	1109	1458	2094	741	731	538	1253	1002	740	1504	1920	4905	6032	4874	2123	1899	1989	883	796	811	830	828	455	215	71	291	154	437	219	211	81	137	141	296	338
PBANKA_0506900	333	193	1259	2877	11	34	3078	2141	1149	638	5304	94	49	412	870	711	1067	2105	1814	644	5158	1249	1847	2594	2842	256	348	330	223	932	167	4638	5071	5208	2478	2793	3711	29	6	106	59	165	94	656	458	143	73	117	179
PBANKA_0507000	338	109	836	3443	544	2383	1593	1639	366	67	431	699	338	1338	1032	2057	3945	2734	4348	1003	936	1945	392	851	928	5176	5943	4979	1234	1370	1184	512	609	547	1800	1648	1838	162	61	630	347	745	318	479	201	127	40	54	70
PBANKA_0507100	266	48	349	924	390	778	1233	422	494	51	491	2335	1047	2404	1576	771	2454	708	1090	158	1080	363	141	436	391	1400	1678	1575	1758	2352	1872	1663	1809	1576	807	996	743	232	81	439	332	661	344	313	193	35	27	19	15
PBANKA_0507200	234	39	289	672	103	433	607	305	4750	465	2900	105	77	356	163	354	1154	393	478	91	663	205	1334	2643	2311	291	325	310	187	325	271	233	277	271	269	254	221	22	2	178	83	228	58	133	102	8	7	294	271
PBANKA_0507300	631	662	895	4286	1168	5546	2946	15514	353	261	2062	1474	736	1967	2258	13121	3889	4528	3722	23324	2250	41785	1712	3607	4356	27590	40334	27557	1563	4602	1204	644	773	756	20896	21686	28323	183	49	624	246	780	297	315	112	87	11	42	34
PBANKA_0507400	627	162	107	610	407	2086	578	329	807	329	2483	606	408	1874	796	364	1156	336	361	375	622	639	837	1745	1702	3173	3305	2804	1398	1373	1582	283	317	275	792	616	520	136	33	219	117	167	75	55	32	11	8	0	0
PBANKA_0507500	245	33	80	240	186	575	6145	1050	292	24	196	123	70	819	331	289	508	158	151	190	1610	322	189	425	469	580	638	532	551	602	547	413	383	414	197	179	94	51	19	105	59	127	66	35	32	2	1	38	36
PBANKA_0507600	164	15	102	285	173	529	481	186	1121	152	969	140	100	395	264	262	1643	394	813	53	431	219	944	1839	2196	544	577	573	437	542	363	279	302	259	205	197	164	119	33	307	165	318	157	110	50	22	11	43	59
PBANKA_0507700	193	26	86	308	100	377	754	562	509	30	121	73	74	37	26	232	751	257	348	368	438	851	363	528	632	271	361	358	48	78	53	21	31	24	227	148	152	85	6	184	54	205	65	43	14	11	2	5	18
PBANKA_0507800	1121	353	287	1316	150	753	6542	6713	849	24	173	202	134	441	443	3632	1185	1084	1231	5592	2431	8378	4865	4303	4706	1152	1519	1155	351	1671	394	101	152	106	12638	13017	15293	41	5	46	35	83	46	37	35	7	2	3	5
PBANKA_0507900	129	37	42	196	8	22	1515	769	26	6	45	60	42	49	153	262	275	144	256	574	780	1344	373	590	563	502	576	379	118	693	91	4	21	15	6635	5056	8069	2	0	8	7	6	1	9	2	0	0	1	2
PBANKA_0508000	12	14	40	64	36	57	18	17	43	5	10	0	0	2	8	81	93	101	97	31	5	34	18	19	114	38	30	34	7	6	3	1	0	0	10	8	6	4	0	42	19	48	25	67	24	17	4	5	9
PBANKA_0508100	12940	21740	7594	43746	7579	48485	5273	17483	2945	1801	14102	47002	24656	45981	36735	30889	17649	29730	20499	11344	5612	15931	4647	8365	8047	86552	98966	76128	16400	17881	13164	6790	6563	5779	14660	15130	12620	1422	330	3302	1522	4099	1744	5071	2542	19998	10517	1132	1293
PBANKA_0508200	1389	581	338	1535	405	1859	317	158	4671	128	820	242	220	352	99	1116	2702	1211	1289	132	270	278	1018	1489	1633	2484	2838	2473	441	462	345	59	69	53	130	115	60	95	17	249	108	232	71	88	30	48	18	26	17
PBANKA_0508300	286	202	282	1460	99	443	850	3076	13305	9190	60768	335	93	284	319	934	636	664	563	469	1033	773	39711	32743	56918	202	202	147	119	281	110	816	860	827	299	294	239	72	27	418	162	348	176	177	100	44	23	1084	1601
PBANKA_0508400	322	63	270	819	165	580	529	244	313	31	283	400	229	939	465	223	1072	415	506	103	790	219	103	259	279	696	704	637	807	966	651	379	483	448	348	325	189	92	21	242	149	385	200	172	103	14	10	107	135
PBANKA_0508500	551	73	288	1200	378	1162	1290	591	549	49	442	275	168	758	206	272	1284	360	479	154	1155	312	246	399	363	1266	1556	1353	941	1286	773	757	832	758	383	426	253	99	31	294	169	321	160	101	95	6	6	45	103
PBANKA_0508600	753	254	410	1558	280	927	4258	4283	950	309	2204	249	173	444	219	2557	2206	1933	1950	8577	3682	10691	4378	4923	6542	2365	2882	2312	547	1105	377	373	355	363	6197	6115	6776	62	11	220	118	320	115	110	59	15	6	12	4
PBANKA_0508700	250	69	104	377	151	386	942	293	593	154	1014	119	79	305	126	235	882	336	341	194	857	434	1251	1643	1856	545	615	497	353	483	280	142	193	166	1265	937	1263	34	11	117	36	111	45	39	14	4	6	21	23
PBANKA_0508800	1006	265	112	408	164	857	1925	786	1773	521	3470	282	270	454	228	458	1208	392	431	200	1516	425	2377	4395	5294	900	1056	945	429	610	600	518	462	498	179	180	71	102	31	220	108	200	105	105	66	20	3	31	45
PBANKA_0508900	1382	477	336	1802	400	2593	1095	710	2230	1094	7989	585	400	1115	287	1330	2599	1251	1713	337	1429	719	8004	10051	12359	2908	3614	3033	1197	1205	1058	610	698	675	317	367	145	137	25	394	177	511	145	159	71	34	5	1	1
PBANKA_0509000	11135	5135	1272	6278	4370	19619	6618	4937	1377	266	2434	7166	6285	10860	4916	5798	15319	7276	6396	2206	3216	4351	1523	3948	3332	54418	62351	55063	12273	10489	12858	2277	2436	2271	10011	7881	10076	41	9	220	102	327	118	228	119	2237	2028	0	0
PBANKA_0509100	716	347	205	518	604	2844	849	698	1928	356	2344	532	526	1106	436	2874	3139	2680	1369	594	1314	1298	1410	2990	3602	9665	11523	9318	1345	1317	1515	442	397	379	1088	973	889	93	40	244	138	202	68	133	99	74	32	13	22
PBANKA_0509200	7990	5713	1879	9360	1860	10811	5333	5408	11424	1088	7965	10815	6712	9986	6989	7627	10157	5908	7667	1471	3712	2939	6219	7612	10509	7966	8458	7186	4835	5707	3978	1725	1455	1428	5531	6253	5370	114	10	332	192	587	317	481	230	2122	1400	108	155
PBANKA_0509300	744	237	1079	3382	596	1951	3627	2424	1634	1228	10239	1312	606	2163	1804	2188	9203	4446	7680	1202	1764	2913	2124	5278	6150	4451	4801	3798	1661	2419	1504	2141	2869	2563	1779	1720	1709	88	16	420	258	712	294	297	169	71	40	11	20
PBANKA_0509400	105	38	63	225	241	1132	376	186	275	98	623	158	113	423	155	430	1435	346	578	108	406	254	419	744	940	1326	1377	1193	594	503	704	115	132	89	320	242	169	44	16	172	84	196	46	51	19	14	4	5	2
PBANKA_0509500	1722	1047	641	3358	1245	5844	4989	5924	3017	3058	16748	1670	1505	2485	1134	2542	6321	1947	2957	2501	5597	4022	11915	21991	28478	11498	13237	11571	2712	2321	1923	2833	2583	2801	812	823	444	459	107	1082	540	1087	435	319	168	69	36	313	496
PBANKA_0509600	982	225	3343	6790	72	264	1039	508	5409	279	1625	77	63	192	168	1940	4204	6207	6356	159	830	444	2357	3617	5160	274	401	381	143	283	74	139	154	147	289	343	247	12	3	81	51	231	90	647	281	93	36	20	73
PBANKA_0509700	501	462	894	3848	314	1570	2651	7363	832	48	314	402	367	350	595	19293	7977	15159	12537	16531	1693	28676	1697	2787	4377	8742	12291	9553	418	1040	217	317	328	275	6515	6769	8458	20	3	201	45	205	66	288	123	148	49	6	14
PBANKA_0509800	189	33	81	460	285	1313	762	432	172	38	270	140	149	778	160	802	1584	537	588	1266	743	2187	528	730	809	1843	2067	1798	712	826	871	229	309	241	1755	1525	1983	103	17	224	97	270	82	58	37	14	10	6	13
PBANKA_0509900	254	59	218	785	611	2172	1412	743	372	80	565	505	300	1248	368	1492	2622	1010	1037	1282	1265	2906	702	1182	1336	2539	3211	2472	1166	1423	1325	465	468	399	2285	1999	2050	102	15	360	126	368	114	112	66	20	8	5	2
PBANKA_0510000	166	37	324	495	79	161	1013	348	197	58	428	590	202	771	513	292	721	283	434	139	1075	371	165	342	324	189	258	268	539	744	290	1005	981	837	815	933	891	44	12	108	90	246	151	117	119	4	5	4	5
PBANKA_0510100	1049	906	4194	13818	191	512	4126	6039	3643	1406	10273	196	164	584	1047	9387	4019	10849	12166	4209	6479	6226	9869	10579	17701	1090	1581	1221	290	745	234	3065	3416	3490	4321	3339	4274	43	11	167	78	643	275	1175	637	149	97	42	102
PBANKA_0510200	13766	5421	1301	4476	2351	18372	7801	5966	13893	451	3162	3885	2425	9679	4171	7293	7356	4489	2455	1309	4375	1852	5033	4052	5919	6479	7810	6977	2412	2704	3073	1029	836	717	1641	2280	1653	276	54	624	210	567	164	325	112	285	174	23	19
PBANKA_0510300	1890	471	235	372	172	1130	39700	16875	3244	259	1797	122	149	112	81	1645	2167	332	601	1543	16652	3003	1374	1755	2331	658	793	734	245	261	226	5165	3836	5373	392	399	269	60	12	227	81	185	81	73	31	9	9	3	7
PBANKA_0510400	458	90	109	186	465	1705	4357	1801	2072	1792	10944	447	282	1157	446	891	1555	348	427	807	6390	1780	5577	9288	10107	3562	3892	3092	944	993	1147	2390	2466	2359	526	458	266	206	20	217	121	193	68	68	33	16	6	14	2
PBANKA_0510500	129	83	53	134	124	467	870	796	461	596	3622	83	79	84	51	412	404	282	266	471	1188	1035	2657	4261	4631	829	870	664	195	236	230	271	312	402	324	258	410	73	14	609	253	646	190	132	60	48	10	2	4
PBANKA_0510600	257	58	61	167	25	63	2145	1202	294	115	799	43	33	62	74	436	524	285	362	1354	999	2523	834	1531	1738	535	477	376	120	531	123	99	99	125	6803	4453	8761	8	0	26	11	37	19	28	13	3	0	1	2
PBANKA_0510700	32	5	19	146	17	95	28	36	2311	1519	8361	16	18	93	45	120	77	99	57	9	19	22	1218	2716	2708	84	74	82	102	72	20	11	12	9	71	54	39	48	5	35	20	37	14	16	10	1	8	1065	1200
PBANKA_0510800	948	1949	4249	11604	196	1129	891	4483	3156	895	4947	350	256	976	855	48523	4955	28954	18096	1720	1622	2686	8329	8118	15326	1078	1833	1234	301	332	96	844	849	776	871	815	611	32	9	116	36	254	79	1111	620	467	190	1027	1386
PBANKA_0510900	12501	7545	555	2799	3142	11583	2451	1337	6304	1814	14948	51561	22880	38190	25525	1983	7145	2610	2193	336	3396	880	3053	6772	6110	29523	33200	28712	19531	15626	21859	3866	4495	3106	5437	6362	2842	3094	1065	1987	1948	2091	1098	689	420	3583	3682	265	261
PBANKA_0511000	115	62	31	71	23	76	42	14	1568	1353	9265	13	16	15	21	36	117	78	82	17	63	40	2278	4773	5083	30	51	38	31	26	21	30	29	29	19	19	2	265	57	235	144	180	61	59	39	16	11	6	10
PBANKA_0511100	152	104	574	3043	117	257	242	442	400	367	2598	41	63	138	108	782	1398	2258	1955	389	234	534	1601	2570	3393	880	1197	1141	338	319	153	176	194	235	89	94	35	117	15	441	149	694	194	287	137	37	22	0	1
PBANKA_0511200	5475	7317	867	3089	976	6398	1382	3815	16772	463	3376	13479	6475	7757	5536	6709	3848	5211	2355	429	2728	612	3993	3903	4329	3009	3471	2907	3091	2240	2560	1580	1320	1038	667	1137	356	394	88	655	335	904	365	497	268	2500	1853	88	123
PBANKA_0511300	787	505	238	548	289	992	642	451	2027	398	2967	900	486	1504	809	366	700	466	412	311	864	709	903	1984	2377	2674	2981	2110	935	800	730	332	411	365	497	424	343	91	43	224	126	207	96	89	44	110	30	12	13
PBANKA_0511400	15935	13853	36172	135888	420	2169	5800	10021	17663	435	2936	8417	3280	7830	4736	17215	9469	18433	28705	682	6791	1316	4309	4297	7766	1616	2183	1662	1842	2466	620	2486	2426	2261	1296	2300	616	167	42	447	185	2393	1329	4999	3650	3995	3166	1866	2596
PBANKA_0511500	791	290	289	1431	359	1521	602	403	612	93	715	2048	929	2747	1585	329	1511	434	801	73	665	146	222	590	797	1578	1632	1478	1697	1749	1277	686	714	546	524	618	270	210	56	330	259	581	295	192	133	17	18	272	265
PBANKA_0511600	294	75	55	240	61	261	679	224	286	19	120	130	162	396	136	155	535	93	162	43	917	198	167	345	433	351	340	325	462	429	408	54	67	47	124	135	64	24	1	113	37	112	52	38	34	2	3	12	15
PBANKA_0511700	1306	338	499	903	205	580	14620	5997	2494	1267	7996	318	291	400	396	757	2188	603	741	1025	13325	2428	1826	4191	5069	868	1165	876	548	731	440	9365	9306	9521	1532	1463	1193	81	14	240	146	475	184	235	124	39	20	165	188
PBANKA_0511800	864	203	988	3276	133	479	1787	903	557	86	729	670	330	1019	1097	350	1204	752	1105	107	888	283	336	700	782	300	344	361	743	1443	468	619	746	633	2866	2543	3518	51	15	232	150	778	467	382	279	35	31	2	9
PBANKA_0511900	22938	11826	1330	6629	5201	21163	2851	2067	7259	426	3697	63355	32254	60627	31527	5881	16435	5303	5159	452	3320	1178	1598	3784	2267	57328	62651	52634	30217	23396	28037	3945	4161	2644	7755	8786	3479	4409	1551	3010	2025	3248	1566	1151	752	5501	4459	17	18
PBANKA_0512000	717	318	154	198	27	113	15092	6389	1151	219	2129	186	127	163	582	693	1280	233	408	1078	13417	2414	713	1301	1737	121	199	164	51	50	42	11788	11905	11844	217	305	83	16	5	62	42	91	45	88	31	19	6	5	1
PBANKA_0512100	1731	850	132	364	276	1002	461	279	10525	279	1805	2142	1151	2088	1622	927	1074	797	471	33	276	102	1890	2920	4141	1440	1457	1289	1332	1100	971	306	326	222	493	496	250	163	34	260	150	261	106	200	115	98	53	20	25
PBANKA_0512200	740	662	122	292	112	555	2918	1173	3142	374	2223	714	579	731	335	500	726	403	275	399	2202	811	1433	2922	2250	965	1127	931	466	304	264	1005	886	938	119	158	82	102	21	237	114	278	62	109	31	49	24	68	123
PBANKA_0512300	184	40	86	621	133	615	769	429	1079	188	1196	496	247	476	275	232	765	239	322	127	863	314	317	791	1057	370	417	379	404	514	427	474	565	450	163	155	74	22	1	120	38	216	73	76	50	14	4	7	6
PBANKA_0512400	2479	2546	174	478	377	2019	2247	1870	5420	778	5235	1528	1138	2115	564	5021	1782	4571	1031	888	2887	983	5435	4110	7114	2295	2841	2397	1217	924	945	848	859	826	679	802	518	219	35	253	101	190	73	157	83	2076	1524	40	41
PBANKA_0512500	2263	2169	102	293	151	943	2986	2647	4436	1136	8175	1921	1283	2377	999	2356	1016	2125	539	968	4247	2018	4117	5652	6789	2116	2751	2064	931	540	621	1595	1656	1437	269	385	189	176	51	120	52	96	42	132	75	1490	1150	28	15
PBANKA_0512600	1907	1050	896	4591	400	2669	1696	1929	11378	322	1248	979	765	1419	661	3458	3292	3541	3360	935	1968	1351	3184	3185	5425	2169	2407	2203	915	1050	673	601	553	475	665	778	535	170	33	351	156	553	210	361	182	231	147	90	137
PBANKA_0512700	1493	275	1619	5279	242	801	3670	1677	1858	188	1055	967	482	1403	1281	1993	2995	2370	2809	317	1337	750	845	1568	1833	819	976	874	839	1842	660	1243	1573	1244	2357	2324	2812	21	9	200	115	506	315	496	459	98	45	52	81
PBANKA_0512800	1211	739	2954	4516	283	1366	4797	2615	2197	266	3350	1939	1019	2395	5271	8609	3880	9852	7250	349	1710	874	1047	2068	2585	934	1222	1026	919	2373	1204	2232	2915	2537	10785	10998	15329	45	33	89	108	291	100	3060	2317	558	379	529	646
PBANKA_0512900	489	79	949	1799	390	974	1090	375	973	71	913	1221	462	3120	1747	1177	2167	1054	1205	93	1132	233	219	545	534	1002	1450	1491	2007	3044	2127	1666	1793	1560	872	934	556	178	72	618	394	1023	610	677	500	81	35	31	46
PBANKA_0513000	121	67	443	989	10	25	846	568	10004	4950	37460	56	30	100	132	404	640	788	698	193	1844	441	6476	12723	13202	23	71	58	22	57	11	968	1271	1099	73	136	20	7	0	82	44	159	91	360	204	60	46	422	589
PBANKA_0513100	366	226	144	429	216	931	3044	500	3406	605	3909	335	321	604	424	960	1809	1005	711	313	261	717	2950	5304	6314	3074	3247	2686	374	344	196	144	129	110	373	278	304	56	13	196	69	249	82	179	93	31	19	29	35
PBANKA_0513200	1668	790	111	280	269	1360	655	374	4660	430	2768	728	566	620	188	807	1077	906	418	185	667	357	1938	3173	3206	2704	2998	2474	740	600	630	159	158	143	266	265	203	80	26	124	34	164	49	97	52	251	170	155	208
PBANKA_0513300	641	491	98	274	340	1557	376	313	4141	448	2173	260	224	524	167	1610	1650	1219	623	137	278	288	1486	2569	3245	3179	3366	2839	547	386	609	87	116	90	183	141	88	57	10	118	47	146	104	145	81	122	44	67	71
PBANKA_0513400	1799	528	1037	3423	550	2739	736	507	760	96	741	775	590	1271	640	2053	2809	2261	2350	214	284	618	623	970	1233	4782	5112	4307	1155	1180	1194	131	156	128	841	608	666	47	7	99	51	240	83	318	128	76	24	7	10
PBANKA_0513500	59	4	18	48	39	264	580	208	88	10	56	35	24	10	12	153	272	62	81	60	305	175	109	154	184	178	170	159	27	87	67	32	26	28	304	327	433	8	0	6	2	8	10	13	3	5	0	0	1
PBANKA_0513600	4880	715	598	1297	5524	29925	2286	1329	657	115	724	9822	6726	26988	9895	7232	22373	3306	3986	406	4049	981	417	1141	1331	40946	44362	42228	14239	22199	20051	3384	3660	2135	8129	8072	3378	686	172	368	204	314	143	124	73	37	16	124	129
PBANKA_0513700	61	16	71	175	45	82	486	819	2784	601	4147	2	2	8	8	264	171	370	173	13	71	59	1756	4050	5110	35	42	51	3	10	1	27	23	38	8	13	2	3	0	10	1	41	13	119	86	34	13	2039	2670
PBANKA_0513800	1096	333	804	3757	511	2062	898	654	1463	420	3652	1484	660	2333	1422	1120	2923	1123	2123	253	722	622	1451	2621	2788	1879	2111	1797	1414	1509	1183	396	508	453	710	680	479	126	40	390	189	811	310	419	246	30	36	177	108
PBANKA_0513900	1854	907	5959	22710	363	1844	7375	11320	1608	1037	7350	546	499	979	724	19029	11444	18750	30044	15900	7506	25656	4437	8593	12568	10655	14588	12488	982	2354	931	3229	3476	3891	11289	8927	14245	170	47	600	245	5008	2400	5119	2643	624	269	49	90
PBANKA_0514000	594	198	169	350	191	521	800	286	3115	141	870	1994	799	2011	1492	305	360	238	136	42	345	142	225	509	518	691	727	695	795	849	572	716	960	673	373	438	216	72	26	170	81	146	69	66	58	558	459	3	12
PBANKA_0514100	6028	3203	866	3855	1566	7028	1744	1502	11644	687	5093	6155	3417	8159	5901	7426	12544	7809	5188	832	1192	1742	4324	7081	6170	21083	22760	19059	5221	5816	5853	1072	1150	1089	1648	1601	840	300	61	774	349	957	349	588	328	2813	1728	29	34
PBANKA_0514200	289	111	726	1617	50	150	593	345	547	118	891	90	20	237	229	572	1609	1755	1995	112	953	277	263	616	1036	146	196	192	76	129	95	361	502	418	240	196	142	12	4	110	67	197	70	535	433	127	83	394	492
PBANKA_0514300	3116	3479	638	3486	552	5646	17300	30390	4975	1053	9104	929	647	1263	1533	16516	10713	7482	8988	10319	7554	17302	2736	4119	4936	11336	11144	8423	385	670	649	5619	4799	4307	2942	3417	2820	124	27	610	191	811	256	648	250	1475	714	223	154
PBANKA_0514400	212	76	46	115	52	220	480	214	386	34	289	63	51	121	71	216	705	158	257	78	582	255	177	348	431	209	183	158	142	207	168	98	130	112	394	370	418	23	7	104	46	242	129	152	76	29	15	5	2
PBANKA_0514500	2428	927	627	3171	1231	6127	1840	1507	1165	226	1541	1537	1009	2347	1054	3056	8067	2666	3398	1497	2335	2345	1699	3471	3248	8541	9631	8299	3112	3526	3437	646	645	551	1937	1943	1939	114	24	246	137	547	248	170	88	20	15	0	1
PBANKA_0514600	1195	637	122	708	383	1595	169	199	440	30	134	677	462	1539	592	1231	2777	908	1188	137	396	260	369	525	669	3771	4014	3494	1482	1521	1395	207	241	131	426	430	173	137	27	387	176	383	147	113	67	65	36	30	44
PBANKA_0514700	961	452	70	421	252	1561	90	92	288	9	56	353	268	957	196	387	1182	328	417	30	99	38	107	140	214	1792	1866	1680	777	766	790	58	82	33	215	176	90	174	29	230	131	192	87	80	31	19	8	26	25
PBANKA_0514800	408	176	301	1006	102	690	1674	1110	1270	71	460	268	281	519	283	472	1096	576	679	552	4031	1039	399	518	707	665	695	593	475	602	332	1174	1240	1115	158	228	100	24	3	80	46	144	74	96	83	12	8	84	106
PBANKA_0514900	15236	6545	4288	3573	248	617	533666	304965	95033	47977	513899	4272	3088	2422	11310	19678	29058	3912	9159	34107	469115	87927	48181	134211	113298	961	1776	926	476	2723	324	439604	507472	479756	7044	10714	4169	3	6	11	5	52	43	42	54	11	15	14	10
PBANKA_0515000	12095	4437	4643	3507	285	558	403051	188154	50523	23334	245039	4688	2105	2956	17004	22105	34966	4942	11329	37544	560599	82176	57627	95209	116229	1275	2718	1697	568	3135	414	461628	436990	416495	5157	10447	2531	32	14	61	36	46	42	25	32	3	19	326	397
PBANKA_0515100	171	38	58	236	113	417	385	84	289	48	290	136	111	267	90	137	416	141	195	21	257	63	89	253	311	336	360	323	216	192	199	111	98	108	132	84	95	41	5	109	47	95	38	42	27	3	0	4	4
PBANKA_0515200	228	164	508	2340	52	564	308	572	226	65	587	199	114	268	345	406	611	885	1125	156	307	327	301	548	711	170	215	198	142	234	98	318	337	302	399	321	328	18	2	89	36	89	49	410	277	89	84	27	26
PBANKA_0515300	893	433	1640	8832	326	1592	2023	4809	1528	1379	9728	370	186	1076	756	3773	4302	3387	4554	2856	6693	4063	9933	12255	14660	1960	2516	2313	963	1451	642	2793	3090	2976	629	660	408	179	50	458	232	832	413	595	318	98	30	148	175
PBANKA_0515350	100	34	48	154	33	110	629	462	383	124	843	17	4	14	24	172	197	173	89	213	895	421	623	966	1668	149	200	143	32	50	47	267	333	358	39	33	32	17	9	44	22	53	23	52	18	18	1	11	12
PBANKA_0515400	1658	1097	447	3941	356	3121	3554	5759	4848	542	4376	4804	1937	1923	1144	3562	5022	2135	3886	2415	4258	3600	2456	2964	2808	4202	4833	3888	1395	1340	1185	1407	1708	1714	697	681	541	123	30	425	173	618	244	312	120	73	14	275	366
PBANKA_0515500	487	175	348	796	208	495	204	104	637	130	985	809	397	1222	784	245	696	584	511	35	345	110	274	554	682	633	672	511	707	820	795	200	166	171	516	485	356	114	39	317	247	218	113	139	91	54	37	118	127
PBANKA_0515600	183	48	215	704	43	63	60	27	106	7	70	247	89	209	152	156	822	359	570	22	85	56	44	142	192	215	264	269	222	378	78	40	43	39	131	89	71	7	2	111	75	244	106	97	60	13	8	1	1
PBANKA_0515700	79	18	55	144	129	333	486	339	224	26	218	50	50	181	143	199	444	151	149	82	466	205	220	383	708	171	171	154	210	329	250	240	257	248	165	136	116	16	3	78	40	108	45	49	12	11	7	0	0
PBANKA_0515800	1953	1059	270	1062	451	1861	917	369	3153	105	578	706	576	1292	495	601	1712	603	722	93	303	247	817	1042	1386	3793	4182	3233	1273	1173	1215	134	153	90	732	511	425	144	40	276	127	273	108	145	61	155	94	10	20
PBANKA_0515900	4560	3908	1433	9156	1064	8069	4791	7185	4304	1250	8429	2520	2121	4566	2342	9112	9213	5818	7509	4235	2607	6380	4382	5441	5260	11655	12862	10579	3250	4736	2941	1888	1840	1731	6041	6980	7289	190	56	839	259	1324	429	578	256	1509	952	222	223
PBANKA_0516000	340	138	83	143	26	57	8717	4010	401	137	861	61	71	88	163	364	409	111	131	603	4967	1172	375	558	617	54	77	60	26	69	18	4065	3975	3860	86	153	67	11	0	50	35	50	32	61	23	5	5	15	8
PBANKA_0516100	535	164	234	734	450	1856	1529	1799	440	88	634	240	258	288	110	2252	2541	1500	1119	896	1369	1737	531	1197	1296	3121	3631	2933	560	537	452	444	436	525	294	259	169	119	21	173	71	153	47	70	33	24	9	12	9
PBANKA_0516200	903	193	703	2985	811	3173	1425	1050	411	68	584	1299	675	3743	3167	1073	5046	1398	2467	340	1941	648	288	967	769	2457	2631	2209	3188	4458	3239	1367	1569	1340	1651	1414	1231	350	75	935	574	1532	661	436	290	96	23	4	7
PBANKA_0516300	1378	295	249	996	786	2789	1561	714	703	31	198	3446	1715	3924	3972	434	1645	297	549	88	524	262	171	345	373	1603	1469	1285	2460	2882	2248	513	731	488	2216	1923	2530	154	51	491	302	482	204	163	101	22	22	99	139
PBANKA_0516400	486	181	146	342	184	719	1546	1046	353	23	227	376	390	277	165	843	2239	850	1488	405	2672	1069	281	649	683	1332	1892	1559	480	509	481	538	496	589	435	439	447	60	9	150	59	185	55	96	26	39	29	21	10
PBANKA_0516500	4090	2613	972	4857	765	4238	1591	1421	2074	212	1561	2966	1776	4086	1805	3740	6030	3237	4653	1721	1344	2903	2147	2780	2840	9887	11731	9120	2649	3158	2976	503	560	546	2581	2342	2869	195	61	561	276	981	499	478	321	205	125	95	143
PBANKA_0516600	1034	207	150	357	463	1989	2091	758	365	31	254	1115	665	2170	1095	461	1744	424	549	483	1352	1353	403	973	806	4222	4398	3395	1710	2050	1566	481	532	447	3272	3309	4169	163	45	385	171	774	375	480	306	76	51	2	2
PBANKA_0516700	1068	897	211	915	600	2911	464	617	275	43	320	645	439	1057	591	1560	2801	1209	1348	422	351	843	207	436	719	8718	9384	7644	1178	1108	1091	211	293	268	335	250	129	146	38	404	163	472	198	251	131	49	28	13	19
PBANKA_0516800	785	136	121	489	528	1953	592	495	168	51	340	729	481	2128	944	441	1582	311	440	126	1016	218	114	387	399	1939	2118	1638	1615	1691	1767	477	544	467	435	491	200	90	34	299	164	373	140	121	63	12	9	2	2
PBANKA_0516900	5380	4663	1213	4046	3417	12516	2505	2850	11914	3166	26001	8034	5088	14314	9606	5888	9422	8017	5559	1317	2299	2464	6500	12905	9463	28413	34966	26566	12292	12137	14943	2657	3075	2917	5956	4268	4467	1236	360	2084	1130	2078	638	1477	670	5843	3607	1806	2701
PBANKA_0517000	21988	10648	2188	5819	4586	15865	6401	2393	3887	169	1905	46980	22860	38838	27460	5813	12134	9894	6000	457	2629	1113	1268	2570	1923	24608	27450	22865	22666	21597	24853	3931	4894	3647	12894	11364	12293	201	64	353	266	364	188	2325	2130	16661	16029	38	34
PBANKA_0517100	615	239	34	107	167	435	282	93	99	6	32	1705	568	1415	1094	116	190	75	71	31	145	97	75	111	116	475	469	442	794	815	636	115	145	101	1226	1112	1327	79	32	86	90	98	42	26	14	46	23	0	0
PBANKA_0517200	3666	2422	131	593	576	2744	839	468	334	10	77	4340	2152	5419	2380	471	1457	509	483	156	668	453	123	365	281	5042	5605	4438	3534	2893	2709	459	442	278	2409	2338	2393	214	34	141	74	127	61	18	18	65	41	0	3
PBANKA_0517300	1260	1236	211	810	449	2653	276	531	819	49	301	1281	681	2066	1140	701	1064	439	341	229	432	576	289	480	500	3175	3685	2657	1494	1466	986	441	533	386	1087	945	802	124	29	314	167	343	112	132	59	123	76	1	2
PBANKA_0517400	2680	2024	1657	7309	1549	7167	1608	2556	4301	170	1537	4545	2407	5932	3385	7562	13273	5711	9371	1766	1478	2505	1719	2492	2175	18960	20291	16429	3632	4557	2878	1282	1548	1191	2614	2446	2333	274	88	1051	670	1074	488	446	239	1167	793	171	245
PBANKA_0517500	6507	3862	594	2634	640	3270	3392	1658	3315	162	1781	13130	7394	11679	7013	1543	2995	2505	1459	476	3802	1038	655	1614	1266	5355	6037	4594	6031	5542	4953	2096	2372	1999	2799	3127	2478	414	135	394	219	364	157	298	218	2792	2492	46	51
PBANKA_0517600	2309	617	405	500	48	172	70290	40874	884	409	3401	822	640	473	1925	2450	4295	595	1354	5077	75149	12260	1501	3658	3650	213	398	221	57	144	68	43653	45376	42755	427	865	231	9	1	13	12	26	13	19	11	3	3	4	2
PBANKA_0517700	859	163	176	584	363	1237	1931	832	815	45	492	810	418	1369	1109	251	973	181	285	132	595	384	179	446	357	1072	1146	903	1066	1687	1103	776	857	673	1625	1773	2131	26	5	967	543	1957	983	686	442	102	60	210	339
PBANKA_0517800	1111	399	442	1835	640	2685	1461	863	452	82	632	1031	710	2561	1139	596	3888	788	1622	155	1291	475	288	766	815	3347	3593	2830	2424	2316	2560	553	786	700	956	818	750	95	48	622	264	794	307	316	145	27	22	5	2
PBANKA_0517900	315	95	99	629	102	722	523	249	91	56	523	395	228	904	584	269	1206	401	569	85	607	240	144	367	396	1690	1838	1512	749	828	761	648	685	645	393	264	250	65	19	254	117	302	117	115	62	42	5	1	2
PBANKA_0518000	298	124	152	644	167	832	1841	801	248	104	784	904	334	1139	815	295	935	306	391	127	1032	376	229	514	539	949	1098	903	756	982	641	1167	1323	1268	467	496	387	54	17	156	94	182	89	87	32	13	10	0	3
PBANKA_0518100	42	27	30	96	30	109	252	350	1021	4894	30392	0	1	6	27	169	84	97	58	206	409	279	8990	15203	16801	32	35	23	8	39	9	255	291	326	54	49	52	4	0	97	40	115	49	71	43	6	12	9	14
PBANKA_0518200	166	41	212	935	599	2391	1335	687	306	92	1060	1743	804	2706	2466	301	1520	278	387	108	1001	287	185	634	654	1118	1145	964	2204	2319	2399	1155	1613	1474	643	483	375	282	113	628	450	639	306	175	97	20	35	3	4
PBANKA_0518300	610	129	492	1878	668	2795	1513	1563	267	26	166	909	492	2102	1699	1369	3951	1487	2086	464	1033	1102	215	610	519	4067	4575	3797	1599	2052	1672	1128	1110	1042	951	1003	746	144	37	429	189	630	235	182	104	33	6	2	2
PBANKA_0518400	303	54	256	1046	195	756	631	356	161	8	103	156	90	398	150	434	1509	592	933	173	420	354	120	257	244	1912	1989	1794	445	444	303	115	142	147	502	363	453	83	17	166	70	242	112	106	44	16	0	1	1
PBANKA_0518500	452	112	321	1044	51	207	9333	5328	237	276	2742	179	135	426	486	346	872	390	526	850	11170	2122	404	1136	1186	155	184	155	212	384	99	9170	10258	9781	951	1035	1048	18	3	40	17	61	33	48	16	11	2	1	0
PBANKA_0518600	334	49	31	113	189	845	723	257	112	4	36	361	193	1308	677	156	545	134	134	72	889	169	33	92	115	571	517	453	897	960	1180	421	520	437	343	322	124	114	46	140	71	191	103	57	48	14	4	16	20
PBANKA_0518700	6262	4213	632	3470	1680	7182	1736	1655	1010	49	469	11015	5947	14483	7850	2204	7748	3007	3342	357	1103	936	353	1289	896	12768	14973	12330	9525	8095	7544	2317	2524	2246	2600	2690	1321	1163	461	2009	1325	2290	854	748	451	2622	2533	189	272
PBANKA_0518800	1501	1712	80	261	651	3169	101	199	643	24	167	2284	1338	2659	1257	1039	2057	709	633	75	103	116	210	358	509	9409	10550	8302	1783	1419	1661	136	171	97	552	419	206	218	70	460	228	924	357	531	260	284	135	1	3
PBANKA_0518900	104	48	207	608	98	408	136	245	137	35	377	175	85	374	265	358	506	296	383	163	237	198	233	386	547	1551	1787	1233	367	442	436	95	137	120	116	130	56	70	26	5066	2452	41609	22496	33533	21626	3515	2043	1	2
PBANKA_0519000	3449	4628	3139	48541	17	198	1576	3020	606	876	8535	3149	2322	3334	5545	1480	7370	16160	9372	132	926	361	881	1477	2351	1331	2001	1861	1502	3134	840	1342	1426	1325	1743	2189	615	39	25	529	532	2597	1547	6735	5496	602	420	17	22
PBANKA_0519100	7286	2948	11070	78828	25	72	777	1470	1751	9	132	5155	3176	4542	6587	12969	13051	19290	19791	32	110	55	363	1111	683	1234	1800	1841	1243	2824	463	374	309	65	1421	1854	473	0	10	223	91	5364	2810	10766	7389	2009	1196	15	11
PBANKA_0519200	1876	1419	4187	14324	15	28	538	837	1274	61	652	1002	555	1846	3515	7781	5128	12461	10521	25	106	48	215	511	760	161	287	294	195	440	57	237	177	92	550	1031	183	0	6	117	113	666	312	4307	3583	891	501	8	4
PBANKA_0519300	1390	514	4277	14306	7	14	380	528	491	40	410	768	448	1187	1986	4168	6759	8994	9781	158	284	250	303	677	869	501	775	751	392	897	126	173	164	140	479	725	180	25	7	860	570	2206	1365	2378	1838	359	239	4	0
PBANKA_0519400	7863	2699	10701	80239	38	76	1600	2235	1705	77	908	6934	3675	5005	10474	6278	11148	11921	18515	296	713	502	648	1322	1189	1988	2803	2848	2077	4782	615	1085	1263	922	1487	2106	736	1	3	665	435	5563	3384	6436	4371	591	366	9	4
PBANKA_0519500	713	83	124	454	163	916	168	227	725	20	157	256	181	919	594	457	1057	368	219	51	104	51	215	301	462	154	97	101	210	269	251	37	59	33	116	147	49	9	4	9476	5333	21302	11102	16264	10797	1984	1182	22	31
PBANKA_0519600	701	117	122	361	329	1034	982	415	528	54	464	856	469	1095	751	649	1344	357	360	256	1254	553	232	581	613	1470	1657	1358	647	725	711	507	590	581	283	269	141	52	11	136	67	125	60	60	36	22	9	3	1
PBANKA_0519700	1403	256	214	586	794	3246	1735	496	400	52	395	2129	966	4121	2378	482	1590	324	459	179	1342	429	241	544	531	1991	2064	1834	2754	3601	3450	732	841	609	2616	2330	2378	121	26	266	171	326	190	106	72	15	7	6	8
PBANKA_0519800	1582	239	937	4022	642	2788	2549	1277	393	68	597	1101	542	2574	2874	932	3586	1143	1859	213	1760	556	275	700	674	2491	2548	2444	2573	3061	2223	1196	1597	1498	1040	830	782	135	39	868	539	1655	776	570	329	74	32	6	7
PBANKA_0519900	8949	10849	1540	9177	3404	16537	4027	5489	6228	1424	10838	10309	6799	19846	12258	15087	16699	13073	11916	4230	1816	7652	4704	5815	6289	65771	71248	58566	10804	10139	10453	3379	3409	2997	5408	5571	4873	1105	248	1928	760	2418	715	1103	451	6262	3370	100	143
PBANKA_0520000	628	153	279	1160	457	1595	657	353	397	56	420	756	361	1869	1049	459	1638	532	581	141	628	352	248	746	880	4256	4976	4182	1917	1903	1874	390	471	353	547	452	260	406	130	857	553	1028	388	345	139	40	38	1	1
PBANKA_0520100	489	196	158	334	72	189	2772	1416	338	73	713	138	76	120	218	377	1611	433	553	272	3929	637	267	870	844	303	346	318	233	534	296	1971	2188	2284	170	202	86	28	2	193	80	309	111	104	67	28	27	0	2
PBANKA_0520200	5332	2059	627	2846	1106	4645	5344	2939	2590	166	1742	9018	3547	10110	6660	926	3866	1317	1223	285	3810	735	633	1628	1415	6337	7029	6219	6000	5236	5074	3666	4577	4634	2056	1710	1214	356	120	570	409	657	309	215	110	824	805	41	36
PBANKA_0520300	609	209	618	1955	390	1820	587	413	474	176	1062	293	287	684	283	856	1836	1214	1263	324	459	786	682	1469	1884	4776	5312	4201	971	1047	870	156	176	151	1249	791	967	61	7	298	116	346	120	116	67	12	10	18	9
PBANKA_0520400	708	229	1587	5097	102	486	1156	990	362	182	1659	437	230	811	864	492	2279	1832	2931	252	1014	559	426	1026	1034	461	560	525	686	1256	463	831	1001	1087	1268	1212	1338	43	8	185	120	617	269	562	342	70	38	7	8
PBANKA_0520500	966	409	323	1753	584	2098	456	493	286	33	366	1563	920	3146	2229	741	2471	939	1465	167	720	357	187	466	456	4193	4541	3749	2076	2494	1922	582	701	547	662	724	448	218	69	515	291	784	332	299	135	66	51	49	55
PBANKA_0520600	1944	939	187	914	505	2285	353	268	260	15	103	1111	850	5183	2042	803	2399	805	1019	107	695	245	113	397	306	3411	3470	3127	2453	2126	2699	368	399	265	738	795	442	312	76	437	229	453	229	153	92	110	99	1	1
PBANKA_0520700	1884	864	259	668	454	1443	2799	2251	472	27	168	973	772	1551	1057	1606	2551	871	1007	1820	2969	3748	966	1682	1427	3653	4317	3558	1751	2890	1794	826	844	832	10789	10672	14001	186	62	300	189	302	166	131	73	75	61	4	4
PBANKA_0520800	851	178	288	825	174	970	967	360	355	34	260	201	78	393	169	292	1102	318	409	132	964	272	149	450	342	461	411	402	325	460	477	271	285	234	506	325	397	29	10	228	137	278	150	123	77	19	24	0	1
PBANKA_0520900	5639	1899	2719	9871	1646	5294	1622	725	956	139	1190	10840	4813	16431	11180	2112	6139	2751	3730	169	1523	371	423	1138	803	7281	8702	8474	7804	8905	7121	1497	1705	1131	3898	4330	3187	934	315	1068	842	2602	1589	1337	970	1677	1326	2	2
PBANKA_0521000	1048	734	349	1504	797	3285	467	323	221	31	177	671	652	1760	598	1440	3319	1223	1601	321	414	687	262	569	668	7713	8463	6890	2245	1993	2357	200	235	141	1854	1076	966	167	25	597	264	634	272	257	115	27	16	2	2
PBANKA_0521100	234	43	69	116	66	192	496	214	74	8	51	234	159	465	238	172	398	103	158	192	467	579	159	315	261	287	320	284	366	495	337	61	89	54	225	228	215	63	6	102	57	144	59	38	33	14	9	2	1
PBANKA_0521200	282	58	155	247	44	162	2972	1338	147	51	549	118	66	95	103	986	1112	376	553	1702	2634	3579	1496	2372	1952	821	880	702	280	1583	268	825	813	989	10255	10298	14851	14	6	87	32	123	42	71	40	17	7	0	0
PBANKA_0521221	9748	280	132	1809	811	1749	3577	268	810	8	210	281	305	262	1057	43	206	50	128	15	78	103	52	161	182	600	759	652	171	132	603	42	49	33	57	187	37	420	173	444	156	460	138	224	112	324	92	317	495
PBANKA_0521241	35	20	10	180	232	893	30	4	50	30	550	2369	853	3718	5119	545	267	107	58	5	56	13	106	428	272	0	1	1	3059	1214	4669	23	18	11	38	63	49	776	346	96	68	69	30	44	30	11	2	7	8
PBANKA_0521261	1905	294	621	5455	10049	21365	3274	480	2848	233	3118	1426	1159	1250	8131	112	1029	320	415	17	187	149	408	1664	1529	109	86	302	6116	1808	14196	92	82	88	179	349	224	1322	548	1574	698	1957	659	1004	537	1734	715	3871	4967
PBANKA_0521300	2733	11134	1592	8589	2752	15681	1021	5222	2192	234	1605	5391	4294	7333	5124	28341	9832	22772	10485	2744	1386	4552	2909	3696	4022	31856	40873	32757	4843	4618	4481	1234	1168	1175	2793	2739	2115	377	66	849	340	1466	542	1656	840	7964	4462	271	351
PBANKA_0521400	3050	2273	282	1265	440	2639	931	1025	2583	138	952	1153	1076	1338	504	3718	2055	3876	1350	654	765	1250	1138	1513	1639	5677	6426	5146	1604	1384	1346	262	223	180	702	775	640	157	25	279	87	278	102	181	83	874	552	54	70
PBANKA_0521500	103	58	97	140	45	205	2527	1568	898	58	470	14	1	14	22	1679	1302	804	829	1371	873	2438	323	536	810	614	824	721	23	41	27	196	236	292	782	392	742	20	4	111	33	90	29	61	44	20	4	17	8
PBANKA_0521600	906	245	260	928	844	3394	791	381	456	73	550	915	624	2141	1042	1353	3659	1282	1146	236	1207	583	334	879	1242	6214	6927	5542	1863	1688	1705	399	480	337	916	810	591	186	24	319	107	433	118	118	62	35	8	21	24
PBANKA_0521700	3790	7788	2365	6850	1750	12411	2122	5319	1302	3430	27358	4589	2978	7369	8566	24970	6500	17206	9492	1794	563	3460	2428	4872	7606	24305	28794	19895	2449	2599	1934	1662	1472	1358	2230	2108	1705	669	194	1042	495	971	363	4503	2408	3191	1622	8636	13439
PBANKA_0521800	220	78	99	588	275	1376	439	231	472	16	109	196	81	473	238	516	760	370	308	109	320	179	200	299	331	1574	1768	1479	328	338	352	37	59	32	274	174	169	62	15	125	52	158	62	107	38	13	9	4	3
PBANKA_0521900	450	108	326	879	374	1543	2320	898	2659	294	1732	376	315	434	242	519	1146	422	487	270	1669	750	1157	2328	2374	1064	1425	1168	805	1368	914	742	682	706	3664	3924	5220	38	19	125	76	200	88	137	65	16	4	13	13
PBANKA_0522000	1645	316	1442	6295	408	2119	2581	2208	2988	271	1755	255	208	426	177	2087	3138	3817	3692	1792	1808	2707	2264	2585	3588	1600	2129	1797	413	616	434	176	141	192	1022	929	1028	128	17	166	46	324	93	215	98	31	24	25	28
PBANKA_0522100	411	293	406	853	70	242	1863	4314	2997	218	1470	138	86	86	101	4212	1191	1563	1519	5156	1416	8765	4166	5044	7857	1281	1710	1217	85	372	74	44	44	67	6556	5063	8226	24	2	38	17	53	28	83	38	27	32	77	64
PBANKA_0522200	330	126	63	108	3	14	9574	6549	148	27	241	11	6	12	74	738	1020	207	368	1499	11092	2757	336	396	546	52	114	104	9	35	3	5599	5113	6123	281	342	258	0	0	8	7	4	2	10	5	2	0	229	301
PBANKA_0522300	270	93	153	314	5	8	9060	2750	897	222	1745	18	16	8	9	209	563	145	267	418	7661	1106	1009	2360	3072	30	34	34	16	27	3	1552	738	1629	49	68	17	0	0	4	1	14	6	28	12	0	2	13	9
PBANKA_0522400	98	26	73	148	77	124	1824	828	754	498	4500	73	38	157	264	389	823	346	378	319	2931	771	851	1948	2204	437	489	431	275	401	196	1421	1622	1415	164	173	120	215	42	446	272	357	169	77	71	38	5	21	10
PBANKA_0522500	1796	640	237	1361	359	2261	1022	835	1912	202	1304	720	491	1092	526	696	1127	557	488	289	657	628	842	952	1646	2289	2706	2258	905	933	771	333	328	340	397	420	259	109	10	168	79	173	58	71	45	37	15	1	4
PBANKA_0522600	4474	6192	2946	10435	3696	14875	2518	8886	3651	1188	8494	5541	4296	7754	5869	13791	11893	8492	8389	7720	1777	10840	8418	11931	16566	43781	49620	40949	5102	5467	5763	2982	2698	2922	4089	3833	3185	339	81	1104	445	1195	383	664	335	546	339	385	539
PBANKA_0522700	4213	1127	3417	19642	3039	12912	26698	12984	1836	599	7288	16059	6163	15318	20761	4205	19477	6373	10001	3173	14476	7263	5796	12498	9914	17174	18593	18360	17670	49309	17069	8385	9879	8962	93087	106743	179960	101	25	634	662	1360	888	422	425	67	51	8	10
PBANKA_0522800	16237	4529	1180	4866	2908	11091	3621	1269	13673	901	5665	20920	12713	33138	14550	2634	6966	1986	2033	243	2242	962	1560	3898	2830	18637	20475	18671	17480	15565	17198	3372	3750	2694	5898	6748	3359	2609	663	1474	914	1928	882	644	460	2880	2371	148	143
PBANKA_0522900	3644	7707	1745	10104	2829	15083	1390	4098	1357	481	2853	7018	4654	4485	3313	14087	10683	10709	10042	2474	1056	4859	1804	2967	3567	29287	41280	33090	3210	3073	2823	759	678	624	1335	1568	1120	549	97	977	317	1264	421	630	271	440	236	58	77
PBANKA_0523000	180	167	76	301	145	456	250	135	133	23	131	140	158	42	28	393	703	309	372	87	209	221	90	246	285	633	1000	846	109	115	133	48	28	41	109	82	82	34	7	137	54	184	56	55	20	16	5	7	15
PBANKA_0523100	1380	729	128	869	445	2342	626	477	919	80	827	1904	961	3434	1560	472	1576	528	609	72	397	205	354	822	839	2712	2739	2360	1909	1927	1875	358	398	351	1260	1043	1099	95	28	278	157	326	132	118	67	196	114	38	58
PBANKA_0523200	340	75	162	652	293	828	343	199	1149	170	1279	204	153	282	168	268	841	261	374	65	337	208	722	1279	1807	564	546	497	526	540	450	93	99	108	148	81	57	35	4	100	59	182	64	96	53	168	116	16	22
PBANKA_0523300	344	47	194	839	358	1681	843	495	122	24	209	572	396	1462	657	448	1643	395	530	139	878	330	122	343	293	1446	1646	1395	1378	1595	1304	444	509	460	525	583	399	156	43	415	196	484	209	121	71	17	10	4	2
PBANKA_0523400	713	219	427	1931	380	1900	844	723	536	131	789	418	307	744	269	1663	2419	1382	1417	341	1051	581	954	995	1210	1331	1632	1382	409	481	343	170	157	182	233	239	181	65	6	190	49	251	76	122	52	13	7	2	14
PBANKA_0523500	374	68	142	466	204	843	283	165	129	14	127	128	161	127	44	363	992	527	511	100	465	224	124	264	321	886	1026	789	407	421	396	61	78	75	135	116	75	72	19	134	83	235	65	83	27	6	4	1	2
PBANKA_0523600	640	112	167	681	187	1072	3600	1535	315	70	477	359	212	697	285	305	645	215	199	199	2178	529	166	415	593	375	469	418	757	932	608	2362	2329	2258	345	416	211	137	21	321	157	345	128	89	31	4	7	4	4
PBANKA_0523700	7938	2724	21452	59192	186	69	3315	3254	13779	2332	14051	578	361	1951	1678	9385	6099	15470	17662	243	526	404	11507	12362	28210	137	213	167	190	754	75	260	195	104	1773	2508	1723	3	7	79	39	870	327	3609	2155	442	240	393	522
PBANKA_0523800	308	184	1537	4298	1	12	398	182	222	42	325	149	98	240	211	519	986	1437	1586	62	385	158	131	221	290	32	58	46	31	132	16	31	33	24	506	506	428	2	1	6	4	89	39	727	489	81	63	1	1
PBANKA_0523900	5826	2088	10521	32211	222	555	85841	73832	2635	925	10854	1563	976	3689	8805	4726	14370	9469	14552	8654	81516	17091	2985	5884	6345	1050	1800	1424	1442	3703	648	72754	84784	83362	5479	6097	4830	27	22	262	181	1551	714	3503	2163	454	238	123	138
PBANKA_0524000	1710	995	1094	4187	875	3741	1082	1439	3420	397	2418	840	667	1095	638	4638	5173	3883	5544	1560	1265	2862	3253	4643	7562	8902	9820	7983	1397	1824	1564	389	316	374	1321	1365	1218	175	22	430	144	581	178	245	105	108	32	39	49
PBANKA_0524100	1987	951	132	235	228	1036	300	183	319	12	85	528	414	745	241	1497	773	1230	505	74	271	170	154	278	401	1420	1507	1221	576	441	484	57	78	34	209	192	111	7	2	35	14	43	35	138	172	1005	744	0	1
PBANKA_0524200	2552	1754	1034	2829	827	2956	2652	1015	625	37	446	13848	5927	8144	6602	1923	4164	2315	1921	444	1116	981	663	1186	925	5583	6024	5426	3679	4899	3541	931	1314	981	6481	7498	8144	1	1	58	46	165	88	430	390	2708	2334	6	2
PBANKA_0524300	33235	16260	4344	27987	2784	14971	6917	5024	3797	343	3484	84950	35520	48838	39661	3761	12802	8621	8090	1024	3230	2090	2484	4146	4230	32487	36457	30514	21577	16148	13321	2802	3106	2062	13492	13590	10449	30	10	222	144	537	341	516	373	4573	4038	7	10
PBANKA_0524400	1840	978	193	947	396	1577	465	239	214	15	139	2637	1568	3643	1808	483	1021	532	404	68	261	172	173	323	293	2321	2815	2329	1926	1202	1210	196	201	109	941	814	578	28	1	124	87	113	48	51	43	341	345	0	1
PBANKA_0524500	274	142	264	548	10	70	46	57	55	10	95	93	63	126	114	835	652	1785	1096	6	19	17	73	122	227	74	138	90	85	86	98	18	8	1	60	81	21	0	1	3	5	14	8	267	251	134	113	1	0
PBANKA_0524600	482	217	383	891	241	1194	1306	664	698	95	672	324	310	989	588	1159	1190	1104	760	129	726	317	531	1194	1622	812	774	636	845	1028	716	330	414	373	2241	1919	2647	27	11	106	70	99	50	239	148	42	35	5	19
PBANKA_0524700	10275	13825	1475	8588	1707	13250	3240	6158	1505	393	2844	16964	9098	18418	12649	9475	8472	9903	6735	2045	3897	3931	2694	3829	4863	13619	14935	13234	8598	8099	7583	3612	3721	3283	5651	5683	5496	227	98	384	197	718	334	482	245	2629	1932	4	2
PBANKA_0524800	10694	3723	1854	7011	3094	10283	2242	895	1535	131	1426	65893	23807	59221	33925	4268	17875	6158	8969	230	2639	671	1080	2973	1551	16151	15779	14122	28594	36776	32076	5092	5619	3703	13667	15291	9262	28	16	142	130	254	225	314	503	2511	3290	2	6
PBANKA_0524821	48	148	41	53	49	75	12	8	7	0	0	150	82	167	67	9	25	18	6	0	3	0	0	3	3	64	83	81	15	15	8	1	0	0	1	3	2	0	0	2	3	3	2	2	2	4	8	0	1
PBANKA_0524841	3	30	119	101	41	38	5	20	5	1	2	0	3	9	4	49	6	18	3	5	2	1	3	5	10	103	151	103	1	2	0	0	0	0	0	1	2	0	0	0	0	2	0	2	5	2	4	1	0
PBANKA_0600011	0	0	0	0	0	0	0	1	0	0	0	5	6	3	0	1	1	2	0	0	0	1	0	3	3	16	13	10	4	0	3	0	0	0	1	3	0	0	0	0	0	0	0	2	0	3	2	0	0
PBANKA_0600021	3	0	0	0	1	0	0	0	1	0	0	6	2	1	0	1	11	5	5	1	0	0	0	0	1	10	8	4	3	5	1	0	0	0	0	0	0	0	0	0	0	0	1	2	2	11	14	0	0
PBANKA_0600031	48	55	10	8	14	29	104	162	226	1	11	1944	732	215	84	30	501	90	85	76	41	127	61	101	129	46	76	73	30	24	18	4	4	1	42	27	32	2	2	7	5	15	2	72	47	1902	1630	0	0
PBANKA_0600041	149	128	32	23	27	115	43	52	98	1	12	428	135	262	128	50	32	42	21	23	23	37	16	30	31	162	215	153	70	52	53	5	16	6	50	35	17	1	0	12	6	3	5	19	8	185	192	0	0
PBANKA_0600051	440	104	14	104	88	527	1374	1002	136	16	92	1606	658	1925	823	220	468	203	138	329	1777	698	202	461	526	712	727	585	959	904	612	257	360	170	1568	1165	1174	0	0	6	0	8	2	7	0	82	82	0	0
PBANKA_0600061	338	290	36	142	50	322	105	65	220	5	38	488	423	314	77	798	417	771	254	25	109	48	59	164	144	328	386	376	313	191	172	25	20	10	51	63	31	2	0	12	1	6	2	6	6	235	128	0	1
PBANKA_0600071	0	10	0	45	1	22	2	16	0	4	57	0	0	1	3	15	5	3	13	2	0	4	92	34	53	4	2	4	0	0	0	1	0	0	13	3	6	0	0	0	1	1	2	0	0	1	1	6	4
PBANKA_0600081	70	28	2	12	8	30	137	71	22	6	11	83	72	80	20	13	22	25	16	41	96	73	40	77	89	57	55	55	58	35	38	13	18	11	65	57	51	0	0	1	1	0	1	0	0	26	28	0	0
PBANKA_0600086	71	28	4	14	9	74	371	162	27	3	28	180	92	190	68	43	97	43	30	141	375	249	122	260	237	127	162	137	98	84	84	15	16	23	623	404	412	0	0	1	0	1	0	5	3	30	14	0	0
PBANKA_0600091	12	23	10	10	32	37	17	10	4	0	3	56	24	48	20	2	5	3	2	4	15	5	4	5	6	32	17	25	10	5	3	6	0	1	18	19	12	0	0	0	1	7	0	1	1	9	7	0	0
PBANKA_0600096	0	2	0	2	2	2	5	8	2	1	1	0	0	1	0	2	1	1	0	1	2	3	3	4	4	0	3	2	1	0	2	0	0	0	4	5	3	0	0	0	0	1	1	1	0	0	0	0	0
PBANKA_0600100	114	64	4	16	15	91	178	78	40	4	18	175	107	302	106	19	74	28	28	37	155	94	59	133	116	139	143	109	151	138	128	47	72	19	347	222	191	0	0	4	0	0	0	0	1	10	55	0	0
PBANKA_0600200	47	18	1	9	11	32	218	63	15	0	3	64	56	141	64	18	60	22	31	53	195	116	54	109	112	61	72	48	87	66	71	10	10	15	238	137	160	0	0	4	1	6	0	5	1	40	33	0	0
PBANKA_0600251	60	44	7	11	19	65	437	167	20	1	6	38	39	82	24	36	71	28	32	81	196	228	107	195	228	131	150	83	78	61	58	15	7	92	368	228	500	1	0	6	6	9	11	23	10	9	6	0	0
PBANKA_0600300	166	67	18	78	89	301	273	138	31	1	12	145	60	286	96	32	153	64	58	100	237	197	74	137	139	253	366	250	226	245	223	18	34	18	380	276	272	0	0	1	2	13	9	18	3	12	0	0	0
PBANKA_0600351	45	390	233	2079	16	225	35	197	30	24	106	19	28	47	63	2767	68	700	181	226	25	288	219	214	882	138	239	154	9	18	8	11	13	29	27	26	12	3	0	9	4	10	5	48	29	7	11	1	4
PBANKA_0600400	1106	266	114	487	465	1249	910	460	328	24	224	1199	725	2885	2523	172	1040	168	226	88	836	173	111	281	268	1222	1315	1121	1373	1085	1389	621	630	572	495	451	292	16	0	11	6	10	20	10	19	5	2	2	1
PBANKA_0600500	1433	989	145	720	263	1276	521	440	3163	209	1566	1383	975	2963	1151	1177	1742	1168	744	156	454	362	1062	1550	1649	3220	3606	2928	1367	1144	912	320	333	350	533	561	408	181	35	240	130	213	84	91	46	191	168	71	94
PBANKA_0600600	5509	1291	301	1084	34	465	75774	62757	1660	235	1323	120	116	64	546	13794	13770	8865	14181	85574	45605	97364	5070	8469	11273	9384	12932	9101	232	505	155	3374	2988	4932	62143	38641	44099	23	3	76	29	97	43	118	39	13	7	5	11
PBANKA_0600700	177	62	44	110	14	85	2150	1118	2404	87	626	7	15	17	17	253	502	187	258	352	1082	806	578	1148	1226	190	184	130	53	224	48	131	129	154	4742	4120	5025	5	0	13	8	12	8	21	6	3	1	19	19
PBANKA_0600800	900	266	345	2009	204	2006	1499	1979	480	127	1220	386	244	735	265	2071	2489	1408	1217	1267	2000	1457	966	1278	1150	3281	4302	3748	614	598	633	510	607	695	264	199	148	48	6	107	61	126	68	103	46	11	6	2	3
PBANKA_0600900	479	90	346	1008	121	399	3026	939	506	52	410	233	146	375	360	790	1239	640	722	968	1569	1675	969	1276	1093	521	580	526	331	740	248	281	345	332	4509	4025	4895	18	1	91	47	131	69	45	44	4	8	36	47
PBANKA_0601000	953	203	255	1051	238	1569	2030	1325	463	158	1193	675	541	1299	1158	540	1872	764	859	418	1980	939	643	1262	1305	1794	1846	1504	968	1259	1147	757	902	907	1129	880	1027	79	15	210	97	273	66	89	51	13	2	24	60
PBANKA_0601100	1235	200	705	3550	1018	3964	7519	4924	701	229	2281	2175	1015	4998	3643	866	4447	1043	1737	1006	9074	1998	637	2200	1483	3736	4245	3953	3791	4662	4257	5042	5497	5584	4669	3848	4388	381	93	785	470	892	531	319	221	29	8	3	3
PBANKA_0601200	334	446	349	939	111	275	2331	7009	863	69	356	91	85	84	254	11086	1672	3074	2445	24290	2497	44472	2281	3619	4492	7285	11635	7686	221	1066	179	253	236	300	10436	10722	13119	68	9	155	50	136	42	154	51	20	12	3	6
PBANKA_0601300	228	32	81	189	284	825	1100	563	809	144	1231	728	314	1876	1371	234	743	189	240	207	1209	529	304	918	969	968	931	872	976	1163	947	740	757	805	710	627	400	194	66	231	136	159	77	59	34	17	20	30	22
PBANKA_0601500	960	352	492	1181	292	1444	2772	1314	2111	191	1191	326	254	342	132	2585	4272	3329	2372	582	3359	1340	2156	3999	4569	3073	3254	3007	479	441	495	374	424	385	207	152	116	94	20	244	84	281	91	164	61	37	13	7	11
PBANKA_0601600	2607	1877	4173	24637	3910	22453	2180	8515	3316	2683	19704	9420	4309	12441	12123	17117	19233	14540	17166	3062	4594	4445	9236	12468	14384	16384	19448	16043	7492	9252	8007	4413	4488	4637	3224	3172	1984	352	109	1385	672	1918	793	1082	628	243	101	535	782
PBANKA_0601700	2172	1974	170	345	501	2219	623	514	6804	356	2271	1786	1190	2843	849	2394	2763	2598	1007	200	828	444	2546	3026	3125	4070	4795	3538	1792	1465	1562	312	286	209	525	611	243	206	48	305	153	250	138	144	92	1330	1085	107	154
PBANKA_0601800	151	21	39	120	106	285	316	137	343	124	979	192	131	566	210	142	391	84	126	50	600	145	312	711	780	265	288	252	440	573	510	320	307	220	218	219	126	33	8	70	48	78	32	21	18	8	0	6	6
PBANKA_0601900	6088	1092	9461	37664	1056	4754	5219	2626	3885	262	1666	4516	1548	5975	5183	7272	12069	9439	13492	1869	2455	3351	3245	3646	3301	6321	7397	6765	3243	5617	2315	617	710	520	8463	8539	10270	773	229	832	544	1669	1065	1163	881	102	66	352	408
PBANKA_0602000	2214	734	1511	5848	687	2216	6931	6580	1320	288	2255	1704	707	2009	1654	5073	8853	4486	8583	5207	4577	7541	3486	5144	6140	3418	4223	3681	1814	3612	1325	1859	1883	1811	13449	14149	17721	178	30	704	293	772	367	310	150	72	34	319	548
PBANKA_0602100	612	246	132	490	281	1600	995	547	616	178	965	478	389	1407	331	869	1160	521	357	338	1084	517	744	858	1371	1832	2021	1873	915	935	971	673	608	602	525	545	364	99	22	153	74	218	83	82	43	38	29	13	10
PBANKA_0602200	470	195	55	285	180	654	550	232	450	63	446	142	153	206	38	355	555	155	142	121	382	285	346	555	794	793	801	662	365	325	385	150	151	129	213	178	131	80	18	89	35	114	51	42	15	2	5	7	8
PBANKA_0602300	868	496	530	2823	708	3476	1757	2095	665	369	2224	806	676	1356	550	6101	5278	5249	4300	3230	2597	7207	2517	4003	5369	6719	8385	6678	1600	2253	1409	666	714	794	2525	2356	2686	130	17	343	108	407	166	252	109	57	29	31	53
PBANKA_0602400	1092	257	1484	5606	523	2352	4113	2683	1564	391	3037	164	193	687	379	2451	5487	3667	4249	1185	2633	2476	2179	3336	4690	2195	2558	2564	943	1245	1345	1030	1202	1389	864	667	839	69	22	366	140	814	312	545	264	62	36	218	330
PBANKA_0602500	1115	794	41	105	124	590	935	484	2479	379	2309	875	655	953	313	657	618	820	280	274	1136	534	3074	4014	4613	3011	3215	2603	586	360	332	224	305	245	112	163	76	151	25	109	62	82	29	56	17	261	178	31	24
PBANKA_0602600	333	189	49	69	207	586	300	154	1938	405	3425	377	281	1016	416	94	191	103	57	80	332	138	1351	1992	2719	1239	1340	1091	583	541	464	220	263	209	206	169	87	99	20	234	120	171	76	64	39	51	65	9	14
PBANKA_0602700	7849	1973	1425	9053	3780	20347	5647	3653	3067	775	7424	11219	7027	21589	12037	3860	13474	2916	4336	745	4835	1831	2729	6336	5407	25087	27700	23700	13322	15566	17950	3601	3939	3297	7840	7839	6102	1299	394	1802	1004	2081	987	620	407	109	53	5	3
PBANKA_0602800	3669	1562	1228	2985	1456	3897	19820	8569	2271	380	3859	12405	5739	10426	9223	2016	4557	1336	1825	1474	11049	4031	1279	2067	2675	5292	5367	4552	4703	6492	4943	13392	14376	11849	7471	7589	7838	753	253	880	546	1136	501	491	321	2084	1536	14	29
PBANKA_0602900	284	45	65	99	86	217	3356	886	276	31	282	60	53	43	161	364	504	234	259	946	1066	1930	1069	1299	1971	263	406	327	85	342	65	173	197	183	7591	5747	8714	12	2	13	5	35	15	13	4	1	4	6	15
PBANKA_0603000	576	298	229	891	490	3106	5933	4389	1677	548	3038	466	257	817	261	3446	2650	1632	1669	6747	2449	8884	7093	7701	13363	2441	3046	2559	555	805	506	421	429	420	3944	3370	4655	84	18	273	99	236	103	123	52	25	12	4	7
PBANKA_0603100	89	34	31	91	109	331	569	190	877	148	775	22	26	46	11	187	634	192	181	85	337	188	1049	1943	3266	417	428	409	70	65	79	21	32	22	61	57	52	36	15	85	25	60	23	21	8	5	6	0	0
PBANKA_0603200	5749	1921	540	2297	2733	7875	936	396	4844	44	518	13604	6521	25340	11340	2221	5890	1559	1359	112	1062	349	225	849	569	16159	20159	18981	12183	10394	11925	1173	1278	591	4153	4167	2402	2620	799	1700	1078	1531	830	572	460	5479	5614	63	49
PBANKA_0603300	1062	443	270	371	48	135	25442	15248	2960	300	2353	84	115	63	211	1443	2877	688	1178	2723	31820	5869	1141	2339	2904	296	422	346	117	314	104	14608	14062	15785	445	530	244	83	29	263	135	264	151	130	46	38	15	7	2
PBANKA_0603400	1170	556	253	1142	376	1470	1061	561	10554	2326	11823	666	538	753	249	891	2637	962	1017	118	1032	214	8287	10543	10745	2947	3474	2771	804	644	670	180	164	161	213	230	85	77	18	145	84	243	71	75	38	69	52	2	2
PBANKA_0603500	359	236	54	302	118	567	126	85	2528	1208	7696	402	283	646	217	478	1363	499	561	15	49	49	4359	5025	5081	1275	1357	1009	439	353	265	49	47	24	110	111	38	54	14	159	78	141	62	50	37	42	34	3	3
PBANKA_0603600	169	39	67	199	392	1092	387	128	1355	88	578	937	485	1548	1477	386	749	169	180	15	155	38	236	571	636	495	527	491	1124	1248	1378	194	245	156	404	346	186	78	25	154	123	131	87	49	41	13	2	0	3
PBANKA_0603650	307	130	637	835	23	52	1149	687	881	66	484	59	47	124	170	2093	588	1113	820	193	753	433	200	434	598	70	87	87	53	101	26	603	643	578	594	457	325	9	3	43	28	88	34	492	490	126	97	25	37
PBANKA_0603700	1248	287	1336	3965	344	995	7297	2453	2748	250	1741	486	327	842	727	1626	4867	2360	3282	1858	1824	3958	2015	3465	3661	2078	2456	2122	769	1237	543	701	730	748	8050	6683	7370	61	20	240	84	452	169	314	147	45	9	122	132
PBANKA_0603800	1440	664	161	777	577	2744	90	85	515	24	162	1981	1388	2812	1426	1287	3789	988	1034	18	107	35	129	341	342	7268	8637	6820	2217	1808	2065	143	141	58	612	564	244	193	42	159	100	138	55	41	24	5	17	5	3
PBANKA_0603900	308	75	866	2362	4	15	178	184	6366	3755	22078	48	19	175	139	867	2125	2166	2949	14	19	27	5890	8849	10874	54	93	87	67	165	27	27	32	26	109	159	30	0	0	12	3	46	22	131	116	26	16	7	8
PBANKA_0604000	268	92	242	997	267	806	213	136	1218	439	2643	137	103	274	74	572	1847	773	955	33	186	89	1490	2657	3394	1123	1323	1119	678	704	441	83	65	61	176	158	93	77	9	219	110	241	107	83	54	5	1	4	4
PBANKA_0604100	1356	439	711	3619	746	4470	1694	1476	1571	258	1983	813	593	2138	1399	4070	7439	3669	5324	698	830	1535	2043	3206	3895	7653	7813	6751	1153	1798	1601	413	458	486	1331	1059	1360	89	21	453	220	864	326	668	243	387	192	39	27
PBANKA_0604200	4472	2568	1533	7166	1515	8664	4763	4531	3400	726	6302	2415	1674	5445	3950	4286	7835	6028	6550	836	1482	1878	1666	2746	3010	9495	9971	7871	4218	4000	4114	1370	1586	1514	3623	2837	2998	161	32	669	281	1410	485	1693	863	4514	2434	69	115
PBANKA_0604300	3038	774	2651	11546	4269	14146	11558	5781	3197	826	7548	10001	4281	14317	11766	6612	14781	4059	5458	4547	7640	9305	6587	12733	9708	16520	17071	16654	14121	27886	13844	2005	2380	1907	43885	50837	66423	935	314	1438	895	2111	1358	654	500	119	49	11	7
PBANKA_0604400	225	55	80	313	127	492	2692	1140	326	142	1034	62	23	165	80	349	769	175	308	458	3133	1239	611	1255	1504	464	495	485	347	467	340	714	641	788	2996	2114	3157	14	3	95	39	111	48	52	28	11	6	2	4
PBANKA_0604500	10929	22788	7474	33097	5283	30127	1976	6086	8540	3786	28001	15323	11143	23519	12198	28584	26366	27942	26226	3187	1622	5960	10011	15137	16907	72017	84655	73135	15847	15187	14573	3017	2866	2180	6413	7276	4675	1251	238	2710	1160	4142	1323	2922	1268	10376	5744	956	1506
PBANKA_0604600	1604	1303	1057	6046	757	4551	4769	7781	4307	710	5435	3139	1699	3890	2883	3673	4924	3030	3938	4451	5656	5800	3885	5379	6415	6616	7901	6067	2071	2261	1213	4334	4716	5059	3187	2556	3194	174	37	626	281	902	321	586	242	151	49	109	118
PBANKA_0604700	328	86	253	1416	451	1613	759	546	309	177	1503	235	203	937	443	202	962	285	475	92	618	229	331	963	1113	1169	1372	1168	1448	1553	1239	419	531	466	1273	997	1198	112	21	203	113	290	123	79	53	6	2	1	2
PBANKA_0604800	9209	9239	587	3755	3477	20403	1419	2606	1813	151	1257	18443	9385	21031	11513	7525	8117	5802	3607	898	2951	1871	1205	2467	2025	40400	45722	37265	12993	11443	13580	2487	2395	1922	4423	4938	2695	1334	407	1464	719	1194	452	376	198	2285	1504	119	140
PBANKA_0604900	440	1386	6370	26670	97	624	485	2375	6859	9123	59533	812	411	815	911	7385	2960	7959	9407	162	575	265	23343	34538	42015	307	405	334	215	557	209	225	233	207	322	577	147	58	10	483	214	635	204	1167	543	237	109	1747	2702
PBANKA_0605000	109	25	165	416	31	89	491	128	612	641	2769	35	22	72	27	161	407	313	276	43	251	82	1185	2308	2725	134	178	157	98	134	46	59	66	60	26	51	16	14	4	69	21	28	27	41	24	4	0	46	65
PBANKA_0605100	581	632	316	1132	49	174	3441	16476	2136	244	1916	512	205	284	391	1309	590	307	438	948	6394	1417	2779	2100	4518	134	232	147	57	369	36	4463	4070	4240	731	811	616	0	3	60	36	15	25	43	44	14	7	69	100
PBANKA_0605200	5900	3577	1031	4714	1703	8858	1096	1623	5995	124	1026	9745	5034	9907	6755	5268	9847	5816	4613	451	1070	844	1383	2540	2709	15861	16739	13676	5849	5603	5589	1202	1393	999	1680	1786	872	359	91	754	382	782	263	388	193	1639	1085	146	158
PBANKA_0605300	2775	3039	584	2369	1654	9342	1614	3325	1600	305	2699	5693	2922	9304	5481	4054	3776	2514	1741	1065	2291	2032	1297	1837	2069	13301	17069	12332	3966	4157	3528	2158	2127	1787	1767	2258	1383	381	63	574	258	483	143	220	126	260	155	144	149
PBANKA_0605400	800	335	104	503	469	1676	530	288	182	25	216	287	324	533	178	386	1614	418	534	114	547	265	151	504	473	2595	2944	2400	1398	1211	1536	157	157	166	542	369	319	53	10	149	51	139	61	42	19	5	19	9	4
PBANKA_0605500	306	153	182	666	49	206	1743	2160	222	77	583	33	24	53	106	1188	506	922	652	2382	1644	3576	1198	1734	1915	596	783	644	124	577	91	615	643	732	4733	4768	5885	4	1	13	0	33	26	40	14	15	3	1010	1644
PBANKA_0605600	3178	4973	7845	44641	2075	15671	3458	39341	3240	2175	11188	6216	4327	9238	7357	25153	11103	17083	21151	8172	7154	16950	13593	16517	23637	6614	9097	6358	4056	7104	3251	5856	4930	4670	31900	35744	40358	286	66	1750	630	3608	1403	1944	810	276	138	208	400
PBANKA_0605700	6394	6403	961	4644	1552	13494	2806	5045	4572	461	3653	5186	2784	7793	4018	10076	5538	7921	3109	2150	1902	2983	3661	4072	3794	13468	16423	13509	3828	4351	4604	894	923	887	3100	3222	3313	331	48	372	137	333	84	285	172	2899	1910	46	75
PBANKA_0605800	591	232	98	126	26	86	16260	7123	1323	555	4485	283	169	291	671	591	657	94	192	447	7914	1098	1314	2341	2629	46	49	34	35	153	36	9179	8480	7877	160	271	94	0	1	15	7	13	4	7	6	6	4	76	46
PBANKA_0605900	194	100	87	206	73	203	1386	1050	2786	61	393	107	55	68	169	401	446	264	173	280	1341	621	492	721	1438	189	293	191	97	218	102	943	1082	1037	224	170	151	15	0	63	42	59	30	58	40	26	18	2840	3603
PBANKA_0606000	191	34	99	375	152	679	310	169	124	7	120	278	158	991	575	183	779	159	216	35	436	104	50	187	142	480	528	476	711	815	785	269	391	284	232	198	114	77	11	167	83	187	92	78	40	15	5	3	4
PBANKA_0606100	576	460	134	492	267	1086	276	279	114	15	115	682	424	1163	538	723	1133	538	417	213	700	382	207	414	458	2607	3157	2422	707	817	579	336	377	249	216	259	123	110	19	202	109	173	63	68	33	104	30	3	14
PBANKA_0606200	2053	866	711	717	114	407	60091	33580	942	300	2868	1282	727	1395	3430	3023	4175	541	1287	6142	63534	11713	2856	3475	4581	543	860	660	330	1015	285	62620	65253	64234	975	1778	443	2	1	50	12	33	9	23	12	2	2	3	1
PBANKA_0606300	689	585	203	1756	134	1489	2991	7345	400	96	518	695	320	732	1785	3950	1554	1647	1401	5062	4950	6228	2462	2427	3257	1457	1745	1290	411	1170	543	869	901	910	13019	11422	14210	36	10	137	76	213	125	146	92	63	37	47	83
PBANKA_0606400	397	90	68	330	108	709	1515	816	344	46	360	216	205	517	247	319	817	324	386	446	2285	998	281	673	715	865	836	733	463	381	518	282	357	406	424	242	316	76	11	194	103	203	79	96	41	25	15	41	35
PBANKA_0606500	113	20	64	257	81	269	370	187	132	33	324	60	55	213	61	90	275	76	127	50	167	104	57	140	151	204	204	169	191	220	203	122	120	100	316	234	242	39	3	115	68	116	54	31	31	9	5	10	4
PBANKA_0606600	2405	6066	232	1218	1129	5758	828	2502	2554	237	1665	2797	2392	3011	2514	4744	3132	5285	1790	1610	804	3319	1356	2384	1872	37935	49371	36597	2147	1922	1828	884	770	709	836	988	448	801	196	1023	417	883	276	467	240	2398	1595	337	568
PBANKA_0606700	116	147	114	329	136	308	668	977	117	37	310	48	36	62	82	495	802	533	417	511	366	1008	115	251	344	1743	2003	1456	256	275	290	252	291	372	290	213	318	15	6	229	105	249	101	295	122	46	15	51	85
PBANKA_0606800	1228	489	137	601	480	1969	719	471	209	27	296	747	606	2075	658	397	1243	269	311	136	909	337	160	496	377	2454	2847	2194	2016	1797	2011	585	663	565	724	846	510	314	51	269	162	262	123	74	42	11	12	1	0
PBANKA_0606900	277	148	181	902	492	2155	705	990	95	34	212	231	124	658	533	1339	2424	1020	1343	574	642	1165	164	469	415	4884	5424	4646	810	781	788	436	471	535	324	274	230	20	2	832	409	895	314	299	124	28	26	0	2
PBANKA_0607000	180	137	196	379	77	280	2271	4089	185	204	1718	61	44	92	114	1018	1075	527	612	2453	2684	5449	655	1528	1591	1505	1931	1539	190	413	123	1557	1633	1847	1326	934	1134	148	44	678	284	658	203	244	91	39	19	0	2
PBANKA_0607100	91	11	45	152	175	424	428	133	391	120	810	100	75	658	302	157	449	82	123	25	236	82	135	382	319	448	465	466	551	587	485	257	291	229	483	385	362	117	27	251	153	223	96	72	38	6	5	1	1
PBANKA_0607200	402	143	46	146	183	711	1047	214	265	33	169	142	107	204	85	528	780	294	244	128	285	204	204	367	375	2095	2072	1786	290	298	361	58	59	66	708	483	571	73	15	147	54	114	39	55	24	10	8	12	4
PBANKA_0607300	2184	1571	342	1714	683	3668	3087	2336	1893	326	2620	2269	1614	3287	2136	2450	3955	3007	1861	1119	1418	2093	1782	2084	2460	6730	7112	5707	2263	2404	1736	758	800	856	3409	2825	3762	111	25	991	315	991	281	562	200	1585	878	361	558
PBANKA_0607400	3667	1193	4029	18794	1381	5936	8593	6824	1653	369	2669	1532	994	3796	3441	6001	14750	7033	12626	2856	2929	5965	1708	3396	3288	12778	13452	11463	3936	5306	2915	1677	1894	1885	14852	9195	17013	426	152	2453	1146	3558	1337	1646	743	317	212	206	312
PBANKA_0607500	344	57	60	143	273	1205	470	112	256	14	85	556	266	1263	702	269	658	159	159	40	423	92	98	199	188	791	885	885	458	584	595	146	231	144	165	197	92	53	11	128	58	71	38	44	31	6	2	4	2
PBANKA_0607600	837	214	275	968	662	1899	3585	1015	1332	84	800	4209	2026	4338	2172	618	1710	360	430	122	930	268	200	671	674	1806	1996	1731	2465	2845	2696	1332	1336	942	1317	1315	722	305	68	636	375	742	355	238	174	40	11	4	4
PBANKA_0607700	10732	5625	12563	72460	3218	21294	12380	23560	13653	1295	7643	8330	4131	11849	6925	33230	42130	35948	63151	10803	10540	14291	13310	14367	26209	15662	20405	17632	5500	6571	4096	6510	6498	6464	5784	5818	4910	984	198	2186	744	4099	1658	2649	1080	517	240	293	384
PBANKA_0607800	1052	265	1370	3637	143	562	3023	2006	750	317	2534	191	124	573	500	7209	4583	6629	6326	1462	2230	2668	1736	2745	3266	1322	1549	1320	503	970	367	919	980	965	4156	3767	4852	44	11	248	138	794	269	771	374	215	90	34	43
PBANKA_0607900	139	47	93	175	98	378	1458	788	261	36	309	48	22	53	86	591	489	475	392	1351	996	3173	580	897	1257	567	697	558	144	330	100	220	200	296	2473	1722	2790	12	0	35	24	41	12	62	33	6	1	157	197
PBANKA_0608000	95	24	74	139	46	96	1987	981	3584	1834	12128	32	34	26	42	240	360	128	187	359	2909	648	3527	5613	7158	139	167	153	23	48	25	1054	1096	1080	160	144	160	23	6	93	53	90	60	46	27	7	1	276	200
PBANKA_0608100	805	107	733	2780	322	1247	1365	518	1254	72	503	453	235	1159	734	533	1710	831	1166	80	632	202	274	708	702	869	1022	957	921	1321	901	494	592	529	1162	974	943	125	20	296	154	615	243	305	197	19	29	495	605
PBANKA_0608200	550	82	696	1837	292	1138	1489	704	1234	204	1304	233	244	381	159	486	1721	738	938	122	1124	363	523	1149	1200	941	1117	1019	821	1135	854	548	478	505	1344	1263	1420	120	22	255	124	462	192	241	119	27	8	238	312
PBANKA_0608300	879	404	338	856	358	1449	1869	879	627	121	548	726	628	955	533	1204	1946	1201	1148	341	1111	797	549	1193	1323	2870	2884	2528	904	1017	883	287	329	387	1675	1537	2133	77	18	292	114	328	125	232	142	189	84	5	6
PBANKA_0608400	1769	768	176	795	470	2077	1640	775	662	48	442	786	628	804	363	1503	2511	993	793	645	1090	1542	1125	1455	1828	3222	3818	3058	704	777	608	167	183	142	978	886	958	146	12	285	75	237	87	96	27	44	27	0	3
PBANKA_0608500	645	190	505	1283	72	469	2789	1664	5109	834	5511	242	162	232	109	1424	1442	1340	1327	605	2382	1136	1688	2080	2436	1302	1282	1099	218	331	279	639	627	717	390	337	384	29	1	47	22	83	21	86	44	9	13	71	75
PBANKA_0608600	3946	2381	953	1409	155	645	114922	118889	16826	9017	78271	360	471	620	3785	4767	9529	1770	4315	16253	47367	33745	13395	19281	31635	907	2309	1320	139	162	118	63150	57278	68355	667	1136	204	18	1	25	15	27	6	12	6	12	21	22	16
PBANKA_0608700	644	234	52	157	210	957	539	424	849	101	851	319	367	697	186	351	719	251	189	163	564	368	525	807	1361	1140	1220	1036	513	459	474	105	83	91	242	229	179	96	18	124	64	112	36	37	21	25	19	15	31
PBANKA_0608800	300	62	315	698	26	95	565	741	325	89	577	18	16	22	21	476	569	288	349	237	924	343	736	826	1518	93	111	88	31	80	41	192	205	224	88	81	71	4	0	39	12	153	57	111	37	21	7	100	146
PBANKA_0608900	248	88	188	901	609	2537	802	503	253	47	402	287	249	846	308	1493	2842	1180	1205	485	1151	1010	440	919	1072	5249	5831	4724	1471	1721	1709	301	360	314	972	623	800	92	14	300	140	418	137	152	79	52	11	31	21
PBANKA_0609000	117	42	73	349	229	1151	678	333	379	31	161	108	112	222	82	409	1147	370	440	87	825	261	165	431	498	1729	1731	1436	519	480	539	228	245	246	198	150	102	42	11	164	58	174	61	43	26	13	16	3	3
PBANKA_0609100	3472	3355	632	1950	628	3995	1420	1895	5843	1243	9162	5326	3836	6732	2736	6489	4555	6678	3315	971	884	1844	3798	7170	6168	10762	11701	9898	3524	2897	2830	965	908	885	1900	1870	1540	188	47	494	162	425	159	669	343	3969	2724	244	381
PBANKA_0609200	484	145	201	814	162	691	1726	804	2294	205	1782	207	156	331	239	508	1758	523	815	213	1936	466	885	1767	2231	513	558	496	465	589	450	596	604	640	299	279	233	40	5	138	85	244	93	94	50	26	9	40	50
PBANKA_0609250	27	2	7	54	18	33	188	33	190	11	44	2	5	1	1	24	211	27	68	16	129	43	25	80	82	49	54	56	2	2	6	5	1	2	1	0	1	4	1	16	6	28	10	10	5	3	3	5	1
PBANKA_0609300	592	108	399	927	263	814	1122	389	2279	190	1023	177	186	446	261	454	2503	747	1534	93	968	233	702	1299	1473	453	499	563	501	649	510	332	358	334	183	167	75	86	12	232	132	477	170	199	98	26	12	75	113
PBANKA_0609500	2380	3209	1169	2299	154	529	36515	128417	5097	6691	48056	1227	982	3062	7489	23501	10049	2636	5577	21230	52313	35767	16767	25644	40091	1125	3278	1969	41	149	61	59203	59843	63448	1324	1657	854	6	2	46	37	57	34	219	97	17	4	1292	1872
PBANKA_0609600	25	4	23	27	19	19	65	69	54953	5280	37238	2	0	3	6	12	31	22	18	35	191	56	7331	13331	12069	8	16	13	3	5	1	83	101	103	13	6	10	6	0	35	20	30	7	16	11	3	8	23	38
PBANKA_0609700	2590	1578	624	2972	930	5205	1046	1839	1574	48	336	717	711	732	398	5957	7935	4575	4318	1880	1143	3141	1009	1911	2295	11719	14747	12139	1264	1372	1561	243	283	276	880	601	746	186	34	507	183	665	256	236	138	233	130	60	90
PBANKA_0609800	321	105	263	947	195	646	1149	696	137	26	186	97	79	251	244	450	1352	575	880	354	938	1005	122	385	501	1124	1217	1182	474	625	291	503	655	569	257	201	189	41	6	259	107	365	132	152	63	37	3	0	0
PBANKA_0609900	2931	981	781	3102	1130	4248	2578	1238	5202	227	2097	12871	5239	11591	8426	2494	4933	1900	2423	902	1870	1697	1217	2213	1872	10634	11732	10484	5049	6104	4209	1251	1463	1294	5926	6058	6682	651	263	924	635	1080	733	403	300	884	997	186	205
PBANKA_0610000	1666	756	392	1387	446	2021	1608	945	964	107	736	695	484	1080	494	1360	2434	1114	1129	686	1449	1494	976	1359	1433	3226	3527	2676	1038	892	875	425	429	482	539	449	329	76	23	276	115	352	163	198	88	51	34	3	8
PBANKA_0610100	4327	10495	3161	17915	3128	19480	1637	8148	3397	1082	6348	7761	5955	9234	5895	17690	10447	11006	11169	1860	2026	3262	5974	8500	14784	17617	22679	19981	4147	4879	3722	1932	1692	1670	3706	3827	3173	406	82	1331	437	1732	586	1008	405	1242	679	106	102
PBANKA_0610200	1850	392	2212	9376	565	1190	7846	3657	1355	417	4282	2923	1186	2746	4427	1138	4343	2137	3204	1016	2758	2228	1305	3115	2787	2172	2623	2317	3192	6020	1612	2899	3590	3215	23718	23444	32389	245	89	892	724	2637	1630	1349	934	158	53	97	107
PBANKA_0610300	1479	209	1331	4893	797	2088	2197	626	16083	365	12136	2111	1489	8242	6075	1029	3361	2020	2787	361	2776	943	3351	5992	5230	2297	2532	2124	7635	7952	5405	2306	2579	2540	7869	7460	10760	532	149	1381	930	2494	1375	1686	1247	202	188	372	539
PBANKA_0610400	11339	9928	744	3124	3732	19078	2426	3578	2885	729	7204	23913	12983	25848	18809	2597	5039	2927	2638	960	1334	2342	2143	5010	4294	33617	39294	29927	15226	11797	14359	2520	2974	2399	7195	5971	5761	535	197	937	577	765	262	3214	2129	2416	1908	141	188
PBANKA_0610500	1306	340	775	1540	482	1356	1112	351	2678	105	748	879	673	2914	1261	1383	2594	1603	1339	110	787	289	407	979	969	1397	1569	1416	2127	2050	1877	558	587	524	1419	1405	1195	144	25	261	166	545	264	480	327	1270	1037	12	12
PBANKA_0610600	1202	426	489	1819	394	1610	2329	1315	2189	157	1041	913	609	1670	919	1284	2730	1304	1319	776	2431	1707	1089	1741	2100	3113	3353	2953	842	1072	608	777	837	830	2327	2531	3056	131	27	256	119	352	154	249	144	63	34	7	5
PBANKA_0610700	154	30	51	155	10	34	1416	413	384	136	985	22	17	37	102	317	520	258	282	354	663	926	834	1633	1903	287	287	275	81	370	60	67	82	94	2660	2600	3878	5	3	19	14	44	24	32	21	11	1	12	7
PBANKA_0610800	5260	2029	756	3521	1265	6448	1765	1456	2569	1361	9570	2457	1719	4634	1761	2945	8735	2527	3606	735	1493	1312	5279	10785	11334	7006	7314	5614	3696	3967	4269	865	724	685	1515	1692	1100	314	55	695	230	751	274	302	156	69	24	56	103
PBANKA_0610900	13333	7875	754	4125	4620	24579	2410	2493	12862	528	4415	24193	13317	27662	14871	5551	7235	4084	2362	958	1551	1501	2877	4470	4087	34136	37211	32882	12853	11582	14288	1551	1744	1078	6454	5668	5108	1666	450	1150	643	864	403	396	219	2468	1915	202	312
PBANKA_0611000	470	97	135	786	220	1287	402	257	739	281	2076	248	209	720	231	481	913	539	536	101	375	281	758	1851	1944	1652	1741	1517	834	723	871	158	213	218	445	321	325	63	11	157	82	216	96	120	60	33	32	53	77
PBANKA_0611100	645	227	524	2401	840	3468	766	900	1030	364	2095	814	885	1673	910	1519	3519	1987	2308	302	584	661	1158	2429	3252	6011	6842	5394	1984	1731	1698	333	324	296	968	703	644	66	13	325	114	501	215	327	112	77	36	9	24
PBANKA_0611200	85	32	68	139	258	769	237	147	1792	695	3038	97	96	140	64	377	869	274	351	101	323	260	2553	5027	6154	1669	1890	1670	124	147	218	31	34	40	65	28	27	104	25	127	49	124	41	39	13	14	1	2	5
PBANKA_0611300	128	39	236	369	157	584	1829	1080	1082	588	3045	41	32	81	36	940	962	900	656	271	1938	558	1339	2150	2631	338	393	334	294	305	260	668	630	759	140	135	122	139	27	145	85	151	63	150	92	32	7	2	1
PBANKA_0611400	259	78	395	1454	354	1677	533	572	1533	393	3326	184	122	575	221	1366	1785	1752	1533	208	450	423	1997	2656	3163	1659	1934	1494	721	775	683	168	163	138	1234	920	986	132	29	245	104	274	88	362	190	101	35	3	7
PBANKA_0611500	365	90	1372	2046	8	61	1084	486	1754	119	877	36	19	128	99	919	1137	1365	2171	142	407	341	823	1174	1902	89	105	89	41	121	45	62	84	62	952	1009	916	12	1	23	8	103	32	443	324	93	41	3	7
PBANKA_0611600	6937	2774	5178	24253	1139	5891	77710	85394	3506	5670	50166	2698	1228	3955	12341	6815	15976	5753	10656	20274	25161	45902	3730	10763	12114	8284	12086	9236	3788	8557	2493	56186	56219	57338	35484	35035	49984	692	285	1913	1092	3472	1537	1882	910	215	88	173	221
PBANKA_0611700	311	49	241	802	52	105	948	344	366	114	957	219	100	264	177	293	1187	423	800	124	881	362	246	627	640	225	296	279	379	625	117	350	364	346	1174	1191	1282	29	7	239	113	482	246	162	99	31	9	1	1
PBANKA_0611800	2602	1284	796	4057	635	3413	2333	1498	5720	1010	7401	1596	1225	4348	2326	1268	3692	1462	2145	555	2306	1532	4258	7337	7409	6429	7453	5628	3238	3792	2435	1292	1473	1317	3275	3487	3544	291	79	714	300	1098	444	418	219	130	98	526	757
PBANKA_0611900	209	61	155	626	170	619	1554	701	1025	132	928	249	160	554	216	478	1471	404	603	202	1726	499	365	671	628	572	709	637	652	853	439	857	847	899	491	660	592	80	5	261	93	287	106	102	54	35	14	7	4
PBANKA_0612000	51	12	34	158	132	689	158	102	52	11	85	44	31	145	72	287	530	218	169	53	109	165	55	171	244	1848	2041	1580	190	199	268	32	23	42	80	37	31	83	25	128	61	115	54	52	25	0	3	4	2
PBANKA_0612100	295	121	213	771	539	2728	1879	824	577	175	1148	169	216	503	275	868	1852	875	725	407	1768	949	1041	2112	4265	4778	5469	4255	841	805	862	448	418	412	382	253	198	79	14	163	81	336	131	156	97	27	11	9	11
PBANKA_0612200	1207	655	3710	13300	408	1752	2923	3155	863	1340	8852	484	408	1086	661	4336	5343	7485	10964	3320	2302	5797	2389	3703	5172	5241	5771	4634	1216	1907	868	858	947	916	4253	3431	4968	259	51	880	416	1691	680	1385	740	177	101	250	418
PBANKA_0612300	865	681	450	2092	708	3630	1850	1932	166	88	520	1181	803	1263	721	5089	4974	3180	2831	5555	1445	6686	1369	1789	2348	7488	10004	8312	1618	1763	1481	423	388	413	3590	3210	4237	168	33	373	120	342	132	116	52	21	9	5	11
PBANKA_0612400	5899	4924	2133	3945	189	768	117815	189525	2053	2162	15099	3226	2213	4953	9414	31021	19498	4353	9340	46618	169972	80574	10582	15366	17528	3125	7967	4825	332	1459	272	145672	150644	161935	2687	4434	1628	25	6	67	40	98	43	92	62	28	7	7	8
PBANKA_0612500	161	53	86	308	179	532	750	912	402	106	568	177	97	283	122	727	1007	299	408	442	3811	1623	360	613	878	497	577	488	462	478	347	258	147	217	280	285	246	62	12	173	76	188	52	71	15	4	4	12	14
PBANKA_0612600	1759	687	431	1325	408	2241	2880	1217	2372	94	528	448	436	253	169	2286	4024	2470	2270	1069	1112	2446	1465	2118	3298	7807	8089	6553	338	363	451	101	107	98	678	498	621	95	13	115	47	189	62	159	73	77	17	17	31
PBANKA_0612700	383	91	283	1009	102	466	1549	1281	1838	239	1222	128	135	244	80	1642	1708	1276	1365	748	1124	1834	908	1465	2056	1987	2067	1707	283	335	261	205	189	220	340	385	337	25	4	119	70	258	130	171	83	70	58	65	81
PBANKA_0612800	1099	530	424	1716	340	1604	1147	1100	990	202	1642	442	366	746	364	1798	5011	2999	3435	1706	1353	3010	1122	2659	3356	9349	10026	7862	1097	1335	1114	362	417	407	1471	1173	1307	70	13	219	89	289	117	182	96	25	13	10	5
PBANKA_0612841	1	0	0	3	4	7	4	3	10	2	6	11	0	3	1	2	2	3	2	1	5	6	11	13	19	1	4	5	0	1	0	1	2	1	11	5	12	0	0	2	2	5	1	3	0	1	0	0	0
PBANKA_0612861	6	3	1	5	0	2	2	3	28	0	12	27	9	16	5	8	16	10	9	3	13	10	18	43	87	3	6	7	2	3	5	3	4	1	33	26	27	0	0	1	2	1	3	1	3	2	0	0	0
PBANKA_0612900	208	64	76	141	8	46	4831	1481	742	113	752	27	25	3	12	316	352	146	222	274	3376	631	452	747	949	76	85	65	21	45	19	1523	1318	1379	127	111	96	0	0	14	6	14	10	17	8	1	0	6	6
PBANKA_0613000	403	164	550	3394	199	1094	739	422	881	411	2329	108	97	223	95	3170	3990	4574	5402	547	431	1330	2844	3911	6160	3106	3836	3374	294	325	284	57	41	76	298	214	247	70	5	269	92	443	159	199	68	27	8	8	12
PBANKA_0613100	1119	479	1795	7204	1418	5776	3935	3016	3982	763	4867	553	548	592	619	17088	12135	19338	14064	4763	2639	9840	5180	8463	11976	28382	35892	30510	1093	1389	1052	718	564	579	1204	1137	1021	165	23	1318	397	4113	1276	2645	898	377	112	104	114
PBANKA_0613200	1109	596	2133	11070	741	2228	2597	3165	432	690	4689	642	456	1561	1953	10108	12868	10904	15195	4555	1939	9260	3521	5715	9253	8628	10240	9573	2135	3419	1076	605	737	625	9172	8726	13004	259	60	1159	481	2026	973	1049	508	149	60	61	77
PBANKA_0613300	1378	311	1518	6397	604	2647	1608	1278	618	214	1453	484	355	1793	890	2137	5133	3274	4268	520	1174	1213	511	1478	1697	3214	3737	3202	2142	2694	1721	638	767	690	2866	2565	2653	22	9	249	125	332	189	156	136	35	27	3	20
PBANKA_0613400	659	107	76	334	394	1929	157	85	753	189	1321	1006	527	2247	1013	545	2239	301	528	34	198	81	1301	1788	2384	2918	3139	2793	1234	1507	1718	171	186	119	508	488	304	164	42	278	168	233	152	73	67	34	22	1	2
PBANKA_0613500	669	229	131	564	270	1032	1002	460	881	414	2251	659	406	1367	618	328	1468	296	457	74	750	193	1443	2315	2569	1540	1596	1251	1190	1200	1170	681	755	671	397	369	177	52	28	163	78	160	37	65	39	20	6	1	0
PBANKA_0613600	378	160	123	444	146	585	1479	459	796	266	1287	545	269	712	340	305	1138	359	554	60	802	201	759	1231	1379	786	793	704	706	681	459	572	570	583	184	209	79	53	7	195	105	231	92	111	48	13	17	2	0
PBANKA_0613700	7311	10922	912	6913	2559	19260	5394	15798	1965	290	1985	22550	9799	12771	8018	10262	8102	9442	5008	3077	10917	5240	2461	2947	4081	6902	7426	6139	6126	6401	6042	5396	5425	5141	4972	5042	4894	381	116	722	360	694	296	532	276	5958	4248	3	5
PBANKA_0613800	4016	5066	566	2500	1166	8713	651	1288	7855	104	499	9346	4712	5221	3649	8366	3945	7594	2978	246	327	383	2573	2234	2433	3536	3207	2638	2102	1917	1853	288	271	149	1004	1155	583	330	59	589	213	414	158	580	436	3175	2171	278	401
PBANKA_0613900	1716	1252	191	361	261	1027	400	216	4388	161	672	2519	1575	2316	956	2270	1174	2478	948	31	175	114	1119	1462	1298	2826	3194	2700	917	515	498	131	124	71	288	325	132	240	62	332	184	303	131	386	265	1792	1228	141	161
PBANKA_0614000	8324	2450	4024	20963	3563	14503	2237	1227	1302	96	924	5703	3358	11687	8848	3005	17645	4332	10010	292	1455	756	577	2477	1382	16222	18826	16092	12874	13932	12974	1365	1540	981	4820	4230	3708	1703	469	3897	2315	5951	2946	1549	1077	112	100	19	17
PBANKA_0614100	685	60	446	1358	534	1872	492	256	749	49	474	2045	933	2841	1615	531	1503	481	472	48	386	110	154	378	501	813	1033	923	1837	2308	1724	269	317	249	806	887	674	142	43	193	154	287	153	113	66	27	6	9	11
PBANKA_0614200	260	36	124	573	397	1536	580	292	225	68	444	480	378	1174	869	447	1664	442	561	164	376	324	282	569	1032	1085	1115	969	1111	1039	944	165	235	169	857	561	589	147	28	377	232	443	122	184	86	33	16	19	25
PBANKA_0614300	436	128	534	1686	196	588	224	149	383	22	123	397	263	708	597	952	2616	1325	1574	64	139	136	334	696	1266	1256	1339	1315	693	879	354	62	59	38	359	375	257	121	28	297	212	497	210	222	83	28	21	36	54
PBANKA_0614400	629	414	143	540	638	2920	690	793	1915	189	1235	524	475	850	338	800	1820	629	698	517	634	1072	798	1717	2824	10077	10680	8725	1022	803	918	286	330	338	700	547	551	164	31	367	169	460	204	180	56	29	11	49	54
PBANKA_0614500	3962	2333	202	928	1436	5254	733	532	1097	160	1053	10388	5282	11072	6690	941	2532	1062	1336	133	800	380	393	1125	1850	7060	7240	6097	6279	5446	5726	791	1006	640	2087	1844	1163	607	220	540	423	770	304	248	146	398	458	77	93
PBANKA_0614600	788	200	94	537	309	1839	432	248	488	48	418	380	372	619	303	374	1174	272	301	102	518	313	109	402	492	599	586	581	1070	1235	1270	154	143	131	297	317	210	23	5	171	69	163	62	78	34	22	30	34	38
PBANKA_0614700	755	125	183	639	292	1303	3794	1265	617	28	254	777	438	1202	1103	349	944	280	357	196	1195	531	308	561	521	646	588	536	740	1319	742	552	683	617	5585	4858	5681	69	16	148	77	211	99	74	42	28	9	27	44
PBANKA_0614800	1730	806	661	2107	638	3049	3608	2593	935	204	1764	515	564	1175	507	2526	5285	2314	2643	1802	4257	4039	1261	2512	2901	7595	8375	7104	1582	1865	1415	1115	1162	1275	1541	1306	1165	130	29	328	101	475	193	225	81	35	17	59	66
PBANKA_0614900	1214	263	697	3696	238	1122	1731	1095	1484	150	1008	436	222	958	624	1524	3542	1385	2428	440	2126	634	1221	1672	2349	973	1149	1098	605	642	471	662	727	717	290	371	204	151	24	394	116	610	197	188	110	36	15	242	315
PBANKA_0615000	1169	513	226	1051	290	1475	791	625	1498	214	1546	1648	780	2319	1380	980	2736	1150	1808	223	669	464	716	1145	1538	4003	4348	3470	1174	1018	836	336	375	334	741	613	507	130	25	372	173	419	213	172	88	60	31	107	206
PBANKA_0615100	1955	1399	289	789	417	2263	2487	793	12546	207	1360	1511	1087	2456	1206	2522	2316	2393	1089	268	1327	611	1819	2597	2688	3981	4526	3651	1466	1223	837	439	496	377	2973	2372	2570	238	57	381	116	294	102	199	117	1251	802	31	49
PBANKA_0615200	2179	468	2006	9227	123	275	7310	4402	1111	478	4051	332	198	1093	1390	1119	4493	2847	4120	2096	4874	3816	2361	5173	4783	2954	3167	3084	1976	7224	1403	1149	1339	1397	27260	25526	41419	11	0	244	169	868	432	475	265	60	30	65	143
PBANKA_0615300	2638	1815	2155	6237	205	1033	36858	51619	831	454	3270	476	348	1109	2064	11919	7618	4926	6689	22917	60811	37391	2911	3889	4831	3179	4898	3173	597	1607	691	30776	31249	31426	5390	5774	6880	75	29	196	103	385	218	372	231	44	51	8	8
PBANKA_0615400	3992	2134	514	2625	1535	6872	510	607	321	40	344	3761	2105	9440	4268	1054	3422	918	1254	172	634	397	217	564	471	10117	11829	9054	6119	5482	5512	788	922	680	1730	1748	1170	335	83	372	246	396	137	105	97	50	51	0	1
PBANKA_0615500	228	238	173	494	72	247	2396	5854	727	4279	30629	47	13	48	241	2018	1152	1337	756	3737	4433	5719	7186	12179	14531	196	398	255	26	38	8	2989	3323	3583	81	112	48	4	7	44	20	63	33	129	61	29	16	131	187
PBANKA_0615600	504	165	47	291	291	1225	532	424	413	243	2457	1022	458	1799	1503	370	766	256	250	181	725	454	681	1430	1715	1565	1532	1409	1071	1092	1411	546	615	657	536	526	404	123	25	170	133	152	94	44	32	7	4	2	4
PBANKA_0615700	646	848	436	2011	341	1719	1328	6771	1182	491	3137	802	494	522	1027	8397	2540	3759	2965	14325	2155	27898	2422	4169	5125	16684	23104	16286	638	1806	618	660	599	701	7880	7484	10661	82	22	179	71	223	105	215	61	43	24	526	749
PBANKA_0615800	667	674	1513	9266	1213	6186	1819	6692	1197	36	267	1456	1000	2727	1859	15620	10592	9433	11037	7424	2024	10469	2159	3259	3715	8739	12495	11460	1677	3245	1003	1017	989	1148	12063	9571	14901	144	39	934	344	1262	450	584	204	88	45	258	380
PBANKA_0615900	15	3	18	20	26	30	91	46	517	2	8	0	0	4	4	5	20	16	12	34	28	59	36	83	125	20	24	16	4	12	4	7	7	6	71	55	52	5	0	42	24	42	8	43	18	5	8	49	31
PBANKA_0616000	42	8	40	120	138	563	467	202	109	17	70	361	115	612	443	112	149	54	47	39	333	110	32	91	92	228	274	224	425	461	244	229	301	241	424	312	302	97	36	96	81	89	37	29	22	3	4	10	8
PBANKA_0616100	966	178	160	631	588	2456	782	470	131	82	594	1124	813	3599	1699	507	1714	364	508	269	1002	534	340	859	980	2404	2588	2289	2618	3213	2936	629	665	544	1829	1903	1431	250	64	331	172	260	125	77	56	14	17	11	16
PBANKA_0616200	179	138	315	1851	97	386	305	682	416	5019	38132	155	80	156	245	1118	1338	1202	1312	798	292	1126	10310	14356	14393	997	1121	909	234	745	243	70	83	81	1734	1361	2093	25	6	227	99	305	115	184	90	49	11	556	849
PBANKA_0616300	429	58	210	802	374	1343	268	144	158	465	3164	223	149	612	156	328	1312	493	564	62	217	170	1039	1517	1573	2143	2533	2288	1031	1029	919	106	149	119	515	387	298	96	12	182	105	201	76	73	52	8	2	42	58
PBANKA_0616400	171	28	72	127	63	328	1614	637	2879	3203	30870	148	51	207	340	231	1050	176	267	168	839	495	4361	9656	10941	234	221	191	126	289	323	973	1151	1029	138	159	143	29	2	28	43	48	15	23	13	2	6	6	4
PBANKA_0616500	434	78	114	460	264	898	1096	705	6748	3603	23807	478	206	1251	524	342	1147	356	345	250	2007	588	5453	11013	9135	850	913	881	929	945	713	946	962	856	390	441	279	100	21	200	131	249	123	80	37	13	10	1	1
PBANKA_0616600	401	50	362	642	330	656	1837	488	1788	617	4122	704	425	1489	736	506	1205	267	464	162	1090	381	1355	2428	2678	454	659	703	1198	1637	1105	1429	1464	1217	771	747	614	179	38	258	140	404	229	145	108	18	7	9	8
PBANKA_0616700	408	159	241	463	116	375	7291	3655	1033	691	4715	99	83	349	693	544	1356	356	521	1043	7002	2570	2170	4944	5829	813	925	715	419	889	490	5284	6640	6465	812	860	724	15	3	56	38	108	37	51	34	1	0	1	1
PBANKA_0616800	2299	1249	398	2302	858	5278	522	683	5281	818	4365	1186	1146	1986	930	2218	5473	1675	2319	322	616	641	3884	4972	5765	6123	6663	5426	2363	2242	2906	483	408	391	694	790	434	99	28	549	201	622	244	230	77	71	38	10	16
PBANKA_0616900	1507	749	379	1591	523	2319	3395	2350	915	227	1585	309	324	576	244	2466	3676	2218	2170	2101	2105	4797	1356	2569	4126	12863	14933	12031	588	618	751	403	490	469	785	523	695	128	31	326	124	350	124	180	88	39	35	65	55
PBANKA_0617000	359	136	218	288	35	82	2999	2297	1170	495	4186	20	14	26	91	884	540	647	382	1208	3991	2677	1893	3246	3528	332	428	375	59	288	28	1081	1271	1359	1003	731	828	7	0	13	10	27	20	48	18	27	16	0	1
PBANKA_0617100	18826	6161	934	3933	3187	13344	4600	2558	6709	313	2313	19920	10662	28912	14108	3416	6996	2931	2154	466	4532	1384	1067	2630	1931	25335	26916	24358	16351	13432	15918	3508	3797	3153	4959	5670	2591	2454	655	1357	878	1325	718	537	378	4726	4246	42	46
PBANKA_0617200	13126	4940	617	2319	2739	7286	2158	812	5812	318	2973	13048	7546	27421	12683	1633	3660	1293	1008	155	1617	490	591	1455	1180	9485	11216	10941	14623	12428	14047	2341	2478	1576	4305	5158	2226	3395	862	2154	1440	2304	1252	624	503	2984	2563	87	118
PBANKA_0617300	1099	339	661	2831	613	2217	415	385	1312	30	309	574	326	1216	612	1495	4202	1687	2558	402	398	705	649	1106	1368	3918	4587	3980	1080	1229	1154	115	143	87	625	526	441	75	20	204	109	181	76	87	46	18	2	14	13
PBANKA_0617400	1372	988	1075	6179	1834	7656	245	439	694	48	304	1071	793	2306	1449	7559	12790	7562	10113	837	239	1826	550	1393	1763	33592	36499	30821	2753	2969	2671	222	275	121	1188	1001	739	264	86	1180	626	1212	405	472	174	88	56	232	296
PBANKA_0617500	606	232	65	230	273	1036	296	131	5590	978	7007	1375	561	1631	673	238	653	168	221	37	410	126	1141	2885	3014	1082	1270	1044	1193	1093	1079	424	463	341	384	411	176	149	54	308	154	262	138	91	60	63	33	48	66
PBANKA_0617600	1147	649	326	1414	385	1743	1373	872	6642	780	4158	465	393	878	333	3575	3586	2993	2138	267	1478	463	5926	5288	5643	1694	1953	1701	612	683	483	453	469	435	183	220	114	122	30	580	241	674	306	362	181	1402	1186	47	67
PBANKA_0617700	301	139	142	381	138	455	577	234	3715	582	4173	1326	740	1495	742	594	1210	564	715	169	1431	488	2109	3731	3526	742	779	722	836	846	711	426	482	372	261	335	142	73	26	320	191	678	401	347	297	482	521	55	58
PBANKA_0617800	99	36	39	68	20	79	821	411	5165	1422	10209	37	38	60	39	394	668	285	290	331	2033	777	3571	6949	6140	250	385	321	57	88	47	725	776	711	46	54	39	14	3	20	16	71	26	48	22	15	9	0	1
PBANKA_0617900	1329	318	231	643	637	2957	1313	1067	4240	1813	12514	1844	1059	3304	2023	1293	2668	1146	1215	388	1602	790	5046	8434	7634	6579	6833	5713	1846	1972	2365	888	1007	969	837	717	386	127	46	295	158	365	155	216	115	44	15	1	1
PBANKA_0618000	287	33	70	149	123	310	510	119	154	9	41	90	107	107	44	127	325	90	106	35	441	96	35	85	95	138	135	108	322	339	358	204	149	175	112	141	64	72	19	215	93	272	117	73	81	21	7	1	1
PBANKA_0618100	1891	466	336	1576	474	2127	1041	572	709	239	2235	2973	1101	3938	2414	660	2302	704	790	182	870	406	576	1198	1550	4069	4437	3842	1660	2205	1717	728	764	638	1162	1327	1124	181	57	755	418	954	484	470	313	97	77	10	9
PBANKA_0618200	9227	9451	2911	16481	3648	21851	3298	7946	2739	950	5530	10196	6782	9273	6730	17281	14677	11894	15152	3323	2191	6072	7287	9458	15393	30314	37699	30905	4870	5698	5026	1759	1510	1395	4375	4475	4195	227	46	877	342	1541	570	914	375	990	640	13	24
PBANKA_0618300	703	206	58	128	238	927	428	109	2701	27	196	1795	948	1445	986	121	412	93	92	33	228	66	173	330	288	831	1039	880	701	629	692	147	188	125	308	287	141	120	57	94	95	127	54	43	24	43	27	37	47
PBANKA_0618400	1419	397	414	2039	619	2249	1475	895	4399	731	6568	1968	713	3100	2092	579	1823	594	807	213	1218	393	2614	3451	3984	1935	2466	2122	1911	2416	1595	605	708	579	2262	2206	2109	190	88	390	250	537	319	191	166	62	40	37	44
PBANKA_0618500	1180	892	381	1676	602	3324	3874	2951	1258	1045	6845	509	449	671	477	3526	5622	3085	3268	2863	3599	6380	3906	6389	9958	20668	23577	18675	1120	1320	1104	1142	1321	1377	772	546	564	146	44	525	196	661	192	247	109	99	46	13	17
PBANKA_0618600	6058	1954	1794	8681	2331	8551	1348	664	1896	220	1805	4640	2972	7552	4124	3797	13391	3914	6601	535	1374	1032	1410	2764	2286	20108	21258	18060	9017	8397	8022	692	838	495	3368	3233	2357	1257	249	1969	858	2893	1116	966	431	114	54	63	118
PBANKA_0618700	374	195	205	974	283	1098	559	404	3316	988	7000	347	330	442	227	981	1753	942	1044	162	516	305	4443	7061	9239	2797	3485	3045	575	504	302	179	172	202	186	153	54	30	9	177	78	225	57	66	51	51	15	11	19
PBANKA_0618800	1076	1076	264	1106	176	925	257	252	4494	1162	8086	933	758	1071	403	3759	2880	4105	2279	127	308	275	6736	9192	8759	4036	4742	3958	1014	761	515	145	166	108	240	261	120	171	28	310	132	364	148	210	112	726	511	61	127
PBANKA_0618900	1260	205	330	1741	725	2919	380	179	208	26	243	3057	1570	6273	3912	352	1676	506	799	44	520	130	97	331	354	2772	3049	2767	3896	4019	3840	467	566	342	1126	1132	569	231	67	319	177	380	255	139	96	15	13	0	3
PBANKA_0619000	1630	439	1431	5979	101	320	2235	1804	1306	93	570	47	71	144	151	2084	3635	3290	3570	919	1672	1640	1254	1453	2083	648	739	816	248	439	109	509	519	503	360	316	297	6	1	65	19	269	112	235	135	24	9	2	3
PBANKA_0619100	16150	5925	830	3256	4014	11925	3573	1635	5915	406	4094	42399	21065	44445	23075	2426	5854	1609	1562	349	2817	1029	799	2232	1930	14364	16806	15485	20662	17007	21837	3751	4024	2763	8407	9884	5910	4093	1332	2616	1651	2455	1353	691	528	4498	4131	13	21
PBANKA_0619200	1623	527	822	1384	68	168	13871	7386	65051	68203	633509	293	165	386	1796	886	1493	654	883	1502	7997	3509	88038	149797	119357	918	1373	1021	503	2883	360	6556	7441	7672	18790	18215	23325	0	3	17	20	102	35	80	45	22	6	6	9
PBANKA_0619300	2372	519	341	2142	1167	5513	934	529	1201	246	2087	4853	2583	4871	2905	873	3484	688	920	112	943	284	693	1119	1478	2965	2885	2470	3571	4235	4174	664	742	629	1254	1248	681	242	61	436	239	542	300	197	86	22	14	3	2
PBANKA_0619400	794	113	471	843	262	679	4008	1249	8654	736	5124	402	256	1364	657	1168	1320	915	746	274	2807	579	1096	2052	2059	613	797	728	676	877	674	1485	1411	1329	1024	1024	1003	155	31	375	192	536	236	330	209	149	123	274	321
PBANKA_0619500	574	196	208	616	116	560	2267	1692	3230	571	3458	153	116	291	63	860	1176	784	585	799	3056	1172	2128	2510	2401	965	1149	1005	267	395	248	707	602	648	713	572	756	29	4	76	45	103	49	60	38	19	7	68	89
PBANKA_0619600	355	202	286	486	116	533	352	342	734	1720	11302	104	102	133	42	434	804	396	447	335	529	609	3060	5220	5920	1603	1643	1342	274	292	206	151	125	144	113	110	92	9	2	62	31	86	33	62	22	22	11	48	71
PBANKA_0619700	922	499	3514	10659	60	253	407	332	568	46	393	58	76	309	257	2679	2642	9637	7611	75	117	157	297	505	850	313	488	381	95	262	39	99	97	72	260	379	192	0	3	4	5	247	82	1504	1031	175	150	7	10
PBANKA_0619800	3946	4282	466	1894	974	4966	1158	2115	3935	347	2256	1281	1163	2001	853	5218	2913	3654	2021	2314	1717	3383	5538	5867	8960	14629	19495	15248	1922	1670	1938	669	661	674	1306	974	1002	376	113	695	204	580	205	232	86	791	464	125	175
PBANKA_0619900	3692	1394	282	1369	1335	5280	1516	690	2793	130	969	7444	3763	7135	4453	1095	2734	784	677	167	1379	495	421	1076	932	6189	6820	5549	4752	4200	4552	989	1159	801	1584	1590	894	458	147	551	366	625	247	168	126	408	365	49	65
PBANKA_0620000	1156	621	211	1009	321	1758	458	305	5655	242	1551	2832	1451	2039	968	1234	1554	1300	736	176	430	216	2928	2186	2663	1811	2038	1765	710	807	513	196	212	199	197	319	134	70	23	173	84	138	72	103	51	620	446	8	7
PBANKA_0620100	4701	4077	1223	3830	684	3707	2102	2882	10559	1064	7198	1815	1354	3412	1260	7022	4397	5921	3553	1077	1580	1884	3823	4719	4259	6753	7568	6109	2296	2182	1783	902	922	960	1609	1656	1608	232	61	349	137	393	167	423	222	1580	1022	416	714
PBANKA_0620200	544	117	663	1106	218	395	3270	930	3522	550	4360	586	343	1418	722	839	1197	726	693	202	1819	534	683	1252	1290	718	879	828	1090	1415	912	3021	3013	2879	1875	2034	1960	165	41	398	225	630	332	495	400	490	374	159	208
PBANKA_0620300	1851	772	385	585	75	198	50780	32004	933	239	2585	182	165	314	1551	3065	4468	753	1675	5611	53933	12646	1423	3163	3439	537	859	704	125	259	147	33640	35541	35312	934	1041	584	14	4	52	41	72	48	111	58	30	20	7	5
PBANKA_0620400	749	300	600	1317	211	1117	13385	6922	1658	867	6027	528	409	980	1696	1729	3682	891	1225	1857	15597	4330	1808	3162	3989	1018	1256	1026	625	1060	654	16724	17370	16047	1889	1977	1912	70	30	163	110	237	126	162	105	24	28	2	0
PBANKA_0620500	556	83	242	983	311	1099	262	116	1193	990	7033	282	210	1084	352	408	1693	410	838	21	177	74	1716	3367	3995	1529	1638	1393	1070	1027	1003	98	101	74	438	413	285	153	31	308	173	456	167	96	80	7	2	0	1
PBANKA_0620600	217	74	135	293	14	55	3168	1970	1461	367	3213	57	41	55	243	349	701	230	250	545	2780	1170	2290	3678	3748	113	193	139	55	199	24	1398	1748	1839	809	717	937	0	2	17	17	20	28	24	35	17	1	6	8
PBANKA_0620700	134	36	74	171	8	25	2576	1492	2180	472	3884	57	27	39	164	135	293	149	124	253	1097	587	887	1498	2033	79	89	63	38	178	28	1129	1242	1283	379	305	383	16	1	38	24	39	26	53	24	4	2	75	51
PBANKA_0620800	166	160	136	448	52	147	619	1274	2585	801	6427	162	86	172	217	658	537	534	373	530	1154	799	2723	3302	4955	304	565	511	139	268	115	918	1054	1077	299	370	341	31	3	74	37	94	51	98	45	52	35	843	1326
PBANKA_0620900	3150	3159	1067	5125	953	6003	1054	1285	7273	2552	18550	5474	3203	5360	2965	4760	6194	5243	4778	1014	1022	2021	11471	12272	11889	15849	15967	13084	3272	3197	3480	745	771	798	1819	1580	1794	241	51	445	240	627	274	469	233	2113	1230	204	352
PBANKA_0621000	322	58	162	463	121	506	2793	826	2390	334	2504	312	190	618	326	337	1380	389	484	90	986	258	760	1309	1259	537	582	538	459	927	346	767	1041	879	1432	1390	1674	43	18	271	134	284	135	129	84	73	13	178	186
PBANKA_0621100	386	56	37	140	197	824	689	191	489	80	427	269	166	421	241	246	414	117	135	48	296	117	134	251	278	282	347	273	384	313	325	126	118	106	124	138	94	117	23	279	146	189	78	49	36	3	3	14	13
PBANKA_0621200	1026	677	84	235	253	1321	789	488	505	66	446	917	635	766	357	1625	659	1224	422	285	410	608	639	1065	1375	6630	7752	5675	816	613	701	91	109	74	764	675	726	175	30	192	83	168	48	78	43	89	40	36	35
PBANKA_0621300	2141	1941	4042	21947	1010	6758	3519	12346	776	263	1750	1354	1094	1814	1571	20756	13177	20059	21694	11949	5716	15550	2795	4560	6308	16820	21705	17629	1842	2438	1671	2234	2136	2349	3946	3260	4119	329	91	1040	376	1800	617	1372	521	262	114	365	529
PBANKA_0621400	4513	3589	1235	5097	1429	6765	1435	1635	1158	286	2525	5773	3850	6422	3975	6031	13448	8484	8174	1047	2110	2043	2056	4084	4028	24163	25758	21038	5286	5190	5850	1264	1305	1209	2252	2025	1399	268	68	822	386	963	415	604	307	2642	1931	22	33
PBANKA_0621500	856	401	567	2614	809	3703	2166	1863	4092	1154	7461	364	281	568	374	3766	6543	4216	4869	3125	1387	6237	3783	5959	9044	8893	10345	8879	852	1038	711	235	271	317	984	757	947	87	15	360	132	571	208	339	157	59	22	47	76
PBANKA_0621600	2201	1007	662	4619	633	5678	2369	3009	1950	505	5181	2144	1431	2190	2088	4212	3964	2943	2997	1022	581	2105	1663	2347	2734	7248	7173	6009	1135	1248	995	848	785	798	641	632	598	145	42	320	141	395	134	197	108	203	84	98	134
PBANKA_0621700	488	135	91	377	361	2503	1004	738	1080	99	671	579	241	764	395	717	1515	526	493	338	992	654	723	956	1200	2277	2490	2083	784	884	1039	284	244	244	724	547	734	69	15	186	73	156	47	72	46	10	2	1	5
PBANKA_0621800	221	93	64	139	80	391	3192	971	3381	178	1168	145	129	120	70	420	744	295	283	631	2368	1229	903	1581	1825	1075	1245	966	345	405	243	1001	862	999	1174	1038	1155	29	8	111	54	107	27	124	68	27	5	5	15
PBANKA_0621900	1097	435	45	275	163	1265	1407	916	14207	480	3958	1994	961	1891	862	202	478	82	119	84	830	217	765	1690	1585	762	805	648	1195	1199	1101	1117	1227	1271	677	789	516	136	31	208	99	107	91	45	24	87	74	164	319
PBANKA_0622000	1837	355	437	809	20	89	19427	12902	2318	195	1266	268	175	236	269	3677	1461	1337	1280	9719	9292	14344	7564	9954	9100	1129	1508	1073	394	2698	354	990	1139	1137	31414	35400	35379	4	1	47	11	65	36	43	35	6	10	17	34
PBANKA_0622100	1227	712	2774	9632	369	845	3301	2700	806	659	4742	257	163	637	812	2434	3840	4347	7755	2260	1043	5034	1591	2957	3855	3448	4168	3243	947	1504	535	542	490	557	7825	5865	8640	110	45	716	311	1339	504	959	453	153	68	109	162
PBANKA_0622200	3154	4160	2011	8222	3580	13483	1045	2583	2163	267	1726	5234	4424	6050	4635	11188	12554	8674	8254	1937	850	3924	1878	4095	7212	40779	48262	40910	4227	4251	3480	1001	756	682	1959	2362	1388	461	117	1554	646	1839	649	727	400	545	357	35	39
PBANKA_0622300	161	26	68	273	231	817	763	453	713	2710	18650	387	229	864	800	315	896	204	370	101	729	207	2857	5851	6224	434	414	425	695	881	664	531	640	503	308	248	162	102	27	329	154	525	237	211	87	44	19	216	331
PBANKA_0622400	1827	2824	798	2656	388	2364	20993	118733	3341	6532	46088	1900	1444	4934	11060	20719	6160	3136	3742	40402	37902	63416	13479	22528	27434	4798	10059	6377	672	789	431	47246	50789	54975	852	933	295	88	28	210	124	345	107	176	119	62	21	101	147
PBANKA_0622500	559	331	1254	4456	199	456	682	794	4099	501	3631	272	210	521	297	1678	3199	2576	4605	411	530	709	3030	3857	4627	1100	1223	1200	444	558	176	547	539	606	181	281	78	36	7	223	104	530	189	268	128	89	45	190	305
PBANKA_0622600	1862	1402	573	2384	338	2304	1825	1478	5480	579	2848	550	624	777	411	5063	2531	5440	2760	1275	1116	2930	4185	5460	7155	5496	6726	5803	891	1022	758	180	212	183	1421	1100	1602	91	16	233	62	395	111	334	151	341	252	82	129
PBANKA_0622700	2142	446	688	1802	811	2236	422	258	936	22	96	2509	1090	3154	1661	318	1201	245	364	26	379	74	42	174	152	985	1061	1107	2099	2571	2217	470	430	337	650	887	337	133	34	211	159	384	238	121	66	33	14	24	28
PBANKA_0622800	2413	1765	572	2597	492	3475	2067	1671	14465	436	2940	6194	3484	4680	3879	2176	3945	2562	2542	470	3203	841	2846	3844	4985	4710	5185	4311	2187	2574	1758	1450	1401	1348	1204	1347	1286	201	60	358	142	368	168	157	81	646	431	619	858
PBANKA_0622900	102	73	475	424	5	6	178	85	157	22	156	24	5	116	181	5928	952	4380	1647	31	184	86	85	205	346	70	97	106	26	19	8	63	61	65	177	262	117	0	1	1	4	56	46	760	680	111	87	3	0
PBANKA_0622921	10855	75	56	1522	459	560	2956	755	2187	39	1071	181	203	142	236	45	80	51	59	23	144	57	86	178	152	359	467	426	31	30	46	47	59	70	20	51	18	126	40	73	40	109	78	152	57	206	44	996	1547
PBANKA_0622941	5	3	0	3	4	8	10	2	437	2	55	99	48	133	141	18	54	37	33	1	25	4	62	129	63	77	78	48	55	54	56	9	16	14	9	7	5	1	5	0	1	1	1	1	4	1	0	1	1
PBANKA_0622961	819	97	76	440	395	372	1667	384	2837	57	1292	281	227	118	155	16	84	16	52	7	89	29	58	148	169	38	38	157	55	52	60	75	82	65	44	129	37	2164	973	1505	705	1741	683	746	382	833	512	82222	99476
PBANKA_0623000	3251	2458	927	1238	485	1454	668	333	2134	14	110	5466	2776	7593	4938	2716	1483	2807	1492	59	343	148	106	413	401	2292	2551	2232	3198	1973	1559	366	340	215	1147	1240	767	621	232	481	332	450	195	1591	1232	9866	8275	893	1042
PBANKA_0623100	12702	26780	7193	56529	3553	28438	2619	7920	1298	232	2034	46925	17177	54582	39255	18275	16909	21736	19914	5285	3532	6183	3147	5124	5423	43357	60586	51821	17642	13406	10225	3974	3883	3045	11936	13547	10281	262	107	677	452	1950	1128	2160	1550	11482	11905	36	34
PBANKA_0623150	1343	598	110	293	166	636	3555	1350	274	63	357	1185	971	1311	344	443	871	529	266	281	4083	590	166	318	389	725	662	601	1375	1017	935	2313	2686	2476	848	1018	742	8	1	25	7	36	23	94	79	1824	1563	0	1
PBANKA_0623200	7888	4900	349	1762	1094	5820	2170	971	1006	21	292	27694	12311	20820	12737	2282	3471	3713	1815	165	1015	463	250	782	538	7596	8262	6900	8949	6928	6298	1288	1370	1052	4665	5031	4241	32	14	40	27	84	43	358	352	6185	5154	4	0
PBANKA_0623300	14455	8658	634	2656	1430	5791	1642	1158	734	26	297	23609	11071	26694	15897	2689	3561	4251	1929	140	1389	356	235	699	395	14634	17798	15002	10472	6299	5662	1560	1700	1323	2499	3288	1503	162	66	190	128	190	87	415	349	7904	7676	2	3
PBANKA_0623400	710	564	789	2133	87	253	243	185	1596	13	112	4208	1224	1662	1422	368	1518	1426	1542	50	500	108	82	199	191	428	483	494	719	630	429	190	211	149	288	415	125	8	2	16	31	67	27	328	251	207	214	1	0
PBANKA_0623450	1619	327	2588	6067	20	22	8369	3633	1597	180	1256	763	551	1105	1254	1546	4578	3112	5395	1231	9840	2514	643	1123	1328	275	406	392	605	1623	212	8048	8299	7472	3206	3021	3105	1	0	20	6	168	97	252	110	21	15	27	27
PBANKA_0623500	2503	1071	749	832	709	1894	780	317	1965	44	445	6359	2768	5055	3693	2499	3998	2929	1972	101	647	245	386	764	777	2617	2618	2369	3600	3922	4197	620	816	497	1272	1297	747	10	1	76	66	106	41	280	256	2850	2738	2	3
PBANKA_0623600	80	31	6	19	17	59	962	391	35	3	23	88	22	183	80	76	107	85	63	307	872	581	260	501	504	133	129	94	51	62	54	32	70	32	1859	1137	1183	2	0	2	1	0	2	8	4	6	10	0	0
PBANKA_0623651	7	1	0	2	9	4	10	3	0	0	2	37	19	33	16	56	6	5	3	6	20	16	6	15	11	78	93	67	79	109	54	5	13	3	58	29	20	0	0	0	0	0	0	0	0	3	3	0	0
PBANKA_0623700	7	6	52	209	15	37	6	6	1	0	0	1	1	7	3	3	8	6	11	0	1	1	1	1	6	10	13	10	0	1	0	1	0	0	0	1	0	0	0	0	0	0	2	2	2	1	0	0	0
PBANKA_0623751	0	1	0	0	0	0	0	0	0	0	0	0	0	0	0	1	0	0	0	0	1	0	0	0	0	3	4	1	1	1	2	0	1	0	4	2	1	0	0	0	0	0	0	0	0	1	1	0	0
PBANKA_0700011	0	0	0	0	0	0	0	0	0	0	0	0	0	0	0	0	0	0	1	0	0	0	0	0	1	1	1	0	0	0	0	0	0	0	1	0	0	0	0	0	0	0	0	0	0	0	0	0	0
PBANKA_0700021	0	0	0	0	0	0	0	0	0	0	0	0	0	0	0	0	0	0	0	0	0	0	0	0	0	0	0	0	0	0	0	0	0	0	0	0	0	0	0	0	0	0	0	0	0	0	0	0	0
PBANKA_0700031	9	0	0	0	0	6	2	1	2	0	0	2	7	4	1	1	3	3	3	1	9	6	2	1	2	15	19	17	6	8	4	3	3	0	2	3	0	0	0	0	0	0	0	0	0	2	1	0	0
PBANKA_0700041	2	1	0	0	1	0	4	1	0	0	1	9	6	3	0	0	0	0	0	0	0	0	2	1	2	0	1	1	3	1	2	0	0	0	2	0	2	0	0	0	0	0	0	0	0	6	7	0	0
PBANKA_0700051	6	21	2	2	18	25	49	15	3	0	1	20	11	14	7	1	9	2	1	7	40	15	4	9	16	46	55	27	21	9	7	4	0	3	9	16	6	0	0	1	1	5	0	0	0	3	1	0	0
PBANKA_0700061	21	8	3	4	5	8	268	83	21	0	8	41	53	44	25	18	33	26	11	72	194	118	67	116	125	33	22	22	24	15	38	4	8	3	202	95	102	0	0	4	1	8	1	5	2	145	89	0	0
PBANKA_0700071	138	70	5	17	28	86	479	167	24	2	27	331	190	331	200	46	55	31	18	80	246	181	112	238	172	171	177	135	179	178	154	22	28	14	463	331	295	0	0	2	0	1	1	3	0	72	117	0	0
PBANKA_0700081	43	20	5	12	17	55	84	41	64	5	27	108	64	103	43	26	34	13	14	19	97	23	19	44	70	99	114	101	156	111	124	19	44	17	61	60	35	0	0	1	0	4	0	1	3	47	81	0	0
PBANKA_0700100	224	94	9	59	39	226	65	47	50	4	28	435	225	859	253	66	255	54	113	11	99	22	14	40	29	520	548	414	340	240	219	78	85	50	134	149	67	0	0	8	12	42	14	35	18	7	8	0	0
PBANKA_0700200	54	8	2	7	12	66	106	60	35	2	11	43	41	108	42	15	36	12	15	24	74	27	16	25	44	57	65	50	79	60	72	15	9	5	43	38	30	0	0	0	5	6	0	2	1	10	0	0	0
PBANKA_0700300	1	1	1	4	0	12	47	31	12	1	3	24	17	59	19	14	14	12	13	30	97	71	20	58	67	15	26	17	22	20	18	7	7	3	130	75	70	1	0	2	0	3	0	5	0	10	1	0	0
PBANKA_0700400	91	28	3	3	10	41	17	20	23	1	3	77	83	81	44	1	3	2	3	1	7	2	7	22	19	59	68	44	76	43	42	2	5	2	21	21	6	0	0	1	0	4	0	0	0	15	10	0	0
PBANKA_0700500	89	77	5	2	10	31	52	31	103	3	8	94	87	136	61	28	163	40	66	0	13	3	16	53	45	80	81	79	105	61	64	7	6	1	19	32	2	1	1	1	1	2	2	6	3	31	39	0	0
PBANKA_0700521	27	149	13	122	25	126	6	5	2	4	6	49	30	63	42	37	163	108	85	9	21	22	9	26	44	94	117	116	70	40	36	3	2	0	14	13	1	0	1	0	0	0	2	1	1	3	8	0	0
PBANKA_0700541	268	113	13	56	49	177	224	118	25	2	47	273	157	598	264	67	37	24	17	91	323	142	46	111	110	322	438	353	329	240	164	44	59	25	284	181	207	0	0	1	1	1	0	7	0	6	0	0	0
PBANKA_0700561	971	745	29	236	84	671	226	143	152	7	70	1144	879	2275	1356	356	56	44	22	36	278	80	57	162	121	850	1047	856	1525	887	790	181	212	145	360	391	171	2	2	5	0	4	4	3	1	28	18	0	0
PBANKA_0700600	5276	4187	83	397	527	2775	574	423	322	20	140	4571	3073	9406	3915	722	1237	964	475	83	380	261	134	358	234	5280	5867	5295	3943	2269	2804	494	448	356	1316	1496	988	4	1	17	4	17	6	27	43	1639	1383	2	1
PBANKA_0700700	3951	2443	210	736	492	2418	742	477	310	37	271	4949	2899	6718	3457	1099	1830	1709	529	144	608	323	232	445	446	5405	6786	6272	2667	1950	1583	367	428	358	1365	1416	928	63	28	103	49	162	77	154	85	2833	2397	0	1
PBANKA_0700721	33231	422	8	1215	1660	2331	10252	616	1750	29	393	157	869	106	147	43	401	43	289	72	110	530	148	227	604	708	489	1965	97	117	252	85	50	36	194	1367	93	158	119	415	267	451	306	310	197	516	316	37	45
PBANKA_0700741	2082	342	212	948	2795	1926	28426	1195	512	1	9	632	2877	173	217	52	443	92	254	17	77	68	45	96	189	551	68	209	80	64	168	45	21	23	100	739	39	990	498	1708	1282	1738	807	600	359	269	195	6	5
PBANKA_0700761	18756	3582	270	15311	2253	9697	22267	15691	15796	107	1387	2999	36111	1268	1288	376	3091	690	3036	496	1179	2240	1230	1764	4052	2509	1877	7001	885	593	632	685	318	444	1342	7620	555	3151	2457	9588	6486	11886	6383	8787	5360	12002	6112	777	926
PBANKA_0700800	451	124	662	4145	98	469	1155	662	138	26	361	502	306	1254	630	383	755	646	592	101	954	241	209	435	407	673	881	810	666	1250	242	697	808	785	777	944	862	21	8	98	30	131	55	63	39	5	3	0	0
PBANKA_0700900	414	536	236	478	145	777	165	183	143	5	43	222	192	366	188	2783	1824	2944	1513	55	153	146	110	304	262	1125	1296	1051	573	601	437	82	90	59	197	219	110	7	2	49	24	132	23	236	126	734	543	1	0
PBANKA_0701000	5134	4438	278	1251	444	3012	226	318	457	16	145	6260	2945	7477	4641	2700	1839	3793	1725	45	116	118	150	374	342	6215	7050	5093	3111	2100	2196	245	240	89	757	894	416	13	3	77	33	50	45	459	300	5065	3533	1	0
PBANKA_0701100	7916	2589	1677	7276	3161	11971	2269	899	724	33	351	6411	4509	15820	7515	1925	7427	2405	3302	268	1997	627	615	1399	722	12723	12572	11551	12676	13313	13610	1326	1402	963	6016	6122	5501	4	3	44	28	335	156	201	112	823	639	1	1
PBANKA_0701200	394	1031	3033	10893	90	295	411	3467	1067	78	424	106	86	289	291	19484	5216	15825	13041	3069	683	3385	1887	2033	3726	749	1469	1345	177	410	78	593	578	669	1186	719	781	18	6	143	58	279	150	619	239	109	46	56	125
PBANKA_0701300	75	79	401	1070	12	22	83	361	257	43	305	9	18	26	34	835	859	2038	2056	550	159	1005	493	756	1100	129	217	162	40	91	25	125	96	131	515	301	361	11	2	116	38	80	45	92	50	26	6	21	25
PBANKA_0701400	529	87	93	423	201	1005	410	192	856	107	678	506	347	1180	635	224	860	252	247	46	380	132	346	800	752	894	788	781	951	926	1024	191	256	203	561	506	402	50	11	158	52	176	53	49	26	9	5	28	43
PBANKA_0701500	1080	297	117	435	902	3706	448	330	441	128	1128	1918	1151	4369	2660	451	1876	375	513	129	666	266	403	928	951	3926	4519	3625	2212	2327	2838	461	590	441	910	800	443	222	55	237	121	165	76	96	12	7	5	3	6
PBANKA_0701600	3388	1780	93	597	731	6715	1101	1107	1942	67	544	4064	1447	4321	2859	909	1403	678	316	180	828	312	486	654	845	3258	3498	2835	1615	1641	1872	573	675	492	660	663	247	87	23	234	199	212	147	99	57	27	38	11	9
PBANKA_0701700	1233	944	365	1923	671	3256	1293	1897	1187	216	1568	774	674	806	507	2383	2560	1875	1900	1623	758	3021	1444	2852	3579	9928	10946	8423	1329	1458	1161	320	310	307	1287	1097	1341	189	38	639	196	611	248	255	118	97	64	245	348
PBANKA_0701800	392	92	621	2765	194	432	452	327	2609	196	1577	251	150	843	615	242	1334	508	985	49	465	127	429	1101	992	444	497	502	764	887	488	386	411	378	193	243	94	81	16	276	125	639	333	288	203	31	11	181	245
PBANKA_0701900	314	178	716	909	23	57	361	492	63250	11361	83567	62	23	168	253	2535	1409	3007	1891	97	70	188	19646	32113	32553	120	155	142	42	46	16	65	39	27	250	320	166	1	7	97	59	141	41	398	287	132	73	6689	10539
PBANKA_0702000	1685	1406	1547	4609	119	501	6284	27927	3310	779	3218	501	290	300	444	21322	4401	10332	7715	9980	11914	15939	12406	13542	26456	1242	2149	1518	343	1217	247	3493	2611	3234	9998	10614	12227	1	2	57	20	89	37	493	276	206	102	119	235
PBANKA_0702100	245	56	465	749	33	126	1986	851	311	57	449	27	37	52	110	599	732	972	700	348	507	964	260	568	925	397	400	253	78	313	74	339	236	331	2187	1985	2551	9	2	51	20	54	20	150	107	40	17	221	262
PBANKA_0702200	410	73	283	810	276	773	1266	689	522	145	850	185	123	499	303	397	709	452	342	224	1813	461	436	1170	1736	787	835	690	592	666	645	400	417	390	467	386	367	42	3	47	26	82	30	60	27	13	12	4	13
PBANKA_0702300	365	75	172	575	456	1719	1513	675	342	221	1574	236	133	765	219	469	1188	363	453	287	886	892	885	1685	2287	2754	3010	2310	972	1007	675	367	387	329	2484	2326	2604	160	28	306	146	275	167	161	72	28	10	1	3
PBANKA_0702400	1798	938	2213	11018	543	3349	3305	3615	1630	339	2435	1275	792	2945	1647	4626	5468	4528	7532	1172	2938	2370	1995	2783	3637	2356	2939	2454	1569	2202	1125	1637	1630	1633	4564	4433	4766	143	38	478	239	918	529	707	406	151	54	135	156
PBANKA_0702500	1299	1757	599	1797	489	2808	1247	2314	24409	1204	7377	684	529	931	447	2697	2982	1763	2172	1405	1155	2483	6594	8543	10836	7351	8477	6737	910	922	725	300	324	297	1403	1211	1485	229	62	480	177	566	168	292	121	68	46	174	218
PBANKA_0702600	419	175	92	303	120	615	613	320	2359	274	1539	102	103	90	40	310	675	296	327	310	497	674	1730	2543	3094	1047	1130	986	157	172	236	59	71	65	204	138	155	40	0	150	62	247	74	154	48	21	12	129	180
PBANKA_0702700	384	100	173	243	99	283	4744	1313	1927	176	1117	584	269	417	610	397	991	294	400	426	4835	940	595	1330	1623	171	248	195	203	365	230	3333	3522	3185	842	740	724	60	17	809	571	886	463	242	185	36	13	82	68
PBANKA_0702800	12521	3430	10408	36030	6682	18925	11051	5571	2691	677	8943	16258	8872	34119	34022	7154	38222	11315	22614	1607	12626	3881	2495	8058	5260	29279	32482	29121	27740	35298	24519	10663	12194	10135	11392	13465	10405	2013	626	3171	1978	8721	4536	3362	1991	375	315	15	13
PBANKA_0702900	2953	6416	3691	22399	1302	7395	1957	4321	1012	179	1308	4615	3412	6247	3982	17531	12310	17172	17005	1465	2018	2773	1544	2750	3204	9951	14232	11732	2668	2968	1351	1662	1909	1549	1040	1255	783	203	39	1736	555	5173	1866	2774	1211	5358	3040	7	6
PBANKA_0703000	58	66	92	274	23	75	345	425	81	46	403	12	9	33	16	317	308	456	292	228	226	340	227	319	544	61	112	91	16	27	15	132	130	147	18	14	11	12	0	68	29	119	56	84	41	35	28	0	0
PBANKA_0703100	1405	2359	538	2440	1053	5656	508	2113	269	38	334	1296	961	2197	1331	5321	3608	3283	2419	1018	796	1388	700	1129	1767	4948	6729	5051	1510	1543	1666	524	490	453	844	774	528	172	35	350	163	407	150	219	102	105	46	0	5
PBANKA_0703200	1591	451	486	2334	602	2719	505	398	1449	863	6081	1150	731	2226	861	1115	4333	1397	1752	122	404	250	2590	4909	5667	4128	4679	3824	2113	2231	1801	260	254	188	547	581	270	152	34	720	313	1269	534	419	195	79	29	1	4
PBANKA_0703300	932	331	248	352	124	475	17523	6377	2161	461	3450	448	335	419	332	1482	2959	712	1160	1738	26910	4531	2465	4328	4730	908	1218	1042	408	550	511	8887	7922	9543	326	367	182	34	5	187	77	253	141	90	58	11	9	29	35
PBANKA_0703400	3187	1890	372	2383	523	4115	1235	998	10108	627	3085	1529	1025	3679	1366	2736	3873	2023	1902	693	386	1061	5583	5369	6614	5582	5930	4829	2028	1780	1553	175	206	144	943	788	721	152	37	380	204	489	241	194	115	138	66	132	181
PBANKA_0703500	2791	1753	1176	1639	158	684	29669	39699	12570	207	1047	1010	703	650	1136	13778	5268	2101	2783	22099	49047	27773	4662	4768	6761	1482	3581	2481	144	612	134	23258	19476	24481	2936	3308	2892	11	4	51	22	52	23	83	37	57	3	20	21
PBANKA_0703600	2310	2075	964	4138	748	3800	2136	2901	2260	401	2791	1041	886	824	270	6816	7738	6349	6410	1472	2718	2631	3799	5628	7650	5688	7458	6196	1589	1563	1189	677	589	657	605	528	423	158	44	361	114	664	226	380	159	576	371	14	13
PBANKA_0703700	4285	7330	869	3951	825	5293	1919	7470	8477	699	4212	3444	2952	3699	1308	7702	4230	5143	3431	1441	4843	2249	6445	7322	9231	4048	5033	3960	2486	2047	1957	1715	1449	1513	1374	1398	1025	300	61	495	193	549	196	378	178	2454	1637	51	61
PBANKA_0703800	1304	472	699	3063	150	952	2387	1655	1055	118	679	298	195	269	189	2093	2371	2090	2784	936	1311	1633	1079	1557	2232	594	646	523	241	583	313	399	348	358	1705	1666	1949	23	6	130	36	396	151	282	147	34	10	33	74
PBANKA_0703900	25138	9270	699	3444	5472	20286	3690	1738	5529	217	2415	65353	32743	66105	38569	2248	6782	1699	1543	198	2985	599	628	2222	1595	18591	19430	18977	31740	26137	33454	4722	5304	3241	9525	10895	5826	4150	1196	3077	2088	2494	1250	819	511	3576	3205	76	75
PBANKA_0703910	205	56	11	46	88	68	354	23	74	2	7	58	57	39	25	16	74	30	22	5	42	4	8	43	45	75	44	55	84	93	49	15	8	14	25	23	9	3	0	4	0	16	1	6	2	10	7	4	0
PBANKA_0704000	649	295	127	418	207	587	313	183	215	88	601	272	149	694	278	200	509	224	295	82	367	193	226	425	560	685	805	727	555	431	405	303	313	298	252	237	118	67	9	87	67	111	47	49	31	12	8	6	4
PBANKA_0704100	2211	658	1255	5773	1562	8712	2611	3225	687	334	2803	2215	1370	3634	2729	2698	10117	3982	5241	1155	1970	2508	1240	3070	2893	11879	12938	10784	3022	3047	3121	1170	1155	1185	1203	1103	714	197	72	704	285	1160	458	694	410	103	50	8	6
PBANKA_0704200	692	97	494	1180	327	866	1455	528	506	97	685	319	177	830	637	428	1826	535	958	108	1259	316	316	789	854	695	695	630	910	1216	901	772	819	692	975	867	851	35	8	375	176	516	293	244	116	44	37	0	0
PBANKA_0704300	623	130	582	2597	250	1001	1358	861	415	43	317	258	219	1050	422	944	3058	1301	1877	362	1415	595	329	758	589	1294	1490	1451	1061	1462	655	801	898	931	710	631	767	64	11	348	111	653	277	342	167	21	19	0	1
PBANKA_0704400	596	179	551	1659	112	468	6693	4802	925	83	623	174	124	346	132	1429	1884	1124	1065	1769	7572	3116	547	848	1026	603	731	636	249	467	313	2222	2314	2217	903	692	1025	28	3	177	57	230	117	177	79	42	15	14	13
PBANKA_0704500	6518	28583	2466	16468	10086	50286	1080	12298	1657	517	4889	11933	9992	16500	12729	35215	19275	22639	16575	10730	2317	23317	2193	4956	4755	178600	255030	189797	9962	8990	8314	3275	2658	2574	5121	6193	4499	3500	797	6196	2509	7412	2395	2833	1050	3487	1855	632	991
PBANKA_0704600	2494	2390	376	2351	673	5197	674	1948	624	25	123	1003	771	1797	787	2039	2365	1445	1325	513	1333	1036	259	472	520	6552	7807	6315	1226	1030	909	401	441	360	371	349	143	167	24	250	111	234	98	106	57	206	115	26	38
PBANKA_0704700	447	278	438	611	26	53	6838	5249	439	203	1791	285	107	126	683	1815	657	215	332	1355	7980	2414	1283	1817	2027	612	810	788	185	1245	60	5350	5477	6271	322	630	209	0	0	31	28	32	19	26	10	2	3	0	0
PBANKA_0704800	4795	2207	882	1258	42	186	110501	115109	3850	992	9835	196	215	279	970	10628	8136	1624	3313	19932	135332	35694	10699	14134	16867	679	1666	1193	31	220	25	51179	45114	50324	633	1088	336	3	2	10	8	17	12	21	11	1	2	0	1
PBANKA_0704900	1950	732	463	523	20	64	61427	31596	1897	473	4066	137	134	130	568	2534	3794	501	1325	5851	65491	10997	2786	4861	5168	281	537	366	71	404	50	37997	34730	36852	1040	1571	873	2	0	26	4	9	13	15	6	0	2	4	2
PBANKA_0705000	269	168	69	199	130	456	373	192	203	46	385	167	118	414	130	394	503	298	183	151	516	258	355	436	444	491	751	577	317	332	247	170	199	197	350	282	272	41	11	86	38	66	28	43	28	95	56	23	16
PBANKA_0705100	4517	3505	349	1377	613	3966	1613	1517	1669	255	1731	2835	1811	3291	1317	3792	2455	3569	1228	593	1014	879	1803	2500	3215	4160	5013	4099	1817	1735	1906	460	453	361	1160	1282	1087	111	24	190	87	170	60	136	68	1175	642	8	11
PBANKA_0705200	531	96	310	1488	375	1269	879	359	684	99	786	686	378	1921	995	448	1704	476	759	70	698	159	279	642	654	846	1016	941	1219	1645	1166	584	654	640	377	346	210	208	55	405	267	630	314	196	147	23	13	25	41
PBANKA_0705300	176	38	178	498	129	323	279	156	121	20	166	82	54	244	134	421	1209	416	616	96	625	212	78	253	236	394	454	461	251	361	237	200	260	221	105	83	37	33	10	137	61	226	104	63	40	10	10	16	20
PBANKA_0705400	248	51	248	989	95	343	463	243	127	20	148	320	199	592	449	287	908	346	462	58	485	149	106	240	226	365	502	452	371	554	257	216	290	225	171	186	100	16	4	65	48	175	84	56	59	7	11	3	1
PBANKA_0705500	189	37	55	119	13	29	1875	668	137	14	140	47	24	52	129	269	458	141	281	167	503	400	276	500	503	144	176	138	103	762	99	114	140	101	5490	5441	7553	0	0	30	21	93	24	32	9	10	0	11	17
PBANKA_0705600	1349	2108	2163	11167	347	2251	16337	50437	1276	158	969	924	795	2200	4774	27813	11154	9726	13536	23073	26378	33899	2630	3233	4830	3172	5782	4612	677	1145	571	24695	24083	25776	783	1002	474	136	48	582	230	912	319	538	192	99	42	89	117
PBANKA_0705700	3698	2544	667	2402	754	3936	794	629	3791	135	705	1188	1064	1615	513	4125	4807	3773	3051	203	339	461	1473	1843	2006	8285	8841	7762	1389	1211	1358	149	129	124	361	337	196	223	50	454	199	477	168	283	150	691	555	72	95
PBANKA_0705800	4902	2826	1487	8084	1413	9510	2797	3550	2211	109	855	6017	3957	5497	3270	7788	14819	8570	9699	2930	2946	4598	1798	2244	2821	19033	22505	19593	3123	3400	2932	990	1027	839	2070	1986	1676	299	70	909	424	1155	460	533	320	618	345	95	160
PBANKA_0705900	899	144	609	2321	456	2024	3404	1575	1450	172	1226	1508	895	1740	1620	673	3457	964	1517	380	3130	795	954	1478	2714	908	1030	973	1143	1386	899	1448	1533	1565	544	484	409	92	32	634	300	968	328	299	177	56	23	379	579
PBANKA_0706000	1787	800	255	1069	220	1216	982	468	4799	99	652	2578	1145	2263	1595	686	1936	802	774	360	661	678	915	1086	1084	3088	3337	2710	1198	1308	1051	371	403	310	1559	1467	1508	124	28	133	97	295	92	94	49	75	70	141	225
PBANKA_0706100	228	69	27	94	129	885	286	155	125	10	125	508	340	749	386	206	491	110	138	63	335	110	67	107	158	681	714	655	373	389	420	119	181	135	130	111	54	58	10	100	64	78	30	8	12	9	8	1	0
PBANKA_0706200	950	162	122	435	897	2510	408	245	98	4	70	612	565	1770	892	311	1109	208	323	86	717	241	53	178	135	3021	3818	3191	1659	1407	1999	287	327	227	528	355	235	225	41	284	184	253	88	104	29	4	1	1	1
PBANKA_0706300	547	164	53	357	586	4044	680	935	297	58	498	436	332	1232	412	1093	2096	518	609	579	698	869	688	922	1814	9075	10461	8397	911	897	1155	281	363	329	620	309	332	86	15	213	81	173	76	69	31	11	11	7	18
PBANKA_0706400	665	294	499	1843	813	2815	3242	2952	762	203	1804	875	517	1196	786	2033	5118	1682	2513	2970	4310	5800	1533	3183	3655	5687	6793	5785	2006	2952	1640	1209	1477	1592	5106	3980	5786	131	21	402	192	423	158	156	64	41	17	6	7
PBANKA_0706500	122	24	22	83	141	692	153	53	595	1508	10064	662	206	753	451	242	486	141	158	38	270	85	4039	7395	7055	927	1027	856	446	433	256	67	75	47	171	162	90	51	6	58	26	54	20	30	20	0	0	3	1
PBANKA_0706600	52	18	76	96	65	140	120	266	4944	12032	91040	17	7	85	72	299	126	189	91	230	239	294	28191	35391	39012	223	296	243	116	91	32	167	182	222	70	65	34	49	24	146	78	130	51	111	37	46	2	4	6
PBANKA_0706700	2645	1261	708	1962	259	770	17771	9856	4445	765	6817	1750	979	2535	1633	1478	2786	1230	1583	2120	20100	4106	1874	4113	4691	1973	2279	2153	1415	1135	716	14883	15383	14859	702	862	435	164	47	161	122	239	122	158	99	361	308	157	207
PBANKA_0706800	954	309	975	5348	850	3511	1815	1456	445	226	2145	742	542	1103	888	829	2353	1025	1646	521	1773	1487	722	1639	1421	4715	5490	4791	1399	1461	1008	559	685	657	563	467	397	166	33	429	200	686	284	264	128	11	8	5	12
PBANKA_0706900	240	59	80	233	201	336	353	120	188	43	274	669	315	1201	650	233	717	130	226	43	525	124	111	293	273	335	412	404	746	825	796	426	464	363	577	537	455	110	25	203	111	192	124	47	43	18	9	0	2
PBANKA_0707000	47	23	49	122	11	24	1181	345	185	61	330	4	9	9	10	38	255	98	141	52	779	152	149	299	431	30	35	26	35	56	33	71	101	77	24	29	18	11	7	129	34	142	51	42	21	15	0	0	0
PBANKA_0707100	2847	1624	1174	1120	67	171	82907	55726	7280	17921	160536	952	675	1308	5284	8059	10450	1829	4763	19566	138526	42314	37238	53146	80060	1106	2426	1657	149	1026	86	100949	102313	98462	4783	6255	4872	0	0	12	9	5	1	12	5	6	7	2	0
PBANKA_0707200	409	172	110	159	60	116	3156	1251	466	60	537	75	43	69	166	508	356	197	227	1085	1770	2674	807	1495	1384	370	404	249	190	613	151	500	556	570	6256	5441	8327	2	0	21	19	41	15	21	10	12	7	14	8
PBANKA_0707300	7483	8433	3631	20674	2600	18277	2968	4215	12244	595	3809	11090	6567	10199	5602	13361	14554	13043	14501	1312	3478	2240	4122	5456	6543	10386	11563	9363	7215	6250	5852	2198	2216	1818	2373	2734	2078	650	168	1900	755	2565	1106	1415	675	4879	3194	140	193
PBANKA_0707400	1846	1847	440	1808	984	3282	2527	1561	2067	172	1725	19917	9328	11467	7934	1040	3235	1351	1381	325	2300	987	463	1357	1176	3278	3660	3010	4083	3079	2297	1755	2014	1797	3570	3037	4457	465	172	686	520	898	467	582	398	5192	4797	49	72
PBANKA_0707500	1490	354	66	279	417	1986	2219	882	1099	230	1536	3117	1119	3850	2769	226	589	158	155	114	1407	277	390	838	1060	1279	1256	1140	1309	1397	1625	1246	1386	1131	433	528	228	118	47	184	117	144	68	49	19	4	7	1	0
PBANKA_0707600	887	383	492	2292	447	1899	1045	1171	2125	505	3003	250	233	668	271	2095	2867	1964	2071	611	586	1312	2988	4324	6118	4968	5069	4374	644	793	742	278	364	364	645	409	658	53	21	385	173	561	216	308	134	50	8	0	6
PBANKA_0707700	1944	2100	6443	13655	125	396	1153	2049	3749	263	2073	210	173	1185	1424	77583	14244	68526	46112	348	50	488	2539	3360	5163	1243	2292	1794	246	147	64	164	90	29	513	935	175	40	6	299	107	386	134	4809	3288	2031	1118	14	14
PBANKA_0707800	868	368	212	1023	348	1411	366	268	287	64	493	763	467	1947	818	382	1758	782	940	69	216	153	192	449	695	1682	1774	1497	1699	1451	1280	235	231	164	499	510	326	185	52	399	298	500	191	214	122	279	213	35	32
PBANKA_0707900	99	45	88	253	44	85	401	296	139	140	1353	6	9	29	17	262	564	401	532	167	266	327	569	1172	1767	259	308	293	80	226	85	142	159	205	169	120	159	2	1	42	19	50	34	74	45	28	4	4	2
PBANKA_0708000	4032	1417	1685	5805	1583	5565	1004	567	722	136	1251	5929	3070	10649	7154	1295	7099	2399	3878	113	375	257	299	1055	1117	5875	6273	5401	6510	6795	6415	1020	1205	821	2133	2241	1329	257	70	992	693	1701	684	912	479	188	90	1	6
PBANKA_0708100	578	174	247	518	83	288	2668	1291	445	93	689	562	342	1047	682	922	1002	855	616	1063	2079	2401	1236	1827	2158	808	993	759	491	1387	436	712	739	751	7277	8192	10167	27	7	44	26	59	28	77	31	30	24	16	9
PBANKA_0708200	1141	379	321	673	133	643	5852	4717	1305	110	824	258	240	510	243	2749	1828	1390	1225	3739	4067	6296	3566	4198	5509	1277	1618	1244	455	1248	408	762	753	700	7074	7699	9028	40	8	102	34	80	25	73	35	60	45	4	4
PBANKA_0708400	455	106	102	395	269	830	636	216	168	38	267	900	541	1534	551	410	1385	275	365	108	853	351	154	431	435	1627	1723	1446	1142	1009	1073	451	438	372	605	600	451	125	20	219	109	229	80	63	26	18	13	2	0
PBANKA_0708500	720	213	286	690	325	1283	3859	969	1321	463	2951	254	190	253	192	754	1519	774	677	318	2540	1062	2428	4510	5990	1693	2166	1819	361	439	367	617	528	593	2324	1877	2327	102	16	182	83	184	100	69	41	18	23	18	19
PBANKA_0708600	261	75	34	172	113	488	727	246	466	371	2788	142	136	407	124	123	332	109	109	75	949	227	801	2031	2113	415	436	388	569	487	486	214	231	218	335	296	278	59	18	154	90	108	58	30	18	12	2	2	1
PBANKA_0708700	492	83	84	300	257	883	506	113	398	109	659	362	232	686	435	423	1392	310	416	112	686	197	636	752	820	1118	1352	1153	608	548	728	160	153	117	184	162	76	55	15	201	90	175	48	39	29	9	2	0	1
PBANKA_0708800	1764	675	456	2864	684	4089	1464	1240	1957	471	3558	2187	1313	4168	2658	1508	5435	1707	2022	605	1214	1346	1920	3540	3500	7837	8152	6530	2811	3140	3143	853	1029	851	2441	1938	1757	164	41	325	155	569	235	247	151	64	33	4	0
PBANKA_0708900	238	41	124	285	182	400	681	209	493	160	1074	397	208	1014	568	215	573	151	176	39	390	117	232	589	634	323	386	338	797	1053	879	560	633	492	676	716	557	50	22	84	50	158	73	40	28	4	5	0	2
PBANKA_0709000	910	358	485	1814	210	655	3447	1414	1078	218	2041	6263	3847	4373	2899	502	1874	501	878	274	4234	786	399	1098	910	1191	1196	1083	2222	2936	1583	5305	5598	5200	1432	1853	1430	232	70	350	242	591	331	244	184	210	178	2	2
PBANKA_0709100	12865	4409	584	2140	1929	7347	2487	1001	4665	280	2016	5757	4905	19479	5335	1894	5511	1607	1461	351	2796	907	1108	2081	1590	14051	15442	13526	12245	10409	12231	2382	2542	1910	4633	5103	2899	1422	416	990	545	1068	508	284	210	1353	1299	17	26
PBANKA_0709200	901	427	240	821	568	2327	708	424	3274	780	5391	652	437	1394	446	1209	3173	979	1182	161	735	286	3106	5729	6144	4623	4389	3912	1417	1385	1083	202	269	190	360	343	154	150	29	695	224	607	221	251	82	89	41	4	6
PBANKA_0709300	661	315	44	113	194	712	156	65	1034	200	1351	254	293	437	85	161	540	129	127	13	49	40	539	952	1065	644	651	567	799	627	722	37	46	19	154	166	104	93	19	127	81	125	51	48	17	15	17	1	2
PBANKA_0709400	4355	1880	2568	6369	643	2502	1807	949	2092	148	1259	3646	2023	6380	3569	6436	4215	6484	4926	438	2028	968	1476	1558	1663	6305	7277	6026	2094	2280	1654	607	663	494	1454	1273	1314	123	23	210	96	401	154	559	348	2120	1426	11	9
PBANKA_0709500	4764	2359	927	2313	1112	4613	5532	3422	5762	693	5162	6426	3540	5410	2804	4050	5740	3907	2714	1371	7523	2765	2783	5193	5945	11606	13511	10832	3372	3064	3055	3296	3173	3007	1407	1321	720	309	70	658	344	616	292	506	283	354	269	61	98
PBANKA_0709600	5618	2264	947	3849	468	3062	12992	10872	10202	281	2362	1173	672	2194	751	2692	3502	1827	1604	2972	12008	3462	3445	3984	4111	3674	4537	4137	744	1016	703	2759	2827	2544	632	711	416	162	37	186	91	353	131	309	150	139	100	62	91
PBANKA_0709700	680	203	945	3929	323	1964	2054	1715	1353	1011	6301	448	287	979	849	956	3708	1762	2761	755	1359	1851	2215	4102	5065	2201	2388	2021	1004	1194	1129	905	983	1045	494	360	301	65	14	265	154	627	244	431	246	87	26	109	222
PBANKA_0709800	987	197	1568	6670	237	824	731	344	3348	437	3044	315	266	850	840	771	4577	2829	4796	85	421	196	1225	2464	3311	736	902	926	1101	1378	832	200	229	213	1110	950	1073	366	81	477	262	1089	443	535	267	42	17	21	22
PBANKA_0709900	1046	267	435	2259	643	3147	1062	775	2096	47	259	439	336	470	334	2854	4009	2478	2344	389	488	796	1224	2088	3028	4741	5676	4924	355	330	480	95	121	106	248	163	127	80	18	310	129	384	159	229	109	60	8	2	5
PBANKA_0710000	478	140	321	1468	341	1617	846	490	2125	119	633	360	202	454	250	862	2003	1389	1267	364	762	973	750	1327	1988	2537	2985	2509	388	522	431	147	149	118	315	322	257	103	17	288	134	452	98	170	91	29	22	23	28
PBANKA_0710100	724	312	1050	5361	1506	7157	3532	5126	1493	1475	14447	1282	678	3689	2818	3129	10447	3760	5193	1726	4875	3083	4219	8574	10510	12702	15156	12962	4236	5259	5196	3506	4123	4153	3965	3861	4208	606	213	1788	1123	2486	981	844	411	117	80	95	104
PBANKA_0710200	407	73	376	1194	147	675	3139	1506	514	83	504	270	158	412	347	627	1359	722	876	317	1707	833	284	628	1177	303	362	321	248	495	259	883	1035	960	1637	1198	1810	57	19	285	128	461	220	208	103	57	21	39	43
PBANKA_0710300	1701	699	965	2795	305	1505	2130	882	1451	541	3823	521	444	868	484	653	1847	1218	1588	691	1055	1770	1845	2349	4097	1879	1882	1599	1172	1274	1068	251	261	298	1287	1065	1220	109	16	186	99	386	141	215	110	85	80	483	731
PBANKA_0710400	142	48	113	429	236	910	425	183	151	90	730	325	200	602	351	242	1185	268	430	36	389	106	468	783	1168	884	928	856	636	736	705	128	195	158	302	271	227	50	9	455	272	894	501	492	268	44	25	8	14
PBANKA_0710500	2142	787	599	2452	481	2779	2746	1531	3500	211	1492	543	553	323	124	2114	4563	2373	2851	967	1552	2477	1641	2325	2411	6381	6657	5444	876	762	833	146	131	173	1021	704	986	105	23	315	81	599	190	336	119	430	239	102	103
PBANKA_0710600	613	219	132	338	286	915	1214	669	632	188	1317	580	367	1095	507	270	951	231	286	129	987	424	548	1069	1437	1272	1373	1108	976	886	812	730	893	895	498	421	338	52	20	127	51	138	46	69	29	45	6	3	1
PBANKA_0710700	916	330	87	232	300	1507	2091	904	1877	1059	6307	543	479	999	422	717	1010	307	314	442	2046	867	1912	3040	3413	2272	2569	2116	570	598	616	630	592	657	628	625	506	59	8	149	47	133	46	56	29	10	6	21	31
PBANKA_0710800	3254	2369	1603	8155	3177	14334	3310	3640	1444	1046	7200	5313	3465	7509	5806	10175	14901	11450	10491	2125	1768	4424	4924	8200	12507	28920	31895	27611	5764	5756	6844	1734	1810	1709	5638	3743	4587	495	122	1592	660	2061	798	1005	479	2108	1389	14	18
PBANKA_0710900	668	122	285	1201	429	1804	1000	392	1010	381	2556	679	423	1740	713	358	1113	366	398	82	595	201	598	1114	1113	910	1044	937	1495	1684	1441	503	586	509	815	801	563	145	51	326	166	340	196	118	65	9	10	1	4
PBANKA_0711000	536	184	206	669	137	562	3394	2791	8718	711	4505	90	78	114	191	2058	1219	869	930	2825	1425	5399	4788	6250	7932	1430	1702	1281	208	967	248	80	142	114	6774	5018	9262	27	7	156	51	182	48	98	51	31	12	11	24
PBANKA_0711100	420	86	387	1622	231	892	649	233	2208	963	5407	258	190	516	226	449	2346	935	1802	57	499	214	2486	5582	4749	1354	1418	1317	717	686	473	122	139	114	670	516	574	11	5	206	105	403	211	145	92	34	10	0	4
PBANKA_0711200	3506	2205	1395	9238	1372	13186	2410	4998	10359	818	4951	5336	2515	8281	5691	2579	3253	1736	1829	145	4671	218	2197	2423	4611	462	327	292	2785	3577	3663	1972	2096	1626	1733	2136	1474	175	57	524	281	733	313	607	452	80	81	3425	3292
PBANKA_0711300	170	48	93	134	39	84	2543	1195	1876	278	1736	64	28	76	146	136	274	152	107	267	2410	695	1001	1758	2085	220	278	195	123	534	126	1489	1601	1608	1088	1081	1324	36	7	125	72	86	60	81	38	19	3	44	39
PBANKA_0711400	30	10	39	99	12	19	225	165	6065	8071	61989	7	4	10	23	35	50	36	36	61	264	115	11470	22274	19508	21	30	29	12	23	4	112	185	217	33	24	10	7	3	41	16	70	35	105	37	4	1	2	1
PBANKA_0711500	284	75	77	235	94	512	1587	410	593	419	2201	98	85	102	38	277	747	289	330	174	950	396	865	1484	1695	981	972	883	222	262	285	132	112	114	687	469	537	21	1	80	46	137	44	41	27	3	5	4	5
PBANKA_0711600	259	103	16	36	37	150	166	154	5422	6687	46470	34	19	28	49	93	183	94	73	43	195	112	13633	21949	23944	68	53	39	59	81	66	84	102	107	47	55	27	10	3	48	19	43	25	33	8	29	22	20	17
PBANKA_0711700	1509	900	98	264	221	1066	1100	899	2771	281	2007	561	461	576	187	486	914	507	323	298	1806	724	1722	2052	2296	1289	1308	1075	711	511	485	346	316	377	182	173	82	66	17	93	52	79	51	30	22	92	78	35	39
PBANKA_0711800	9154	7382	1446	7656	2704	18183	2204	3242	16650	634	3848	14659	9377	13530	8367	8019	17669	7055	9676	804	1729	1650	5680	6390	8459	13258	14377	12814	6498	6738	6521	1429	1452	1132	3494	3550	2196	367	81	1142	508	1235	435	616	251	906	422	597	734
PBANKA_0711900	121857	46715	7261	45724	39760	147223	35763	29058	310211	10157	109482	366999	224044	330594	213122	16661	33128	15200	12798	5665	19962	12893	33714	70625	55960	223679	235987	186390	170432	120580	112141	22871	20984	18441	55256	53116	41276	28362	9957	106282	65119	69482	26083	26376	14354	34539	23234	22562	28047
PBANKA_0712000	3625	1992	218	1023	355	2122	4587	2633	8695	1430	9843	800	796	1512	361	2128	2118	2026	954	1096	4523	2318	5466	7707	8510	2859	3074	2707	1440	1319	887	1187	1346	1340	658	767	640	196	26	250	95	254	80	224	97	1643	1348	26	28
PBANKA_0712100	2381	932	2534	15073	847	4366	7910	8791	2774	281	1924	3377	2205	2931	2742	12032	10638	9076	12991	6231	4231	8677	4171	5091	7066	6574	7815	7104	1610	2142	681	783	782	731	12636	13605	14642	292	68	1113	289	2457	844	1531	620	241	98	202	300
PBANKA_0712200	3011	1461	711	1526	331	1129	24185	15903	17815	4021	35687	3101	1595	3573	3491	2045	4035	1091	1496	2741	25115	6112	7815	16149	15016	1754	2175	1944	1871	1875	1794	25111	25573	25619	2973	3191	2259	1088	330	792	451	950	411	388	247	102	46	1549	1937
PBANKA_0712300	2428	1206	681	2233	561	2740	2970	1561	2608	367	2927	1495	952	3454	2126	4269	3720	2800	3065	719	2677	1402	1936	2435	4037	4375	4519	3480	2142	2342	1934	921	1194	1022	3289	2828	3704	180	58	381	208	603	240	623	444	195	128	115	122
PBANKA_0712400	900	608	121	258	142	548	864	533	8095	378	2717	1290	618	1318	625	899	542	713	315	154	895	276	839	1640	1265	541	682	493	631	490	320	465	480	381	324	378	318	79	32	87	56	87	67	140	118	530	458	156	268
PBANKA_0712500	153	43	92	137	88	227	1962	715	399	92	764	6	7	6	8	109	163	123	73	182	997	359	452	843	1462	26	32	21	10	10	2	174	188	190	128	97	88	0	0	25	6	26	22	53	22	11	2	1	2
PBANKA_0712600	8005	1703	5859	21156	8023	22350	11779	5640	3450	1178	13961	24235	10899	41719	27960	6103	25833	8167	11968	1661	10845	4251	4024	12283	9580	37807	41644	37615	27259	36604	34902	10082	10832	9566	23285	29055	29560	2705	1024	2958	2118	5650	3550	2364	1743	177	147	54	66
PBANKA_0712700	278	94	327	541	42	94	1464	363	2137	399	2483	40	7	133	156	1403	441	1272	802	137	442	254	1750	3087	5338	46	82	60	61	101	40	193	190	170	135	176	81	13	7	110	52	147	37	236	138	90	39	349	590
PBANKA_0712800	4014	4350	103	1038	561	6042	658	1305	2195	45	402	8635	4499	5484	3745	3687	2114	3507	1356	504	890	844	811	905	1501	3306	4585	3696	1672	1522	1476	522	536	360	812	1065	379	171	40	167	97	136	57	151	63	1614	1124	6	11
PBANKA_0712900	10374	3245	1257	1510	653	2606	113374	51250	15221	1617	11273	7733	3784	5202	4751	7518	7265	3703	2887	10195	89238	18284	7748	11869	10945	7161	7944	6850	2652	3512	3033	54587	61252	55485	2319	3220	1880	620	226	227	159	179	82	272	296	2742	2808	291	283
PBANKA_0713000	276	45	387	1215	187	597	603	337	200	49	464	302	137	1109	608	411	1363	628	839	77	978	204	138	402	330	705	793	784	974	1216	850	782	884	689	419	403	211	54	24	202	155	272	173	195	169	31	18	133	132
PBANKA_0713100	3091	1294	15445	42343	213	281	1561	1298	13136	1027	5530	648	462	2241	2952	5753	11161	17193	25461	396	1343	905	2675	5805	7415	862	1238	1135	701	1601	551	965	1068	1074	920	1271	400	51	20	230	118	1242	574	4154	2512	766	378	64	107
PBANKA_0713200	826	443	2496	7225	52	110	4590	5340	6377	5822	43550	166	145	372	473	4218	4068	6195	7423	1736	4039	2851	12121	18218	15184	218	443	338	62	166	81	3475	3817	4010	162	258	63	42	17	119	58	231	96	960	453	318	119	567	828
PBANKA_0713300	506	121	336	1679	1466	4536	582	365	490	156	1327	3940	1403	7042	4330	843	2935	583	838	101	976	261	458	919	1329	3481	3879	3440	4618	4889	5815	900	1059	699	1087	1235	571	531	151	840	514	826	464	229	174	35	9	0	4
PBANKA_0713400	121	17	53	245	202	669	991	228	341	61	323	169	87	469	325	363	954	268	322	75	361	166	362	652	1337	1071	1056	863	442	435	350	83	99	71	724	599	562	31	8	181	106	160	36	61	39	9	0	2	1
PBANKA_0713500	771	334	383	1644	819	4161	1684	3038	507	500	3124	1482	1022	3048	1940	2445	1227	1314	904	1588	688	2536	1105	1517	2350	11614	14688	10891	1739	1680	2378	887	769	716	1926	1626	1479	215	39	301	111	238	91	120	76	58	43	3	2
PBANKA_0713600	1008	563	92	416	128	588	1431	817	1155	113	740	292	349	110	38	768	1074	1227	819	626	1599	1608	574	965	1567	2052	2406	1882	182	199	209	236	237	285	125	135	122	12	7	70	34	129	33	56	32	366	231	47	66
PBANKA_0713700	1276	231	401	1473	595	2660	1924	1945	1304	478	2785	428	440	471	167	2277	3800	1643	1523	971	2367	1506	3251	4927	5645	6001	7458	6384	1003	912	1200	590	468	520	388	520	323	202	34	377	116	388	108	174	71	41	15	7	6
PBANKA_0713800	117	41	67	283	86	449	444	424	148	105	742	51	19	128	55	160	660	277	373	277	429	499	465	954	1294	442	509	435	172	235	286	125	162	168	471	252	442	37	4	82	51	95	28	49	26	3	2	0	0
PBANKA_0713900	214	40	257	1294	55	120	610	288	73	61	492	87	26	237	150	399	933	585	828	234	623	459	322	501	682	644	767	738	421	695	208	152	116	122	1092	1326	1876	24	15	185	84	261	115	115	57	21	6	0	0
PBANKA_0714000	3196	1205	841	836	180	482	77197	48410	1783	590	5132	2935	1568	1966	4524	3905	5420	753	1688	6248	71649	13952	1734	4253	4970	447	842	610	471	750	439	84194	93248	86296	1239	2245	608	32	7	116	68	149	92	47	60	33	18	1	1
PBANKA_0714100	653	193	134	242	167	511	9370	3466	219	26	186	343	293	954	344	698	1674	268	478	412	7467	1332	200	666	889	686	750	513	809	966	868	1713	1494	1352	257	222	119	47	11	125	62	90	65	49	20	19	6	0	3
PBANKA_0714200	2315	1599	550	3388	2174	9951	1677	2982	483	183	1404	5440	2932	7838	5537	2470	4884	1469	2043	1223	2841	2499	437	1043	1247	14951	16854	13241	5226	4927	5255	2967	3602	3397	1480	1342	715	837	339	1571	1035	1422	492	368	218	109	36	21	44
PBANKA_0714300	181	68	49	61	24	68	3739	2585	9525	8786	78147	42	37	49	226	282	418	61	127	564	5186	1304	8239	19077	18054	29	39	20	20	33	16	5925	5625	5527	100	172	61	4	4	66	49	54	38	37	25	3	1	483	692
PBANKA_0714400	1733	252	344	1224	612	2023	3606	1954	794	127	832	551	412	2936	1388	423	1033	306	433	265	1837	668	543	1387	1233	1508	1649	1594	2125	2455	2299	1859	1875	2089	3969	3537	3380	392	70	548	340	609	270	169	91	24	18	1054	1708
PBANKA_0714500	252	96	44	191	12	39	1900	1178	1532	633	3874	15	26	57	158	821	322	360	293	459	1026	776	6723	7556	12542	219	206	145	33	71	34	53	73	83	6241	5649	7825	10	6	83	31	59	27	58	29	13	1	257	342
PBANKA_0714600	358	110	289	1351	82	229	2897	2330	857	110	696	127	100	377	231	556	1017	707	654	417	4089	980	473	927	1172	290	430	344	282	370	179	1852	2000	1872	394	381	283	20	12	89	33	146	79	80	24	21	17	7	13
PBANKA_0714700	212	83	45	136	183	386	49	19	610	21	93	708	276	971	497	150	502	153	142	6	51	12	74	157	268	611	727	638	569	532	545	70	67	30	172	181	67	25	11	129	83	98	43	50	37	254	250	0	0
PBANKA_0714800	941	627	77	268	250	1168	107	100	2234	88	706	1717	1036	3129	1546	269	712	333	187	20	97	34	359	585	656	1145	1458	1248	1218	894	862	159	185	80	289	312	109	251	59	252	158	143	95	106	75	258	183	7	5
PBANKA_0714900	99	53	18	37	25	92	57	46	207	22	104	32	8	58	24	38	68	24	56	12	13	28	101	155	342	109	158	98	43	32	65	7	9	4	8	7	1	85	43	565	332	384	145	115	66	10	15	1	4
PBANKA_0715000	3341	3606	4428	21270	1099	6830	2264	8143	2182	2464	12340	3631	2639	4779	2550	11042	7129	8519	11978	1961	3413	3033	13768	13718	17596	5128	6577	5633	2410	3097	2591	1894	1757	1827	3598	3960	4025	260	68	518	274	819	308	572	279	329	192	21	36
PBANKA_0715100	501	107	292	1236	284	1644	298	171	421	15	191	194	147	196	157	598	1167	600	685	64	242	150	366	475	754	1190	1426	1349	368	391	308	41	31	30	142	111	79	137	17	185	85	221	78	68	44	16	2	0	2
PBANKA_0715200	6227	2644	796	2783	1790	7348	2130	1168	4795	295	2183	12267	5536	15515	8757	1966	5043	2053	1709	337	1829	727	1113	2032	2254	8444	9247	7909	7350	7229	7628	2300	2476	1855	3972	4705	3342	818	249	894	490	895	456	395	275	901	956	23	13
PBANKA_0715300	1982	578	1456	5495	269	857	1507	609	1487	240	1497	190	155	713	1040	1000	3657	1607	2959	216	536	478	578	1482	1473	1470	1976	1919	1044	1871	517	280	271	272	2961	2612	3171	56	10	272	163	846	337	393	216	65	29	0	2
PBANKA_0715400	518	205	684	3331	334	1144	2141	1213	443	161	1183	617	315	1702	716	540	2370	886	1059	110	1235	270	273	734	816	934	1074	1118	1713	2029	1135	1395	1628	1674	988	899	685	162	28	281	142	385	205	163	105	26	7	29	31
PBANKA_0715500	731	162	1158	3684	583	1749	1911	1071	357	136	1330	746	512	2556	1408	946	3741	1413	2406	456	1720	1067	767	1359	1225	2557	3028	2628	2212	2982	2006	789	977	877	4555	3783	4468	148	35	593	292	875	335	402	232	76	40	1	5
PBANKA_0715600	3634	728	1640	6468	2404	7972	1409	888	2193	826	6877	6803	2996	13487	7883	1301	6888	1812	2943	186	1464	493	1505	3720	3465	9004	9575	8749	8984	10626	9407	1609	1892	1435	3433	3395	2482	391	148	892	687	1375	747	530	332	54	25	22	13
PBANKA_0715700	1058	368	979	3410	244	814	996	624	3013	139	1361	774	547	844	454	345	998	871	1120	164	220	407	438	846	1234	1436	1614	1307	407	406	236	171	228	203	217	174	134	162	45	250	137	320	159	183	125	452	365	45	58
PBANKA_0715800	523	168	420	1904	288	1196	934	412	576	287	2016	414	294	1244	445	608	2146	803	999	145	1033	331	713	1479	1923	1773	1970	1704	1099	1133	878	474	441	470	347	319	175	108	30	277	119	378	145	96	73	43	48	55	94
PBANKA_0715900	894	528	762	3145	901	3717	752	1237	366	285	2311	1434	915	2871	1981	2758	4921	3382	3802	1053	1736	1788	1259	2956	4040	7749	9239	7443	2747	2985	2473	992	1094	996	2324	2215	1776	203	38	422	262	720	312	310	170	46	15	3	9
PBANKA_0716000	995	1036	1868	12036	1959	12028	2852	10339	1435	412	3161	3755	2183	6989	7005	11730	10829	6466	6985	4073	8500	6803	3290	5809	7687	14692	18049	15205	5019	7139	5691	6226	6513	6719	8725	8442	10460	835	181	1319	550	1649	611	676	341	146	56	17	30
PBANKA_0716100	667	275	101	285	357	1981	874	948	436	14	95	350	351	471	209	628	1478	428	481	258	564	549	269	443	606	3044	3514	2971	591	526	600	294	336	334	415	321	348	85	16	205	67	145	75	80	33	14	12	11	11
PBANKA_0716200	155	34	213	587	42	67	992	555	173	51	415	34	44	180	134	225	1156	441	657	178	2249	416	147	349	380	112	113	121	273	406	113	1026	1023	1049	149	185	128	3	1	127	81	237	139	85	62	12	10	2	3
PBANKA_0716300	267	60	73	341	46	188	471	132	1245	811	4634	285	161	436	224	129	415	141	235	37	495	95	802	1955	2253	296	310	270	480	496	328	258	263	245	575	459	408	34	6	87	47	129	64	40	27	4	9	127	142
PBANKA_0716400	176	46	80	171	15	49	935	331	3517	795	4836	44	42	116	89	369	499	408	361	178	520	366	2313	3614	4700	187	173	138	92	127	70	132	164	162	2006	1604	1592	2	0	71	33	75	27	78	24	20	2	1611	2141
PBANKA_0716500	624	143	358	808	369	1123	5804	2768	1048	147	1347	713	331	988	1601	1094	2271	1127	1065	2571	3722	3664	2462	3019	3428	2101	2244	1954	1401	4266	1786	1031	1265	1131	16375	16553	21916	74	25	207	122	195	115	67	37	12	16	6	2
PBANKA_0716600	536	134	650	1820	193	702	3031	1814	670	109	1049	388	167	823	906	914	1325	855	866	481	1350	1087	395	780	816	1214	1286	1161	575	936	473	1124	1393	1163	1737	1576	2078	89	15	189	112	226	98	150	68	34	17	389	524
PBANKA_0716700	808	264	897	2764	705	2866	3622	2638	653	405	2727	458	307	1253	439	4934	5570	4457	3321	4677	4699	7735	3469	6393	7239	7827	10106	7810	1857	2409	2515	1426	1543	1631	3848	3329	4518	216	47	289	113	304	96	146	64	42	12	211	378
PBANKA_0716800	13	0	10	13	3	9	29	8	1604	2293	9719	1	0	0	0	34	18	54	7	14	19	29	1580	3727	3576	7	3	5	2	0	0	0	1	1	2	0	0	0	0	3	1	2	3	14	3	4	5	14	10
PBANKA_0716900	483	220	943	1213	75	265	1101	635	1656	723	4939	355	137	698	953	3423	2107	3908	3364	135	1317	283	1012	2332	3189	160	243	176	230	271	253	1071	1251	1142	248	438	95	21	4	84	51	111	35	1078	1259	387	233	145	224
PBANKA_0717000	1648	627	319	1089	717	2927	454	334	637	25	192	1670	1146	3695	1460	1451	5033	1794	1883	179	407	440	165	515	490	8783	8633	7753	2860	2314	3064	324	372	242	990	619	461	213	27	313	164	300	136	148	101	55	32	12	17
PBANKA_0717100	273	92	125	379	88	352	386	218	918	14	154	230	109	148	74	468	796	475	376	223	270	548	257	408	593	1172	1319	1223	91	93	71	29	28	25	53	44	37	67	9	89	23	91	27	67	34	11	4	62	73
PBANKA_0717200	1705	1051	1790	8351	764	4664	3462	7031	1700	83	560	936	783	1498	650	10869	6243	6460	8018	8285	2748	15834	3081	4158	5651	7927	9893	7733	1188	1700	900	415	469	480	7376	5984	8214	72	18	418	169	720	262	407	168	71	35	85	44
PBANKA_0717300	5124	5008	848	5753	1424	9495	2948	6255	3828	217	1412	16994	7754	8020	5654	11707	14187	7671	8405	9623	2404	13843	3511	4886	6229	19205	20564	17387	4743	5257	4738	1248	1287	1049	8866	10206	10677	507	107	1557	635	1720	544	697	295	583	295	68	58
PBANKA_0717400	1037	264	304	1066	283	1105	645	303	414	125	941	299	315	283	74	895	2432	1077	1066	144	806	399	580	1100	1371	2411	2748	2412	1042	1153	1059	316	266	263	274	289	170	77	12	248	102	304	93	152	67	29	12	19	39
PBANKA_0717500	1316	578	187	687	287	974	495	285	1089	93	842	1807	881	1809	1221	535	1104	395	334	84	503	179	451	758	861	1070	1205	1027	1389	1418	1402	395	399	370	379	546	244	171	34	173	76	225	94	94	57	38	38	8	7
PBANKA_0717600	380	90	69	267	157	800	2342	1280	1249	759	4752	436	247	632	262	637	808	415	276	351	2486	636	2752	3996	5370	1294	1470	1171	442	401	528	1124	971	983	265	250	266	71	16	65	21	83	24	32	13	11	2	2	4
PBANKA_0717700	688	356	302	897	310	983	1025	685	1025	333	2978	532	300	1369	663	610	2240	712	1023	410	1906	973	1130	2846	4340	2327	2438	2032	1064	1114	877	842	872	883	329	303	143	81	34	209	134	282	138	107	51	37	7	8	15
PBANKA_0717800	22506	8582	1149	6880	4164	20048	3628	2110	7240	475	4480	55556	21067	50570	27455	5762	10962	4896	3754	891	4665	2106	3067	5321	3720	34506	37033	32287	21060	19371	21906	4046	4523	2948	7383	9083	3917	2735	782	1558	1084	1610	861	640	451	3543	3129	134	245
PBANKA_0717900	4576	1806	834	3258	510	2688	1511	695	10169	453	3809	3810	2515	4171	3373	1842	4706	2040	2987	354	642	783	2871	3337	3505	6907	6610	5547	2175	2621	2967	438	568	445	1247	1029	999	132	33	354	126	578	180	300	97	118	83	136	196
PBANKA_0718000	158	58	25	106	36	120	84	58	555	171	1287	45	30	46	12	150	203	157	115	99	50	138	1164	1411	3344	733	780	622	103	100	69	19	36	19	69	35	22	39	6	90	30	106	49	78	52	9	7	1	2
PBANKA_0718100	488	335	128	564	316	1485	296	254	1546	902	5826	1102	730	1450	643	1193	2767	1344	1071	118	326	232	2473	4410	4602	7103	8202	6341	1153	974	664	214	239	195	346	378	134	212	33	369	151	391	167	266	129	90	27	7	9
PBANKA_0718200	832	522	197	989	199	1190	229	259	692	101	388	1173	571	1083	470	795	984	557	433	43	177	56	454	594	612	867	1179	1008	404	455	319	103	101	74	144	148	65	31	10	120	54	126	48	50	38	59	53	3	3
PBANKA_0718300	127	57	116	573	298	1475	161	199	802	4444	33987	192	55	474	495	980	1813	698	915	210	123	273	9399	16088	16957	1244	1328	1317	409	421	484	59	63	64	172	114	122	114	29	518	250	684	223	280	126	55	39	24	28
PBANKA_0718400	712	455	984	6715	1625	8586	1319	4608	783	997	6597	663	388	2174	1467	7472	12560	4935	8128	1800	2531	2795	3096	4509	6332	7975	9129	8511	2101	2405	1996	1572	1478	1519	638	667	337	319	84	1471	644	2456	1047	1611	803	192	137	74	138
PBANKA_0718500	367	125	102	369	127	627	2277	1188	173	24	160	181	157	295	153	686	2295	545	784	465	2314	910	149	226	338	809	893	762	180	255	167	746	775	771	222	199	170	8	3	152	47	174	47	54	23	14	8	2	0
PBANKA_0718600	609	133	84	201	211	787	469	260	206	82	601	206	176	134	89	313	482	252	177	296	569	1006	293	663	743	1764	2336	1819	514	413	545	151	140	154	376	276	357	66	18	103	38	89	28	47	17	4	3	1	2
PBANKA_0718700	146	35	108	287	78	302	447	196	798	335	2572	145	99	671	200	314	770	320	429	179	848	391	891	1705	1774	647	863	775	350	385	297	271	317	258	1331	1076	1363	52	9	102	63	128	47	50	27	8	1	9	17
PBANKA_0718800	2381	837	2070	8066	561	2287	2532	1400	1669	259	2526	4635	1984	6221	5012	750	1726	1366	1734	507	1537	1266	561	1332	1321	2289	2460	2198	2593	2419	1746	1074	1278	1179	6107	4035	7326	410	118	676	487	1258	567	1137	765	209	113	58	66
PBANKA_0718900	1236	1335	222	934	706	3529	1653	2078	5228	1900	11051	854	808	1495	526	2496	2092	1536	1042	1278	1918	2693	7605	9451	11916	9404	10576	8488	1300	1360	1269	692	641	799	438	398	211	184	57	489	193	444	150	216	110	50	23	132	102
PBANKA_0719100	196	54	226	448	22	87	4269	1924	1178	633	4537	47	32	30	85	503	684	292	316	570	3911	1302	2175	3761	4272	160	304	219	44	178	29	1500	1310	1595	95	201	48	2	2	15	3	14	11	17	7	1	4	4	0
PBANKA_0719200	86	26	67	141	61	242	772	391	483	380	2488	23	14	55	84	203	661	219	325	268	796	576	1089	1685	2110	107	121	91	65	160	145	406	434	434	976	1028	1008	3	0	60	45	74	24	62	21	16	11	5397	7926
PBANKA_0719300	573	98	479	2582	659	2281	1806	877	643	101	987	360	278	1280	934	701	3017	832	1339	231	1872	704	511	1499	1297	1488	1720	1703	2397	3398	1977	584	555	647	2214	2305	3275	251	61	467	226	597	211	228	105	50	12	346	282
PBANKA_0719400	2530	1434	765	2637	790	3805	1629	1445	6748	568	5120	1807	1048	2765	2815	2522	3617	2005	1747	936	538	1656	2414	3393	4158	6946	7494	6251	1702	2014	1532	696	654	546	1093	1276	1088	159	34	342	142	326	108	182	78	141	60	271	219
PBANKA_0719500	2898	5905	4978	20963	2344	13727	3225	16896	5321	2585	14057	4003	4183	4582	2631	38132	12554	29502	20793	16598	2754	26521	10513	17808	28576	52186	77224	60639	1635	1785	1314	1270	985	900	1382	1547	1225	592	125	1520	454	2624	807	2658	1097	1548	789	374	446
PBANKA_0719600	1008	365	175	429	577	1948	1109	518	2135	594	3972	1231	745	2823	1483	525	1550	587	529	326	651	793	1382	2612	3001	2947	3518	2712	1593	1492	1682	533	518	359	1169	1039	618	226	35	351	224	302	113	160	98	30	4	18	35
PBANKA_0719700	442	485	293	1542	13	98	2144	8376	3059	1197	8177	456	143	198	513	3715	1071	1210	1249	3896	5597	7486	9635	10220	15171	715	969	699	225	1076	139	1802	1847	1920	11679	12683	14817	4	2	14	13	44	14	46	12	22	18	7	26
PBANKA_0719800	386	150	119	174	12	66	7911	3435	1145	1193	6923	50	75	81	128	610	930	299	376	2140	14458	5146	2180	4284	5509	243	319	202	132	699	121	6606	7019	6964	4187	4082	5334	2	1	25	9	31	11	23	10	1	0	15	16
PBANKA_0719900	218	99	273	1123	120	796	1034	1057	3373	388	2258	139	107	733	242	1625	2147	1681	1550	987	1861	1736	2160	2674	3078	1791	2180	1868	437	415	400	705	783	677	363	447	377	48	8	163	70	168	73	90	52	18	6	28	44
PBANKA_0720000	716	236	249	873	110	1250	5022	3804	1342	68	520	418	234	403	310	3194	2399	1805	1787	4702	2422	6198	2129	2193	2783	1524	1789	1379	199	603	180	326	368	330	5229	4120	5827	6	2	34	11	81	23	120	50	50	17	3	5
PBANKA_0720100	496	502	592	2483	76	271	2213	9891	1013	1272	8282	169	155	185	338	10124	2747	6440	5009	15263	1583	25447	5382	8916	13155	5995	7462	5385	264	1015	191	39	43	52	8454	8510	10448	11	4	47	11	73	23	96	50	38	15	1	0
PBANKA_0720200	2438	1016	665	2256	913	5035	3575	2938	5398	288	1841	1231	1072	1505	550	3841	5396	3069	3410	1638	1967	3425	1735	2610	2700	6739	7397	7313	984	1308	1365	441	376	361	2850	2809	3630	89	32	370	110	394	115	202	73	256	143	107	130
PBANKA_0720300	3038	1458	232	1162	886	3670	906	566	5190	159	1255	1263	992	1758	897	900	1806	986	745	374	465	937	730	1374	1804	5503	6836	5431	1976	1424	1535	251	237	194	1168	991	1110	301	54	392	207	376	129	125	81	469	309	22	26
PBANKA_0720400	6350	6868	2585	10313	1685	11369	8638	12820	13389	4342	31370	9813	5158	12193	10638	25701	13083	15561	15069	6229	9581	11696	11135	13013	14819	16273	17919	14187	6247	7181	5846	6718	6612	6073	6985	8247	8635	328	81	1734	829	1878	915	1832	1142	7782	5389	1053	1436
PBANKA_0720500	238	27	46	171	193	707	520	239	210	15	73	298	143	591	336	142	428	106	91	28	333	84	41	120	162	271	352	338	326	409	382	290	306	252	246	232	150	141	27	894	398	1009	384	217	110	37	19	6	10
PBANKA_0720600	557	95	216	451	399	1193	347	137	277	34	233	1004	448	2323	1326	458	1077	400	353	24	297	72	64	286	413	1198	1197	1027	1615	1837	1855	331	392	251	688	653	307	99	31	254	133	238	142	163	119	39	34	4	2
PBANKA_0720700	221	300	1126	2738	76	257	443	875	1446	105	593	41	36	107	73	13646	2211	10120	6347	423	628	686	1500	2022	5291	662	818	764	58	78	41	188	209	223	136	134	87	11	3	181	59	236	73	656	293	273	70	61	104
PBANKA_0720800	1766	1349	172	636	330	1891	823	789	8528	174	1183	3089	2180	2710	1261	3010	1872	3319	1127	331	604	644	1320	2024	2205	3370	3934	3128	1261	880	750	414	395	400	305	431	180	225	31	407	130	263	77	360	220	3339	2241	66	83
PBANKA_0720900	2451	697	560	754	66	169	75210	30743	3475	497	3803	819	472	590	2071	2055	3711	1095	1293	3916	55625	8216	1504	3497	3876	346	573	368	233	484	212	46807	49324	48074	1117	1599	609	6	2	83	57	295	106	1038	758	188	99	158	202
PBANKA_0721000	176	70	262	486	27	57	1754	1193	1006	1959	12128	58	45	69	113	295	812	666	407	579	2604	1172	2187	4369	4028	80	115	120	65	266	50	1187	1305	1464	1010	894	1398	2	0	50	19	68	28	113	79	19	6	643	956
PBANKA_0721100	1297	494	182	547	149	774	8253	4767	1566	394	2209	369	369	409	268	5664	2175	2500	1677	11832	6308	18218	5616	6466	8380	1992	2781	2090	449	1031	305	972	924	1056	8026	7376	9380	15	4	53	24	51	28	60	37	214	138	4	3
PBANKA_0721200	260	102	36	107	77	328	524	228	186	28	129	111	105	81	28	403	517	381	223	340	703	796	259	469	675	762	878	771	136	140	89	94	67	92	287	253	207	42	11	98	27	59	14	21	10	3	5	8	13
PBANKA_0721300	850	308	284	1019	136	1126	748	496	462	77	435	323	377	365	72	269	520	234	305	67	385	128	239	355	434	471	548	485	873	770	726	323	285	278	773	701	672	59	10	102	48	136	62	61	37	79	64	75	53
PBANKA_0721400	587	155	102	449	300	876	478	151	198	28	153	943	462	1097	585	374	1167	304	499	107	260	294	169	380	378	1727	1916	1649	692	633	663	123	121	83	545	498	592	38	2	238	116	263	122	77	54	19	3	40	32
PBANKA_0721500	1614	1567	589	3224	936	4734	4373	3445	588	158	970	928	1071	1143	834	4274	4296	3711	3482	3500	3839	6534	863	1921	2326	24167	31471	24893	1733	1893	1554	1317	1442	1507	1946	1537	1804	225	48	522	176	806	224	321	123	80	83	15	28
PBANKA_0721600	577	126	239	1156	251	1021	1027	349	341	35	174	166	104	206	78	480	1579	804	1022	102	565	259	423	715	801	836	931	935	300	337	318	89	81	60	285	262	250	25	3	173	65	265	114	106	62	20	5	14	11
PBANKA_0721700	11892	6083	1478	15831	5226	41571	3632	6085	7519	420	3582	25087	11382	18043	13098	2354	5372	1518	1780	188	2289	406	1694	2454	2521	3660	3572	2805	8736	9945	10470	2776	2383	1778	2784	3449	1725	1174	296	1799	937	1856	846	590	379	102	56	99	184
PBANKA_0721800	387	106	842	2662	17	79	3553	1077	1705	40	322	21	20	87	51	737	1485	2379	2154	425	3576	695	451	473	681	52	87	89	23	37	6	776	699	758	66	68	25	5	1	34	9	96	50	235	142	19	20	28	32
PBANKA_0721900	2272	1187	170	899	325	1843	622	409	1872	112	732	997	793	1224	403	811	1686	814	667	177	370	368	640	851	943	2486	2514	2069	916	686	578	147	146	133	488	474	459	115	21	172	106	211	86	50	31	298	204	23	53
PBANKA_0722000	2024	2178	2742	17599	1345	9200	1807	9706	4265	601	3580	1944	1823	2633	1561	16195	6893	14736	11070	7726	1469	13171	4070	6651	10459	15344	23855	19146	1493	2030	1066	1168	897	898	2395	2750	2371	226	40	638	189	1218	396	1055	441	263	100	266	322
PBANKA_0722100	82	3	5	1	10	1	21	6	35	1	5	1	4	4	3	2	1	0	2	2	3	7	1	10	12	4	5	5	2	3	3	0	0	0	0	2	1	0	0	1	0	5	0	3	3	4	0	0	0
PBANKA_0722200	54	0	3	0	7	12	9	1	10	0	2	6	0	25	11	4	4	1	2	5	14	16	5	8	9	112	154	128	16	16	10	3	1	1	14	11	5	1	0	0	0	0	0	7	0	0	0	0	0
PBANKA_0722600	5366	19	48	20	118	48	866	74	277	82	529	5588	3565	5065	2998	454	8	6	4	346	3128	751	344	592	684	2015	2179	1959	3163	2639	1236	1310	1354	1303	1220	1465	660	10	6	28	12	25	7	19	9	3	2	2	0
PBANKA_0722700	11	0	3	0	10	2	8	1	3	1	0	7	1	3	10	3	1	1	0	3	13	5	7	11	17	9	7	10	6	1	1	0	0	0	3	4	3	0	0	3	1	1	0	0	0	0	0	0	0
PBANKA_0722801	1892	0	14	1	52	8	92	8	88	5	33	1188	700	1746	1279	143	12	3	3	28	111	47	80	111	158	406	449	444	930	1007	462	87	93	26	417	438	229	22	2	51	34	50	23	16	6	1	0	0	0
PBANKA_0722900	276	52	15	33	185	148	103	8	28	0	14	356	181	670	376	67	173	64	39	18	78	29	10	25	26	823	825	752	549	379	189	42	54	14	194	122	72	2	0	4	0	3	1	3	1	0	0	0	0
PBANKA_0722921	265	30	207	150	52	154	110	28	38	14	48	328	229	383	416	450	1057	969	896	59	177	97	34	132	129	422	566	563	386	462	88	59	79	62	101	119	49	4	1	96	60	96	52	58	34	21	1	0	0
PBANKA_0722941	1444	554	121	588	226	1543	181	127	90	2	21	441	447	1155	567	189	274	85	83	55	220	136	34	119	104	1548	1957	1771	1376	1352	1154	203	210	138	613	519	316	1	0	4	1	3	5	1	2	1	0	0	0
PBANKA_0722961	0	0	0	0	0	0	0	0	0	0	0	0	0	0	0	1	0	0	0	1	0	0	0	0	1	1	1	0	0	0	1	0	0	0	0	0	0	0	0	0	0	0	0	0	0	0	0	0	0
PBANKA_0800021	4	2	2	15	1	2	4	6	2	1	3	2	5	0	6	21	17	4	6	2	1	8	7	6	14	29	33	31	3	0	1	0	1	1	3	0	1	0	0	0	2	2	1	4	0	0	0	0	0
PBANKA_0800041	3	0	0	20	0	1	2	0	0	0	0	1	0	17	10	16	87	51	89	3	1	5	1	12	6	7	11	10	9	26	8	2	3	4	11	15	7	0	0	4	2	29	32	15	22	2	1	7	1
PBANKA_0800061	22	0	4	1	11	19	37	5	5	0	2	29	25	78	30	8	7	8	2	12	24	26	7	18	18	79	98	59	47	37	25	2	7	5	35	36	36	0	0	0	0	0	2	6	0	0	7	0	0
PBANKA_0800100	325	153	14	43	70	207	964	294	92	3	70	344	312	963	441	144	269	145	139	242	850	513	310	723	620	583	651	553	530	414	306	135	152	69	1553	1179	1040	1	0	9	6	5	3	9	4	3	20	0	0
PBANKA_0800200	166	69	22	28	54	185	678	250	66	1	35	165	111	364	291	266	833	234	310	129	616	361	111	217	245	166	198	175	149	135	117	65	68	43	931	481	524	1	0	1	2	19	4	8	10	6	4	0	0
PBANKA_0800300	2087	2072	82	247	190	924	1278	1075	386	182	1936	5785	2964	4488	2936	281	506	785	291	283	1842	537	380	1066	1315	1802	2367	1912	1828	803	601	1194	1253	1284	443	552	305	4	2	24	22	40	25	46	56	983	804	1	1
PBANKA_0800400	19494	6287	1350	6958	1267	7132	2781	1400	7961	541	2974	45379	24918	28319	12865	2161	5418	2945	2723	217	1890	536	912	1920	1305	18655	19637	18164	14853	10364	8486	2231	2153	1456	4924	6720	3856	101	17	175	138	377	189	303	166	2091	1763	0	1
PBANKA_0800500	1279	898	55	159	102	860	544	345	1319242	257492	2202009	1162	548	647	981	114	382	173	81	60	279	159	436757	675584	603457	153	100	108	340	332	355	137	128	108	240	320	171	1	0	25	12	78	10	34	15	116	100	1	3
PBANKA_0800541	1	0	0	3	0	0	0	0	6	0	1	11	8	6	3	4	5	3	3	0	1	1	1	2	2	0	8	1	1	2	2	1	1	1	0	3	0	1	0	0	0	2	0	2	0	0	0	1	0
PBANKA_0800561	4	1	0	2	1	2	9	0	6	0	2	2	1	4	2	6	7	4	2	0	7	0	2	4	5	2	5	4	0	2	0	3	1	0	3	6	0	0	0	2	0	2	0	2	2	0	1	1	0
PBANKA_0800600	485	114	173	921	227	997	490	253	156	31	186	558	304	1045	537	232	1164	363	416	52	542	131	104	241	255	988	1234	1047	938	1076	816	304	367	322	641	568	485	67	11	156	89	196	93	51	40	6	4	0	2
PBANKA_0800700	384	387	363	1904	479	2164	474	935	139	18	147	258	163	786	454	2034	2403	1838	1778	848	476	1754	262	633	670	9154	9822	8623	986	1094	953	212	365	330	1248	554	967	61	14	207	102	343	132	186	80	21	10	4	3
PBANKA_0800800	388	136	229	704	104	263	511	302	1865	75	453	344	243	591	226	221	703	420	523	123	529	261	195	454	487	669	737	647	434	610	190	277	284	336	1053	1085	1293	45	6	81	53	161	94	77	74	24	6	70	126
PBANKA_0800900	934	462	446	2759	1048	5640	961	1133	690	54	224	727	526	1616	863	2015	4629	1785	2098	610	849	1052	405	735	718	9125	10128	8395	1774	1893	1686	575	580	558	933	697	730	100	32	577	221	666	287	259	125	26	7	10	17
PBANKA_0801000	417	176	71	250	138	607	331	200	507	30	150	443	211	1273	495	435	576	412	261	55	329	144	59	186	202	613	666	641	750	694	639	270	284	263	286	235	113	12	2	38	37	40	30	31	69	14	22	39	44
PBANKA_0801100	411	165	260	740	161	914	2795	2519	540	285	1940	95	102	176	85	908	1061	773	626	1129	3353	2642	1205	2534	2555	1457	1865	1483	452	517	440	1059	863	1138	1182	861	1093	53	4	121	51	127	43	75	49	15	20	2	4
PBANKA_0801200	7757	9842	945	3216	2906	11974	3192	4790	3458	793	7528	12323	6699	16684	12994	2282	7021	3077	2876	1506	2680	3612	2593	5510	3890	21603	24987	18913	12765	12653	12993	3806	3972	3577	7839	7162	7258	684	197	1165	661	1265	413	497	208	967	678	376	565
PBANKA_0801300	478	95	937	2341	53	79	309	126	147	8	56	311	167	476	318	415	1012	1056	1188	43	352	91	72	130	122	187	207	257	254	464	112	188	225	202	206	257	146	14	9	184	103	272	189	191	133	27	11	3	7
PBANKA_0801400	2354	1428	118	593	425	2174	780	375	297	6	63	5025	2688	5741	2874	519	1439	413	386	51	737	158	87	308	161	2689	3177	2672	2670	2191	2076	735	789	709	948	1252	644	11	3	34	19	60	31	21	15	138	161	0	0
PBANKA_0801500	369	244	198	1001	74	306	1674	3186	1393	35	98	48	50	101	176	3601	1421	1780	1642	9682	1552	11637	2100	2171	2827	1337	1761	1310	160	724	133	20	23	24	7871	7303	9805	0	0	114	37	455	160	161	66	13	14	0	4
PBANKA_0801600	1817	3990	694	4094	1597	8290	1069	3210	1529	136	869	2108	1723	1949	1678	7480	4278	6932	3299	4121	867	8321	1259	2176	3046	26674	37530	27776	1378	1185	907	307	277	208	1468	1274	1249	630	149	1088	387	973	355	599	230	1604	989	205	285
PBANKA_0801700	668	731	268	1141	702	3541	985	2061	700	81	667	867	717	1100	705	1603	1646	1265	1076	2249	808	4260	462	896	1258	10616	12947	9972	1099	1007	666	349	303	302	881	723	640	162	44	514	223	585	243	260	102	56	26	5	19
PBANKA_0801800	1004	1868	5409	23418	63	178	9118	40010	216	122	1105	312	285	1042	1712	25460	9118	16094	20024	28052	14831	47627	953	1910	2505	2510	6794	4566	213	401	96	13983	13500	16027	396	606	237	14	3	89	53	1168	435	1247	586	157	66	5	6
PBANKA_0801900	2179	1564	235	1382	797	4883	410	801	1799	80	574	2561	1573	3859	2259	1618	3225	1191	1332	225	677	437	641	1015	1350	5557	6063	4969	1876	1683	1817	291	322	210	600	626	272	299	60	586	258	594	210	232	109	153	69	25	51
PBANKA_0802000	1812	2395	10804	72695	972	6593	213	1609	554	48	369	1542	690	3525	2613	21050	15077	27174	41939	142	163	218	968	2169	2085	4093	6220	5170	1635	2276	1414	199	155	69	752	822	277	272	57	1489	768	3550	1410	2596	1224	429	180	14	23
PBANKA_0802100	1081	366	690	2703	380	1507	2226	1443	637	391	3237	808	635	1590	719	847	2696	1189	1815	491	1278	1393	908	2534	1880	2557	2899	2554	1960	2431	1914	1272	1289	1530	1389	1328	1454	59	15	235	130	457	196	288	78	60	40	4	16
PBANKA_0802200	1128	520	3038	12533	166	698	832	1195	362	23	151	108	130	229	160	5440	5348	9709	12458	717	644	1259	363	781	741	869	1458	1404	215	391	103	268	273	350	131	168	82	22	9	92	29	971	324	988	407	86	36	1	1
PBANKA_0802300	12459	26501	6192	39740	11422	71021	6522	37094	8726	1956	13118	19418	13587	35210	22451	30455	16565	14395	13528	7321	6326	12317	10905	15965	24221	44165	54496	45753	12945	13589	11192	7669	6570	6628	10269	12257	11286	1083	220	2923	1049	4208	1590	1914	867	1528	969	186	307
PBANKA_0802400	646	250	482	1985	189	754	1728	735	657	60	339	77	115	109	49	1697	2044	2146	2158	430	922	1004	647	1084	1538	3556	4286	3856	332	235	158	110	123	127	201	110	141	51	8	139	65	329	109	204	79	57	4	42	46
PBANKA_0802500	434	256	950	2584	114	272	1537	1948	670	90	569	39	35	91	63	3690	1444	4271	2491	1492	1832	2407	417	581	1095	816	1114	1025	142	232	104	664	645	645	123	148	84	21	2	200	46	220	98	457	254	88	43	52	48
PBANKA_0802600	369	134	130	488	259	1143	706	428	317	39	295	543	233	850	380	362	1588	281	595	159	837	417	242	537	588	1314	1492	1172	747	755	686	243	237	253	1005	784	890	48	12	208	88	241	98	87	46	12	2	0	3
PBANKA_0802700	2301	1604	1126	4473	1043	5798	1603	2370	804	72	471	2292	1749	3075	1581	6362	7258	5593	5750	2387	1336	3712	1225	2100	3257	10827	12699	10540	2638	2882	2454	503	459	359	4003	4239	4511	133	26	486	160	589	168	373	160	129	59	1	4
PBANKA_0802800	298	103	777	2443	102	436	1204	733	319	206	1397	122	61	290	241	1229	1465	2216	2450	1187	520	2279	1135	2128	2794	1333	1619	1432	282	523	199	79	78	99	2846	1852	3511	47	17	243	104	251	93	244	125	66	28	60	85
PBANKA_0802900	1520	808	168	693	486	2347	1494	870	1776	90	458	390	434	563	194	1316	1658	1201	891	1197	962	2607	981	1421	1705	9060	10796	8197	613	401	434	88	109	128	675	416	515	195	32	248	75	166	44	109	29	53	13	190	272
PBANKA_0803000	934	336	1428	8322	191	784	1345	2633	573	21	239	620	457	884	525	3006	3886	3555	5302	1558	1054	2466	923	1201	1644	964	1310	1169	654	1571	384	389	341	375	4145	4326	5761	46	9	344	133	585	281	292	156	60	12	25	40
PBANKA_0803100	1892	595	1888	11070	1787	7762	4167	4394	485	125	1493	3370	1542	5942	6415	4709	10468	4190	6588	2417	1870	4578	1384	2717	2252	8445	9657	8356	4329	6614	3990	1085	1227	950	14559	15636	19405	541	211	1674	800	2528	1084	1223	548	184	71	102	153
PBANKA_0803200	1974	1636	2995	17569	2020	11629	1930	6053	1043	503	3344	1564	1237	3546	2928	16006	13190	13398	14271	5473	2427	8793	1797	3476	3866	39310	46332	38336	3580	4543	3090	1467	1515	1720	4379	3572	4131	364	115	1476	534	2454	917	1486	633	197	98	741	1139
PBANKA_0803300	886	785	105	358	439	2206	602	787	395	74	520	506	357	1124	736	938	890	473	400	693	609	1250	543	1053	1252	4501	5341	3822	967	972	1059	399	375	402	1334	960	1035	206	55	345	140	292	107	74	63	35	13	10	12
PBANKA_0803400	6213	2408	273	1513	1079	4000	1682	774	2871	60	405	22880	13241	15957	8015	1013	2311	863	683	253	1529	553	307	782	582	8805	8507	7556	6153	5236	5531	1494	1676	1360	2573	2950	1865	1233	455	839	599	911	511	279	211	1174	1092	5	8
PBANKA_0803500	1449	219	1045	3965	1675	4308	2131	793	1148	227	2104	3034	1513	4735	3238	742	4650	762	1500	173	2209	461	513	1345	1210	2783	3126	3240	4781	5477	5117	1612	1614	1672	1424	1542	925	556	222	1087	944	1545	1005	532	336	35	49	23	12
PBANKA_0803600	2996	1875	599	3072	2544	9051	725	939	1434	296	2648	4769	2876	8372	4812	1873	7017	1920	2725	257	645	669	962	2627	1822	11915	13452	11120	7438	5937	7069	1093	988	837	2085	2050	1272	525	187	912	435	1047	432	328	174	592	534	33	49
PBANKA_0803700	1081	488	1350	6261	964	4477	1470	2255	929	95	757	605	478	1791	1608	3573	5612	4894	5143	1350	1879	2594	572	1319	1483	13099	16151	13267	1963	2226	1953	1009	1115	1006	1228	1015	847	274	73	539	251	573	259	236	115	43	23	14	24
PBANKA_0803800	93	9	41	135	65	238	308	155	50	5	57	199	114	490	345	93	160	69	73	30	291	60	22	47	44	110	134	138	368	443	389	352	431	297	159	162	106	56	23	91	64	100	87	41	28	5	3	1	2
PBANKA_0803900	343	173	878	1733	31	126	151	153	551	9	70	90	41	163	115	1478	621	1487	1067	13	24	27	62	81	175	33	35	37	31	51	43	24	16	4	58	84	12	4	0	23	27	37	13	259	205	37	39	1	0
PBANKA_0804000	8857	4847	481	2569	1710	6927	1382	793	3443	111	1097	27549	10811	28542	15545	3326	4655	1708	1335	471	1556	1326	605	1830	977	19011	18436	16034	12022	11411	12126	1937	2202	1431	4568	5689	3496	1448	488	958	664	1145	667	352	297	1424	1426	35	51
PBANKA_0804100	31922	32276	2008	15528	6778	60100	4203	9550	2899	192	1497	43487	23288	49867	33850	16697	19128	12088	9798	3024	2609	4351	2214	3253	3494	33270	35385	30419	17913	16176	17848	3884	3488	2716	7315	9493	6333	1261	284	1697	704	1545	533	594	301	4738	2486	6	12
PBANKA_0804200	328	82	54	174	401	1308	427	200	76	5	107	319	273	936	409	362	1440	320	443	170	727	390	132	359	309	4201	4885	4078	718	593	759	118	127	105	313	251	166	101	14	137	56	111	42	34	17	3	2	0	0
PBANKA_0804300	262	75	107	216	46	169	2615	1792	86	27	187	128	50	272	340	488	557	235	341	1462	1823	3324	301	811	662	1000	983	758	349	1185	505	458	411	524	13584	12392	19065	1	0	11	5	14	2	7	3	0	0	1	0
PBANKA_0804321	41	8	6	20	14	29	25	38	85	0	3	36	19	10	8	11	13	4	3	7	81	12	5	5	10	6	7	5	1	3	3	31	25	11	16	18	21	10	0	2	3	2	3	2	2	2	0	1	0
PBANKA_0804341	0	1	0	3	0	2	0	0	12	0	1	10	9	6	2	12	10	5	3	0	2	2	1	5	3	1	0	3	1	2	1	0	0	1	10	9	3	0	0	0	0	0	0	0	1	2	3	0	0
PBANKA_0804361	0	0	0	0	1	0	3	1	1	0	0	5	0	0	0	1	2	1	0	0	0	0	1	0	2	1	1	0	0	0	0	0	0	0	0	0	2	0	0	0	0	0	3	0	1	1	0	1	0
PBANKA_0804381	0	0	0	0	3	0	0	0	2	0	0	1	0	1	0	1	0	0	0	0	1	1	1	1	1	0	2	1	0	0	3	3	2	1	0	1	0	0	0	0	0	0	0	0	0	0	0	0	0
PBANKA_0804400	788	416	715	4289	1053	5817	2330	2249	490	58	527	1189	695	2411	2026	4760	7853	4112	5169	2904	956	4187	1525	2091	2485	16805	18164	15084	1772	2062	1663	335	377	270	4657	3725	4766	115	30	732	367	839	348	612	307	136	90	16	29
PBANKA_0804500	2054	1446	9393	36294	33	158	514	957	618	65	633	357	270	1913	2125	5280	6648	18243	20528	372	609	853	322	493	661	562	880	713	320	915	171	404	415	300	686	1094	196	21	12	59	41	934	383	5050	3886	768	612	6	10
PBANKA_0804600	3695	2780	170	565	1006	5211	403	386	4993	121	827	2684	1717	4700	2208	1192	2083	778	673	73	277	184	522	924	830	3939	4154	3178	3371	2688	3442	317	420	280	1074	910	508	275	89	397	190	199	85	85	37	89	63	79	79
PBANKA_0804700	2079	1574	404	1782	1024	5388	1613	2257	714	62	722	1298	1314	2365	1136	3330	4580	2113	2114	827	1100	1796	594	1269	1281	7791	8600	7936	1739	2052	2119	746	779	774	1298	1176	1066	117	14	747	221	706	221	308	121	296	195	1	2
PBANKA_0804800	824	364	144	593	259	994	189	166	666	54	486	1970	1068	2086	799	398	1659	465	623	68	543	129	319	528	526	2477	2866	2071	1397	1285	1207	251	287	198	408	400	193	93	19	183	106	167	102	75	25	265	175	38	59
PBANKA_0804900	2472	1645	617	3090	677	4073	931	952	491	134	1283	4422	2471	5638	3369	1004	4270	1445	2315	417	932	823	391	869	941	6085	6358	5196	3388	3379	3546	631	828	826	1845	796	1406	321	80	767	505	1011	398	511	298	137	95	14	7
PBANKA_0805000	901	338	301	1160	600	2556	755	472	272	92	809	706	424	2041	1292	969	2684	935	1188	318	871	971	435	1017	1074	5577	6233	4933	1948	2003	1986	341	439	400	2103	1403	1898	212	75	723	314	727	312	195	124	17	14	15	38
PBANKA_0805100	2994	1731	283	1139	625	2996	724	495	7482	524	4021	4029	2292	7172	3497	1371	1990	1264	826	79	495	198	953	1507	1097	4036	4396	3657	3355	3074	2962	675	771	560	908	1099	484	285	104	465	309	526	240	336	207	1512	1267	140	207
PBANKA_0805200	177	45	142	536	421	1814	776	508	258	57	448	268	207	901	698	556	2410	566	626	177	593	425	266	622	664	1141	1141	1082	886	1156	1128	201	274	281	1711	1405	1980	53	21	160	106	160	45	86	34	16	9	36	69
PBANKA_0805300	394	90	177	338	206	460	494	153	1246	218	1411	324	300	384	110	446	1108	420	448	86	965	260	514	1160	1099	853	1166	913	706	780	458	280	280	331	315	290	222	77	24	144	73	169	108	99	66	209	155	41	37
PBANKA_0805400	614	169	137	583	222	1007	456	237	1815	113	747	297	232	885	278	409	853	366	356	54	424	154	356	611	533	995	1139	996	811	845	595	176	157	143	336	281	262	81	22	129	83	129	58	84	47	280	228	27	28
PBANKA_0805500	972	396	178	805	619	3167	1942	1736	349	13	121	924	533	1677	1015	856	1167	469	492	1032	418	1655	423	750	713	4108	4638	3640	1046	1459	1067	99	124	72	4454	3966	5897	268	48	444	281	380	142	180	77	22	5	5	9
PBANKA_0805600	1074	302	100	393	476	1823	1254	409	519	7	100	2562	1506	3402	2192	314	1310	293	320	110	525	241	169	377	342	1875	1919	1537	1699	1858	1851	219	233	129	2870	2679	3093	170	44	344	204	346	147	110	76	14	15	24	14
PBANKA_0805700	58206	35421	3681	27177	36228	161670	18102	18313	48506	1778	18327	144564	70004	233243	146624	16569	36123	11599	12029	4875	18243	10636	9660	17479	15851	374557	389542	336684	105807	83675	94369	17705	17682	15431	28774	34552	19596	19348	6580	20186	13302	17209	8569	5445	3065	5043	4230	2296	3391
PBANKA_0805750	61	46	24	42	103	77	12	27	179	5	44	196	107	244	234	30	52	40	24	5	13	10	13	24	38	320	434	378	151	127	171	12	11	8	40	31	18	6	2	15	7	11	8	5	4	10	11	15	11
PBANKA_0805800	1110	512	196	1251	389	1857	160	152	407	22	162	2476	1204	2143	1479	260	714	329	352	61	154	115	80	131	197	2527	3088	2359	744	878	689	154	177	116	338	352	161	44	24	177	144	212	67	87	66	15	14	2	0
PBANKA_0805900	1265	676	1160	7803	836	5062	3877	5096	255	36	423	960	536	3172	2323	3077	8589	3777	7567	5401	2470	10104	1157	2195	1819	9536	11072	8767	3034	3703	3158	1151	1383	1463	13394	10534	14851	220	73	914	516	3114	1505	1344	832	155	64	4	12
PBANKA_0806000	802	457	66	168	201	752	883	331	768	47	488	1018	510	1599	1083	296	611	294	214	111	778	292	172	465	436	733	677	561	1274	1211	1722	664	762	647	1533	1341	1615	92	13	102	78	104	55	105	63	650	609	2	5
PBANKA_0806100	2166	1544	191	765	714	3604	502	409	2375	81	487	2036	1382	3310	1446	1530	3232	1671	1156	97	634	269	609	1021	1014	7251	7420	6059	3227	2969	3864	345	446	339	941	810	541	224	53	469	248	465	238	206	142	882	805	33	47
PBANKA_0806200	140	29	83	421	279	1031	597	283	89	9	93	1102	481	1702	1028	218	708	125	176	70	556	183	121	206	191	623	767	734	1107	1512	1281	478	519	429	1229	1261	1384	122	67	233	179	320	202	109	88	9	8	1	0
PBANKA_0806300	243	169	301	1446	718	2072	1734	2621	222	134	1034	410	195	1050	1333	2331	4625	1445	1922	1399	989	2901	321	876	863	4599	5229	4698	1171	1370	970	956	1222	1365	397	358	343	22	4	293	178	298	114	133	63	8	14	10	6
PBANKA_0806400	1817	931	430	1927	570	2293	1169	876	480	43	257	1446	925	2379	1719	1433	3246	1514	1699	283	1166	580	271	684	817	4376	4732	3625	1783	1679	1508	516	631	575	1245	1230	1254	168	47	296	127	350	146	127	85	31	25	5	12
PBANKA_0806500	412	71	84	255	497	1994	1110	491	813	98	817	1523	758	2224	1234	450	1301	247	288	155	1046	338	326	773	802	2355	2879	2220	1738	1868	1949	783	902	717	1272	1120	1231	76	23	258	168	219	124	103	39	28	8	106	159
PBANKA_0806600	585	238	89	327	492	2432	651	537	644	65	494	778	455	1638	837	539	2199	454	611	213	741	491	267	544	541	4435	4457	3548	1374	1428	1520	426	553	562	372	305	185	154	40	407	219	322	127	124	79	47	8	77	108
PBANKA_0806700	638	992	4031	21830	2055	7544	1239	7613	667	256	1719	1056	636	2374	2794	15617	7434	10909	12503	6553	1282	11449	701	1695	2293	13783	19475	15789	2107	2457	1341	1474	1347	1379	2009	1962	1835	341	71	1665	664	2595	972	1625	799	237	86	826	1323
PBANKA_0806800	807	359	114	500	19	102	4207	8327	8356	68	519	142	104	357	1211	3279	913	974	1064	8902	5341	11746	7067	7701	7355	1577	1803	1218	258	1886	257	301	406	344	23515	24755	30201	11	7	74	36	74	41	49	40	22	11	2	5
PBANKA_0806900	693	273	150	712	597	2338	487	480	584	6	77	569	440	1074	640	817	1691	609	769	491	633	864	405	777	656	5849	6752	5572	1650	1604	1495	113	127	74	3324	3083	3092	62	10	511	191	440	150	86	31	27	20	10	10
PBANKA_0807000	7639	6552	2053	12300	5299	25305	6359	9723	3211	849	7786	12549	6209	17914	15199	6737	19735	6994	9780	2692	2897	4896	2268	4425	4017	43114	46832	37031	11245	13146	11140	5315	5985	5561	5158	5059	3902	795	239	2095	1043	2592	976	1198	532	1237	954	74	109
PBANKA_0807100	1533	762	68	279	306	1291	327	292	139	18	204	1215	580	1836	860	336	797	188	263	101	380	240	123	267	285	1877	1807	1400	1459	1335	1463	295	311	264	747	745	716	310	78	333	177	269	119	84	36	129	75	5	4
PBANKA_0807200	1258	435	290	711	36	129	32789	18636	2648	2031	12654	49	51	33	108	973	1490	312	574	2027	25569	4366	3280	5871	5748	70	111	75	29	122	22	12680	10922	13285	221	270	93	1	1	14	3	51	31	30	6	4	6	2	4
PBANKA_0807300	387	113	140	748	564	2533	201	140	164	44	282	649	370	1534	790	478	1700	426	525	49	366	117	109	297	371	3960	4284	3640	1645	1775	2094	178	219	129	468	387	205	182	71	382	187	372	185	83	56	10	1	51	86
PBANKA_0807400	360	91	109	431	392	1325	129	205	145	2	14	472	347	1359	526	246	748	212	227	52	68	75	52	78	119	1515	1766	1405	744	733	776	101	98	52	287	260	143	221	45	332	135	290	104	91	39	13	10	39	47
PBANKA_0807500	2044	1662	1143	4824	2969	13353	2946	7307	1399	340	2897	2594	1894	4093	3206	10084	8717	6425	6277	4785	2386	9362	2016	4082	5545	26605	32357	26286	3557	4697	4227	2177	2031	2019	3313	3219	2822	315	55	838	311	788	263	311	153	56	42	8	8
PBANKA_0807600	15344	5172	848	4548	2646	12513	3480	1707	13421	646	5137	41617	18676	37197	19290	2004	3974	1436	1384	150	2061	453	909	2313	2096	11200	11770	11366	16646	14169	16440	3498	3838	2486	6337	7431	4107	2126	611	1342	941	1393	803	483	347	2654	2214	203	282
PBANKA_0807700	1749	1025	1164	5926	419	1801	3048	2553	3588	853	5938	348	318	433	258	4909	2989	6894	6777	6485	883	11359	4134	6343	8398	7986	9611	7541	744	853	444	118	129	155	3718	2942	3795	135	38	224	108	531	226	391	224	127	52	219	262
PBANKA_0807800	296	69	410	1475	69	199	963	534	189	46	271	61	68	177	154	477	1788	1164	2104	398	1789	985	289	738	784	785	831	728	391	496	193	319	365	374	764	557	620	41	1	159	110	367	156	137	75	24	17	0	4
PBANKA_0807900	6508	16233	8585	53707	3997	27175	4335	22080	7931	2832	18213	27825	13224	14887	16849	44298	18645	30079	30767	11290	7086	17326	16969	22186	28706	40416	52689	42308	7803	7852	8306	3619	3038	2743	13310	13207	11877	763	203	2042	761	3032	1134	2594	1251	1318	880	186	300
PBANKA_0808000	1753	652	3919	20148	449	1175	2404	2464	646	2029	16352	235	164	1125	1117	2871	8026	5673	9575	1087	1223	2241	2880	5382	7583	3108	3922	3711	1957	2491	753	1185	1449	1335	1074	811	756	504	157	1270	568	1879	731	866	454	111	60	32	52
PBANKA_0808100	77	27	49	122	101	345	137	141	763	147	1033	59	37	195	68	151	373	152	115	25	61	75	641	1187	2736	388	444	325	232	294	182	38	55	38	152	99	60	25	3	49	12	29	14	27	4	14	6	1221	1813
PBANKA_0808200	1484	151	522	2365	1543	4872	1445	636	1970	214	1461	2039	1216	5328	2276	1161	3599	897	1272	100	1017	329	711	1643	1714	4565	4960	4269	4881	4373	4570	845	889	732	1776	1732	1117	332	83	628	358	937	454	263	187	37	19	127	125
PBANKA_0808300	2287	732	388	1031	378	1752	1654	1019	1683	303	1933	498	567	394	197	1848	2516	1652	1566	536	1511	1391	1606	2901	3140	3659	3979	3533	1053	1035	1237	359	251	372	613	426	416	99	19	265	79	238	98	186	138	43	28	12	16
PBANKA_0808380	55	13	34	78	34	135	285	68	144	8	24	8	7	1	0	287	274	408	195	24	122	85	126	509	700	108	118	86	1	2	4	0	0	0	7	1	6	12	4	46	18	58	20	88	30	23	6	2	4
PBANKA_0808420	454	116	201	512	225	1102	1099	541	856	261	1241	202	174	412	132	1448	1274	1195	780	192	934	510	1779	2390	3256	1237	1484	1175	458	582	566	119	141	121	471	399	482	57	9	154	62	212	52	197	93	39	16	13	13
PBANKA_0808500	406	109	73	352	176	667	314	108	195	40	232	303	237	386	128	284	819	156	198	31	322	82	137	268	280	948	983	792	684	566	694	81	76	69	180	151	118	68	15	123	40	124	39	30	17	4	1	4	6
PBANKA_0808600	678	161	244	779	705	2731	1204	823	1748	1464	8519	486	404	1263	545	2978	4383	1729	1755	1732	781	3184	4531	6764	8821	4210	5168	4582	1095	982	1129	219	228	178	1116	860	863	123	28	442	177	493	170	174	80	39	12	11	25
PBANKA_0808700	2006	1352	339	1486	961	6117	1490	1917	1165	302	2061	1021	1177	1578	546	5603	6524	4672	3162	2005	1252	3748	2352	3233	4297	12172	13877	10820	2534	2820	3038	616	650	578	2161	1797	1652	96	17	363	118	338	109	276	130	2365	1779	68	137
PBANKA_0808800	535	240	89	448	288	1402	571	265	1017	28	227	861	385	807	374	341	941	309	231	126	441	177	276	340	564	999	1229	997	747	795	803	262	255	198	304	341	178	106	25	161	50	97	55	49	17	19	5	50	49
PBANKA_0808900	3798	3232	801	5486	1722	10278	2420	2811	947	593	4214	4092	2591	6559	3350	6319	12996	4869	7589	2799	2700	3990	3214	3892	5800	17011	20598	16545	4693	5230	4517	1271	1379	1151	4110	3997	3862	523	109	1256	515	1886	750	702	341	164	71	142	211
PBANKA_0809000	692	221	305	1688	876	4437	1950	2614	2836	2899	18032	1151	625	2619	1211	2811	3505	1390	1653	3813	2565	5526	13356	17555	18501	4521	4954	3978	1595	1944	2130	468	496	444	7610	6077	7698	203	71	660	328	808	303	257	120	40	20	41	49
PBANKA_0809100	2310	1235	404	2195	534	2564	423	311	317	65	423	1601	1040	3612	1174	535	2359	913	1245	89	251	253	246	538	516	4150	4496	3340	2301	2181	1831	293	308	180	958	1141	681	137	34	365	162	536	249	192	106	67	28	1	1
PBANKA_0809200	541	145	309	1081	228	867	462	231	801	271	1988	408	350	977	452	347	1122	409	500	50	250	107	950	1336	1732	921	1185	981	627	628	459	102	91	72	288	294	214	59	16	146	79	214	129	99	40	9	7	2	3
PBANKA_0809300	281	33	158	784	205	920	167	103	1591	551	4396	193	119	905	529	426	935	287	526	18	127	54	1047	2538	2723	1276	1425	1258	742	753	549	108	131	100	235	153	102	186	34	393	195	580	234	208	121	31	15	23	20
PBANKA_0809400	816	178	1575	5252	121	439	858	731	661	332	2458	290	218	684	532	489	2517	1954	2550	272	753	570	669	1876	2439	1083	1316	1177	820	1166	467	419	555	512	885	756	576	58	10	190	120	1437	736	1203	726	82	61	14	24
PBANKA_0809500	169	29	89	360	24	94	418	92	436	88	561	33	30	57	44	171	511	252	325	33	146	78	1015	1312	2160	223	287	222	48	55	45	4	8	7	46	21	40	37	7	322	102	645	240	657	315	79	34	1	3
PBANKA_0809600	927	350	1849	8533	265	844	1424	1335	597	363	2636	225	255	346	222	8211	7061	10370	11459	1044	1573	1718	2405	4014	8316	3205	4531	4412	443	520	250	482	489	517	368	371	234	146	28	560	169	1189	405	1582	666	212	104	49	101
PBANKA_0809700	529	74	372	1166	721	2260	3327	1411	3238	280	2450	276	212	1175	553	519	1377	432	538	227	1241	565	771	1509	1631	754	784	726	1421	1498	1171	835	738	676	1600	1679	1895	116	18	443	217	738	323	207	129	50	19	6	16
PBANKA_0809800	794	445	92	377	112	521	990	276	624	85	619	938	601	868	344	231	674	280	405	132	1000	338	396	735	1071	949	1012	946	600	354	206	166	178	164	280	279	178	71	15	75	50	137	56	49	29	69	42	5	4
PBANKA_0809900	961	318	285	776	342	1349	1328	602	1315	106	732	675	424	1189	585	548	1813	469	530	137	1564	340	337	859	849	974	1112	953	828	739	676	489	500	442	439	298	179	158	27	317	171	345	164	124	74	31	31	5	2
PBANKA_0810000	1099	487	169	645	179	1196	1760	1110	1883	88	672	795	490	1079	693	588	1602	772	737	442	2223	1063	594	1128	1315	1475	1668	1566	708	737	713	720	791	709	403	339	232	79	20	176	53	189	78	80	36	74	56	37	46
PBANKA_0810100	629	202	66	183	115	988	1022	407	947	24	161	228	243	159	94	640	1627	663	624	220	1122	505	361	731	1029	1491	1640	1443	181	166	233	83	73	84	81	37	26	41	10	136	65	115	63	107	44	52	8	32	30
PBANKA_0810200	843	689	133	515	366	1631	1091	1434	1890	8922	65021	906	618	1891	1151	1083	1541	987	834	783	1521	1906	18921	28979	28409	4438	4813	3635	1272	1435	1029	998	954	1010	1228	1055	957	50	20	126	53	157	53	114	48	32	6	4	14
PBANKA_0810300	121	30	60	105	37	91	1545	831	576	408	2743	60	12	54	94	288	533	410	361	458	1698	1138	1328	2333	3059	148	165	122	51	133	70	399	493	481	472	363	469	6	3	14	8	54	24	37	21	10	6	9	4
PBANKA_0810400	106	28	31	75	23	93	1025	796	554	344	2508	24	13	31	48	146	348	185	149	284	1440	644	582	1329	1469	125	148	129	45	135	103	317	387	352	319	211	307	2	0	14	3	38	20	35	12	6	4	2	2
PBANKA_0810500	2436	1165	144	1039	475	2667	2500	1429	3011	181	1520	9306	3922	6425	4118	467	1281	493	415	382	2755	846	766	1268	1494	4127	4334	3688	3055	3475	2895	2406	2522	2124	1987	2396	2147	227	97	272	257	232	172	111	71	714	839	21	26
PBANKA_0810600	4045	3267	943	5134	1425	6304	1440	2197	2787	196	1975	4432	2740	7977	5508	3318	7608	2776	4112	1069	714	2831	1056	1980	1557	15042	15339	12023	5787	5412	4879	1028	1115	1051	3418	2126	3138	678	162	1933	902	2421	854	1005	478	4287	2614	48	74
PBANKA_0810700	1397	661	330	530	19	99	37214	19790	3259	1501	18170	756	226	586	2740	1708	3270	458	1180	4784	40418	12339	4243	10334	11263	240	531	275	84	338	37	46305	49457	46560	618	1060	255	0	1	69	58	84	44	54	31	7	7	0	2
PBANKA_0810800	374	144	507	1762	28	57	1232	621	152	84	565	116	59	127	243	275	1781	1046	1808	206	1142	581	391	974	985	379	425	445	268	695	115	398	465	541	3140	2398	3808	13	2	63	43	324	131	210	98	15	10	99	116
PBANKA_0810900	1604	673	414	1246	427	2324	4056	3378	2713	649	5491	1945	1204	2228	1996	1690	2901	1650	1652	1565	3039	3610	2410	3794	3827	3392	3752	3219	1371	2523	1369	1678	1782	1683	5838	5915	8577	41	15	112	58	194	74	224	164	118	96	146	269
PBANKA_0811000	1066	545	136	698	391	1374	420	216	945	17	196	3605	1094	3759	2470	295	921	204	304	31	436	91	91	198	203	987	1243	1151	2145	2136	2063	610	617	503	575	741	337	159	31	306	207	278	159	87	61	114	82	12	10
PBANKA_0811100	1334	1003	225	1001	672	2603	513	510	1204	60	714	3215	1832	3165	1683	810	2307	1125	1016	168	357	360	434	853	882	5695	6419	4929	1956	1695	1125	459	561	397	707	611	300	215	64	540	243	463	134	194	76	748	602	27	35
PBANKA_0811200	284	84	73	224	231	924	242	436	99	9	104	202	150	494	188	361	838	409	238	399	257	695	101	223	325	924	1071	792	404	384	481	106	162	143	347	196	180	8	6	29	10	32	22	64	25	7	18	1	1
PBANKA_0811300	4768	1571	2147	7657	2818	10142	5036	2721	1737	163	1302	7106	4014	8999	6988	2334	12446	3482	5386	850	1960	2104	881	2968	2138	10350	11156	9783	9333	11234	10376	1657	1673	1476	12767	11169	15869	380	123	1860	1104	2833	1211	1347	792	614	444	30	97
PBANKA_0811400	2369	7475	2081	13693	1765	11186	1298	5025	1813	391	3018	4154	2940	4369	3053	23380	8767	19158	10547	6104	1236	9785	3062	4652	5401	17497	22282	19268	2687	2584	1827	936	814	778	3882	3968	4202	364	87	1835	760	5918	2476	5097	2868	7352	4421	189	282
PBANKA_0811500	744	277	95	224	207	990	988	626	608	68	514	335	292	577	238	162	572	179	212	189	825	406	255	520	429	1265	1391	1247	585	460	595	288	358	401	209	160	77	27	9	138	58	127	49	28	26	6	7	0	5
PBANKA_0811600	648	271	175	846	561	3015	575	386	558	14	127	1327	795	2492	1685	1075	2385	830	1004	187	494	318	169	359	388	4473	4551	3838	1287	1304	1189	248	269	225	862	867	581	97	8	194	109	646	207	311	140	32	19	8	6
PBANKA_0811700	325	26	379	907	200	845	1069	412	1411	64	609	502	341	870	923	272	743	376	330	221	773	406	171	410	477	182	200	158	570	739	493	384	381	384	967	888	923	35	19	106	85	134	85	131	131	16	12	71	107
PBANKA_0811800	143	47	93	171	9	29	1942	1383	63	32	253	41	31	36	88	510	371	234	322	1962	1767	4331	822	1593	1356	586	615	504	111	759	94	580	657	705	3713	3445	5663	1	1	9	7	32	13	26	9	5	1	1	0
PBANKA_0811900	391	233	100	224	296	733	489	258	1559	86	735	859	485	1417	621	350	948	380	296	84	603	214	235	536	654	1507	1870	1478	1032	828	539	325	350	325	283	322	134	101	35	330	173	281	110	173	85	149	93	19	20
PBANKA_0812000	627	134	464	2242	361	795	2042	876	120	46	396	548	325	1114	966	673	2820	984	2014	445	1884	855	284	885	739	2060	2182	2105	1848	3334	1137	798	915	835	5569	5604	8611	85	19	461	285	748	333	312	137	30	28	114	159
PBANKA_0812100	465	80	391	1270	115	229	1323	525	250	38	289	738	290	657	604	557	1544	824	984	171	1093	320	455	674	761	361	401	341	540	1123	351	453	605	520	2025	2296	3106	57	19	275	160	632	285	427	210	58	25	60	121
PBANKA_0812200	618	319	1535	2101	68	160	3163	3516	897	181	1044	95	75	481	590	6343	3718	8556	6332	1733	5363	3032	492	987	1907	533	856	624	147	185	62	3802	4353	4332	635	623	325	39	9	290	158	633	301	1638	1224	348	247	17	29
PBANKA_0812300	366	56	359	1341	70	105	1215	669	387	166	1162	88	61	218	96	822	2459	1215	2134	411	2392	909	962	1554	2548	744	848	790	497	686	185	663	695	704	539	581	524	77	22	357	220	838	397	334	190	44	29	148	197
PBANKA_0812400	508	248	212	802	496	1686	210	205	189	15	163	455	299	1150	653	499	1954	562	1037	52	139	115	77	275	312	1847	2324	1815	986	983	990	159	190	184	373	254	290	100	7	251	166	373	130	188	57	59	20	6	5
PBANKA_0812500	717	311	88	303	302	1985	412	318	126	11	61	795	431	993	578	451	887	307	275	100	287	235	95	251	272	2150	2307	1995	812	718	791	120	146	114	561	409	477	131	23	202	74	123	35	56	27	16	9	2	1
PBANKA_0812600	1977	603	376	690	22	70	46421	18692	425	42	334	71	63	138	348	3322	2021	379	869	3358	26775	6715	1614	1756	2156	294	579	506	66	339	37	23209	21572	23243	2141	2358	2105	1	0	21	9	45	33	27	25	4	1	0	0
PBANKA_0812700	1895	402	1706	8318	691	3023	1891	1215	728	60	490	619	424	2426	1142	3642	8487	3596	6097	927	1340	1206	1208	2028	1594	3871	4606	4093	1715	2420	1119	540	612	543	2389	2138	2116	165	36	516	201	1118	482	556	271	33	18	15	9
PBANKA_0812800	1364	301	300	1345	1055	4170	5897	3967	419	140	1155	1039	640	3638	1695	1543	3695	776	1174	1191	6581	2540	474	1446	1561	8593	9009	7313	3261	3969	4790	5922	5691	5255	1535	1282	921	265	63	477	207	467	206	194	91	26	5	15	12
PBANKA_0812900	1200	470	270	474	275	1176	28957	16487	379	111	1154	417	310	671	833	2067	3459	653	1294	4755	30349	12767	661	1476	1727	1067	1425	1103	534	632	638	14042	15573	15584	435	433	206	83	28	195	92	180	52	49	29	8	9	11	6
PBANKA_0813000	5228	1872	1569	4255	2431	8950	4049	1819	5118	711	6105	10121	5395	16846	9551	3170	7426	2641	2749	321	2847	877	1487	3889	2745	10542	10494	9497	10435	11120	11764	2486	2828	2184	6217	6667	6142	601	161	1322	890	1569	770	942	619	1108	966	6009	7584
PBANKA_0813100	615	268	860	4908	322	1051	553	602	637	469	2990	113	88	494	424	1255	3796	1546	3138	309	636	712	1040	2110	2875	1943	2374	2085	953	1165	401	319	379	365	266	294	204	258	62	795	323	1440	574	554	218	85	51	376	491
PBANKA_0813200	742	319	85	268	214	1178	525	299	480	171	1328	488	314	894	601	445	1004	293	333	188	570	381	632	1174	1533	1905	2055	1704	639	665	698	210	218	228	464	391	387	68	11	172	80	200	78	91	36	18	7	2	4
PBANKA_0813300	890	305	641	1507	251	789	18385	13565	696	169	1776	114	111	299	235	951	2484	897	1186	2253	24673	5239	1183	2391	2849	508	615	623	465	649	450	7924	7570	8024	572	527	444	11	9	64	19	253	109	141	82	31	6	15	31
PBANKA_0813400	677	164	635	2475	692	2406	1302	675	652	77	572	823	523	1725	1269	764	2463	1246	1110	221	1344	724	427	941	1072	2916	3552	3268	1890	2153	1845	546	603	614	1040	876	783	117	20	382	232	368	115	175	78	30	27	44	47
PBANKA_0813500	2870	1019	527	2721	597	3289	2018	1068	9487	143	1129	4025	1752	4710	2935	1928	4235	1467	1656	671	1341	1191	1136	1561	1350	5292	5521	4630	2431	2722	2271	821	878	718	2625	2402	2368	258	79	507	296	566	280	164	142	73	48	95	110
PBANKA_0813600	385	186	85	196	95	371	1888	2000	670	47	220	75	45	74	45	1314	740	628	441	4545	915	5299	1358	1801	2250	909	1020	852	84	239	81	34	65	49	1676	1403	1841	4	1	52	29	67	35	89	36	18	5	3	1
PBANKA_0813700	174	84	85	229	110	392	185	91	305	15	64	260	144	247	77	230	507	123	185	38	141	76	211	239	281	283	383	306	154	108	109	27	24	28	29	38	18	53	7	95	50	101	64	41	24	28	2	4	5
PBANKA_0813800	1064	650	93	420	243	1508	1107	1189	4558	160	1374	1219	779	1113	716	1089	1605	818	687	433	1137	794	1449	2064	2877	2094	2384	2270	519	455	445	376	340	351	160	206	131	108	20	204	85	175	65	106	26	170	115	8	9
PBANKA_0813900	1246	500	357	1840	1051	3853	650	430	1419	232	1660	1263	929	2991	1329	1704	5127	1631	1832	261	904	661	1320	2592	3315	7687	8162	7049	3477	3353	3482	483	464	363	1182	1090	696	250	61	547	236	655	285	266	122	26	12	2	2
PBANKA_0814000	1652	884	118	473	252	1265	852	420	3761	214	1707	2021	1146	2964	1610	538	641	515	202	40	374	84	400	734	649	1021	1043	949	1290	1217	1219	463	525	418	741	790	475	134	44	271	164	225	156	162	143	2498	2367	13	9
PBANKA_0814100	711	207	81	399	409	2280	1145	476	366	42	330	327	274	501	163	693	1419	464	518	215	689	494	565	769	1111	3584	3677	3071	595	573	646	178	135	168	352	343	322	84	26	257	132	161	76	91	39	19	7	1	0
PBANKA_0814200	15809	3700	1407	10296	6664	29748	3946	2987	5273	345	2212	5650	3779	14287	5420	2184	4955	1202	1285	388	2275	764	1174	1678	1801	10973	12825	11731	7181	7251	8307	1441	1405	1085	2341	2989	1357	1602	346	1282	602	1083	436	309	147	92	26	1	0
PBANKA_0814300	1271	520	117	469	561	2831	608	358	3341	510	3405	792	602	1226	580	893	2124	580	566	153	339	287	3872	3930	5396	5332	5732	4680	1068	1124	1038	183	220	108	655	545	516	177	36	287	119	237	73	65	47	31	5	0	0
PBANKA_0814400	456	55	358	765	295	1020	520	244	786	280	2071	390	354	1121	590	300	1418	375	415	29	278	84	228	647	1035	401	405	329	1101	1289	1293	353	349	263	389	394	190	193	42	335	170	457	213	278	167	58	32	21	24
PBANKA_0814500	708	169	314	1004	202	729	8972	4270	412	158	1115	214	171	325	285	778	1670	517	795	1346	11122	2884	687	1488	2037	428	605	495	283	368	222	5124	5286	4995	171	217	107	52	14	179	99	269	67	101	44	19	4	1	2
PBANKA_0814600	382	119	190	785	225	940	818	312	366	9	58	222	180	307	177	644	1573	820	834	185	524	411	204	417	400	2529	3085	2589	317	319	238	74	108	120	267	167	169	54	11	216	93	227	81	79	34	32	5	12	8
PBANKA_0814700	935	205	185	1017	444	2279	325	241	406	49	294	343	318	1137	269	587	1938	508	763	67	261	181	271	617	731	3337	3517	2564	1567	1812	1785	187	213	156	460	489	235	164	33	455	204	515	181	196	77	37	28	15	33
PBANKA_0814800	343	157	538	644	109	346	447	215	1009	525	3594	863	442	769	1065	2402	1108	2088	1094	38	316	91	420	898	1541	252	417	351	345	310	249	286	334	274	181	280	88	48	28	113	106	152	89	700	624	306	229	529	640
PBANKA_0814900	565	202	283	1541	404	2180	934	327	866	169	933	252	260	219	86	1512	2333	1627	1323	175	1060	318	1238	1832	3238	4310	5306	4730	515	399	502	52	66	42	184	114	87	64	13	258	110	311	102	164	56	33	13	4	9
PBANKA_0815000	601	282	220	977	249	1244	614	479	1617	572	2926	273	166	517	215	600	735	696	486	178	444	417	1318	1960	3833	2933	2942	2489	499	430	363	116	92	94	248	149	208	44	20	196	58	152	64	147	74	11	5	36	53
PBANKA_0815100	937	811	1848	3825	95	401	8790	14398	976	315	1600	293	234	246	227	13053	3967	7585	6558	4635	14409	8276	2141	2800	5538	654	1188	837	114	151	65	6697	5965	7287	772	770	704	14	2	112	26	128	60	1068	531	311	160	235	374
PBANKA_0815200	3272	995	1279	4381	693	2965	2070	1199	1318	308	2632	1895	1216	4150	3117	934	3712	1109	1871	119	1287	345	690	1752	1608	2266	2417	2169	2878	3125	2469	1197	1217	1046	1609	1453	1263	49	23	340	205	666	297	293	214	42	43	12	25
PBANKA_0815300	2521	1863	255	969	486	2479	1422	1220	1898	869	5777	1112	893	1256	586	2777	3082	2066	1612	815	1169	1335	4848	7440	7647	5646	5827	5225	1047	821	809	331	277	312	569	538	425	209	58	279	130	323	92	183	82	347	236	0	5
PBANKA_0815400	1429	519	1917	3258	44	153	45480	19482	1887	615	4232	344	296	731	1912	2841	4130	2332	3112	3117	39554	6665	1593	2851	3456	206	426	253	122	407	135	40308	38684	38320	1222	1771	1128	10	1	21	14	144	93	681	511	114	93	0	3
PBANKA_0815500	566	441	540	1894	267	920	3781	9207	976	241	1313	179	136	136	231	6579	2118	4393	2398	10017	2823	13036	4077	5167	9863	1912	2695	2011	226	742	230	681	633	740	6174	5885	7437	33	1	193	55	211	66	356	206	141	83	22	40
PBANKA_0815600	533	103	165	523	148	725	876	453	888	114	795	319	237	1067	653	1171	816	661	434	137	559	374	435	769	771	688	753	639	565	756	661	238	272	250	1023	1056	1214	48	11	80	53	113	48	112	103	28	17	104	103
PBANKA_0815700	1547	459	1346	3743	277	1126	20707	16741	6798	815	5901	716	619	1110	873	1246	3771	1552	2019	2302	17532	5522	2553	5250	4755	813	1093	892	934	924	513	12088	12693	14533	580	761	273	1314	358	1718	992	1537	621	730	415	106	47	1452	1595
PBANKA_0815800	106	43	215	566	24	58	1045	466	394	134	1092	101	55	92	54	347	464	461	429	320	1899	673	478	1226	1205	168	222	221	102	205	41	618	530	581	578	543	648	88	18	129	66	183	76	95	70	12	14	106	73
PBANKA_0815900	1339	400	1159	3968	318	1297	10146	8541	1247	195	1693	434	401	1088	502	2795	8180	4126	7763	3793	13926	6757	1792	2810	3230	3830	4373	3678	1116	1362	653	4423	3705	4509	3531	2745	3487	89	19	378	146	669	260	343	146	45	25	209	333
PBANKA_0816000	548	180	781	2080	257	691	1822	785	334	107	746	409	227	696	513	942	4567	1668	2467	378	1782	987	629	1427	1322	1221	1518	1439	1121	1378	808	1253	1716	1387	1179	1104	985	172	38	563	199	849	359	478	188	46	36	3	4
PBANKA_0816100	1144	350	225	998	401	1277	1618	497	1323	55	442	2917	1601	3770	2391	538	1685	383	584	304	2358	843	418	985	792	1899	1956	1741	2310	2967	2472	619	915	559	2992	3314	2787	205	74	358	219	415	244	152	122	80	44	12	6
PBANKA_0816200	511	115	181	671	196	517	2980	1781	5673	342	2096	210	92	435	313	1256	1889	653	979	2056	1997	4040	1963	3505	3584	1032	1233	935	368	680	280	542	626	549	7355	5659	8622	16	4	90	32	67	41	41	21	7	3	279	359
PBANKA_0816300	962	451	196	467	292	1143	5510	3343	2337	121	714	671	465	816	398	1325	2629	811	1025	1863	9859	3411	1106	1880	1937	6160	7508	5724	695	801	725	3052	2910	3024	2046	1831	2136	76	16	251	114	258	68	65	28	37	9	72	88
PBANKA_0816400	10958	6360	578	2851	3607	17135	3014	2571	9741	2345	18889	19508	10224	24172	17030	3248	8128	3570	2738	1130	1863	2072	5811	11119	10407	34785	38573	31772	14120	11828	11741	2613	2582	2184	5125	4082	3430	854	210	1186	566	1260	382	508	168	3119	1594	104	158
PBANKA_0816500	444	184	51	126	90	683	748	408	11506	1479	8710	206	208	182	77	322	440	187	203	169	331	411	5737	9411	11162	774	918	753	187	210	248	99	91	111	195	109	124	36	2	60	27	84	34	72	33	18	24	1	0
PBANKA_0816600	2731	1954	328	1627	396	3023	2095	2009	2935	65	275	459	258	448	110	1259	643	806	402	140	1236	197	545	383	564	341	286	219	555	490	430	415	313	353	183	214	94	118	18	192	102	187	109	154	77	420	295	1	2
PBANKA_0816700	325	93	534	1476	167	407	2410	1261	833	177	1313	251	127	694	386	600	1212	636	610	294	2484	800	579	1381	1392	1074	1229	1179	548	682	392	1351	1516	1509	249	279	124	32	11	323	164	446	232	202	196	6	19	9	12
PBANKA_0816800	514	161	136	404	37	207	14618	10062	1641	345	2715	180	124	316	481	734	1279	379	449	2048	12822	3867	870	1770	2146	169	256	202	127	207	144	9330	9286	9857	139	266	62	8	2	36	21	69	31	53	26	21	11	126	189
PBANKA_0816900	1625	400	518	2601	281	1248	3353	2188	1051	452	2618	691	485	2075	638	919	2013	809	1030	715	2550	1084	1770	2195	2058	1511	1811	1662	1314	1395	757	1302	1236	1178	1691	1834	1827	92	21	258	151	575	245	212	128	20	20	2	7
PBANKA_0817000	1171	419	2106	6117	68	237	7302	5535	904	148	1240	161	86	300	728	1756	3230	3641	4470	3665	4176	8906	1809	2831	3333	1141	1482	1113	308	1076	208	2195	2515	2589	11666	9051	13941	4	1	59	25	263	112	561	264	60	40	19	31
PBANKA_0817100	404	87	258	660	138	394	3797	1747	1634	329	2553	295	150	450	272	578	902	535	483	480	4910	1182	637	1404	2038	316	360	338	381	495	280	2141	2104	1868	508	523	381	14	5	77	37	193	93	129	89	18	9	49	53
PBANKA_0817200	2339	1945	237	821	925	5217	1119	619	1331	321	1944	1064	866	1761	775	2391	2987	1741	1292	614	1531	1025	3768	4592	7781	10032	11594	9487	1399	1109	1589	331	300	276	625	501	414	236	68	399	187	361	114	191	96	90	56	18	11
PBANKA_0817300	104	53	204	417	47	93	814	428	292	83	632	36	18	115	96	625	841	1004	926	177	1303	442	261	475	784	205	248	258	119	165	94	447	481	500	101	88	41	84	33	330	200	447	188	505	330	71	82	168	134
PBANKA_0817400	3957	3423	1009	3977	1821	9564	2566	2467	6054	114	589	2186	1956	2692	1327	8509	7446	6027	4906	1095	1249	1628	2066	2889	5683	14317	16703	13928	1938	1800	1835	291	258	202	1215	1110	881	242	40	628	229	817	276	745	370	2036	1256	468	675
PBANKA_0817500	256	76	86	352	196	639	126	45	171	6	39	65	54	251	83	466	1188	344	408	37	124	91	78	270	403	958	1041	850	559	531	543	42	46	32	114	97	67	72	24	228	88	225	77	61	37	29	11	8	12
PBANKA_0817600	592	342	52	158	142	523	122	104	400	36	161	424	344	369	76	260	362	259	157	22	80	36	160	268	691	846	953	777	459	285	334	64	46	35	135	169	74	101	24	125	82	122	51	74	32	43	30	5	2
PBANKA_0817700	5539	3452	742	3031	803	4969	2451	2491	2380	317	3016	1232	764	1455	1641	704	1734	1690	1021	338	505	994	388	655	1154	3957	4199	3156	1323	1742	1092	551	496	460	484	630	381	57	20	206	64	253	112	288	166	2078	1841	668	1112
PBANKA_0817800	832	230	125	666	302	1225	405	222	455	20	146	818	451	1203	579	174	655	138	223	25	173	69	49	157	215	644	594	489	828	954	739	145	190	138	307	296	196	90	27	151	110	216	123	66	53	21	9	34	29
PBANKA_0817900	791	517	637	2273	140	451	198	194	1518	305	2363	3052	1702	2015	1009	3703	3338	4008	3208	84	159	148	1057	2222	1736	1833	2183	1913	992	797	399	132	101	69	269	372	207	114	45	462	251	849	408	808	563	3017	2379	8	6
PBANKA_0818000	702	512	1589	8584	770	2365	1694	5605	148	115	790	660	465	1159	756	6678	6374	6315	8159	8987	1653	12894	947	1953	2223	7220	9441	8107	1442	2058	679	932	947	1040	5819	5372	6883	121	20	711	204	1201	384	563	216	73	25	16	49
PBANKA_0818100	199	58	291	1065	222	1300	1049	730	171	66	401	130	71	456	145	1380	1431	1049	1070	394	654	619	396	643	1077	1645	1773	1455	458	472	258	198	226	225	1149	917	1081	108	25	144	54	168	67	167	62	19	10	23	47
PBANKA_0818200	70	14	93	245	7	39	1258	334	161	97	745	16	2	23	35	187	301	427	456	87	539	251	187	496	599	109	154	116	40	114	15	200	212	255	1065	934	1329	18	8	204	72	170	71	214	130	37	2	11	8
PBANKA_0818300	94	16	566	1050	2	7	145	92	96	24	188	13	5	74	40	154	376	568	639	64	354	161	120	235	589	33	33	38	26	74	12	66	73	74	115	87	103	6	1	32	23	84	45	216	167	25	19	0	0
PBANKA_0818400	36	64	167	603	6	7	316	714	287	3207	22639	13	5	19	58	1015	621	1169	932	436	388	874	9085	11952	13457	114	159	135	26	69	14	353	480	511	334	227	329	2	2	36	7	130	51	188	91	45	14	14	21
PBANKA_0818500	513	202	947	3271	342	614	2057	1853	159	77	540	272	109	688	642	1385	4319	2945	4279	2944	1510	4769	889	1686	1960	2662	3051	2728	1189	1818	597	654	696	695	5477	6083	7013	92	24	792	426	1410	558	1095	594	114	57	74	160
PBANKA_0818600	2191	1651	221	1221	787	3232	349	325	1159	7	148	2803	1583	2831	1509	992	2842	1257	1376	75	112	211	246	512	419	8839	9456	7029	2019	1562	1384	203	268	151	489	516	235	215	28	396	240	413	152	151	85	712	447	2	0
PBANKA_0818700	197	78	39	132	102	297	172	44	340	13	103	251	196	306	129	213	550	171	217	14	64	31	90	189	211	350	349	354	234	241	202	33	54	48	63	66	29	22	7	82	49	123	33	31	22	92	70	1	0
PBANKA_0818800	244	60	65	329	104	484	490	234	120	11	76	74	83	259	103	157	610	245	294	56	505	165	50	176	183	459	474	398	324	394	362	133	144	159	229	147	117	14	1	56	21	87	27	38	20	14	3	0	0
PBANKA_0818900	28675	9151	8672	47241	9872	41348	11314	5777	7286	1978	21879	18414	10632	37716	29867	5866	27304	7847	14959	1161	4419	3485	3933	10219	8825	56223	60812	51065	30653	31629	32061	5283	6460	4999	10344	9372	6261	3957	1317	6941	4776	12764	5812	4033	2417	1703	1538	32	42
PBANKA_0819000	5237	1561	7699	25407	77	216	82633	47015	3511	1747	17970	397	265	1010	2480	2268	5975	2757	5403	3240	25656	8181	1867	4872	4773	539	942	746	710	1547	291	39916	47733	47946	1900	1887	1814	1	1	190	92	1476	756	1825	1051	230	115	3	10
PBANKA_0819100	2638	851	313	929	1190	5000	1305	597	849	134	1254	7846	3032	8375	6146	953	2659	724	577	98	1185	241	491	1074	1247	4232	4681	4070	4030	4393	5539	915	1085	765	1428	1480	770	138	27	300	150	304	99	169	104	147	97	8	16
PBANKA_0819200	1874	490	850	2784	823	3330	2343	853	1067	195	1608	6186	3450	6928	5277	2251	4377	2135	1605	185	1783	447	723	1550	1510	2998	3506	3203	3673	4253	4403	1269	1533	1162	1414	1468	771	239	56	516	303	780	383	503	322	124	117	111	144
PBANKA_0819300	4580	1935	331	1085	1676	5734	1830	1035	4649	343	2705	5718	3803	8580	3989	1651	5233	1666	1408	471	1628	1137	1211	1923	1991	10389	11573	9987	5171	4341	4731	954	1029	830	2950	3009	2281	754	170	749	405	727	316	229	143	852	718	62	72
PBANKA_0819400	551	253	110	250	132	471	3053	2618	915	135	1131	152	89	159	478	648	1458	431	571	1113	2670	2266	571	1251	1787	1208	1204	1053	402	971	410	982	892	941	2795	2155	2679	33	4	157	62	146	75	115	46	18	9	156	215
PBANKA_0819450	569	133	931	3350	834	2861	3291	1220	3982	746	5035	946	656	1473	2026	1521	17079	2333	3724	135	1086	255	2133	3435	5167	515	431	443	1052	1123	730	809	939	832	484	530	226	540	132	931	528	1092	520	568	334	111	67	423	522
PBANKA_0819500	409	105	461	2047	131	490	739	707	1351	239	1769	97	39	445	271	977	2380	1364	2093	331	1024	701	769	1435	1664	954	1114	977	566	808	238	645	802	692	570	399	387	27	4	234	85	501	169	247	119	24	12	200	345
PBANKA_0819600	270	192	820	1064	48	138	1546	510	747	1533	11781	78	58	213	243	6011	1711	4893	3974	84	395	177	5614	7419	8608	217	418	323	77	77	70	798	795	848	103	153	41	76	14	171	122	154	59	446	372	149	69	2	7
PBANKA_0819700	1821	1049	140	542	419	1759	1516	916	2832	493	3540	2587	1413	4328	2036	1054	1933	1088	744	737	2940	1396	1664	3399	4190	4676	5154	4154	2034	1424	1508	1294	1729	1353	652	688	348	342	55	270	120	206	78	124	52	721	555	2	3
PBANKA_0819800	1843	1225	629	2249	1155	4865	2795	2833	6089	775	6077	1908	1433	4152	2013	8405	9545	6373	5211	2943	1109	5333	4390	6284	8312	9962	11959	10698	2376	2333	2068	1260	1590	1079	3298	2943	3387	176	37	562	269	497	176	301	183	729	415	241	295
PBANKA_0819900	10629	3816	1464	6509	3301	12297	7067	3678	6585	132	1133	9981	6102	25820	16607	3853	6359	3531	2794	2138	4262	4889	5149	7319	6141	16857	19449	16679	13698	21003	13041	1817	1937	1204	33594	40413	49229	1665	473	1520	1117	1618	817	586	444	3969	3821	117	112
PBANKA_0820000	3249	1188	910	4020	1240	4342	1119	619	4570	142	1145	2682	1605	5681	3045	1708	5303	2099	2826	192	970	381	923	1886	1889	7249	7517	6685	4824	4266	4217	841	908	736	1497	1710	864	332	89	775	456	1367	719	498	324	385	214	83	146
PBANKA_0820100	143	105	415	501	135	307	1290	674	99	19	190	54	34	273	165	1984	1123	1467	924	223	2334	519	111	223	282	303	379	290	385	250	230	1177	1232	1165	87	123	53	6	3	86	49	97	34	326	283	92	69	1	0
PBANKA_0820200	33	0	41	115	15	20	213	141	10330	14927	120292	35	26	23	44	139	304	132	115	38	228	79	15215	28448	32393	21	30	25	26	33	5	126	125	153	47	39	20	8	7	92	57	140	42	63	36	9	8	986	1324
PBANKA_0820300	301	66	286	1303	650	2546	1083	538	273	32	301	430	321	1519	1266	446	1948	578	757	175	640	439	311	815	925	1984	2238	1891	1890	2495	2159	185	233	165	3141	2516	3833	309	68	531	317	470	192	116	63	35	11	30	34
PBANKA_0820400	29	10	8	44	24	115	160	104	381	8	91	3	12	5	9	52	81	50	36	17	38	45	210	305	1328	28	34	37	9	28	26	8	13	9	46	54	46	15	8	173	71	164	45	64	33	17	1	806	1149
PBANKA_0820500	173	90	38	109	97	579	175	71	359	5	25	114	114	23	14	377	735	304	232	114	75	221	145	222	421	1659	1734	1499	20	17	17	2	2	1	12	6	7	44	3	125	34	86	33	36	17	27	3	4	7
PBANKA_0820600	219	89	46	102	187	648	115	75	3015	321	2347	347	261	644	197	246	660	225	165	38	155	80	916	1663	1751	1400	1655	1370	740	778	788	102	120	61	290	259	129	40	14	144	90	142	61	55	28	6	11	193	278
PBANKA_0820700	952	509	1336	5546	462	2216	2357	2628	1736	434	3435	331	324	874	644	5169	5338	6322	6409	3402	2997	6548	2906	5072	6306	6840	8244	7115	1153	1686	830	723	765	898	3320	2873	4165	30	3	122	50	497	204	533	277	152	81	130	236
PBANKA_0820800	2554	2328	9481	45621	265	1097	1967	4817	2727	448	2852	1219	1125	1842	1114	15924	9187	19473	29381	2327	1006	3094	3077	3850	7313	2857	4688	4081	736	1484	526	1122	1116	1162	1466	1443	1167	533	43	1739	493	3435	1096	2508	910	1069	445	92	104
PBANKA_0820900	53	28	13	55	21	30	54	38	534	36	203	41	34	7	3	71	253	68	63	21	40	41	327	668	1027	179	234	157	46	29	34	5	12	10	5	7	1	104	19	766	296	894	248	343	90	56	18	141	152
PBANKA_0821000	911	245	32	99	161	753	587	240	1459	1602	9772	570	539	1065	573	164	369	86	114	35	419	97	2330	4942	5036	588	564	547	590	622	654	259	288	284	176	263	88	43	8	103	43	77	43	24	15	20	9	0	1
PBANKA_0821100	605	237	734	3420	769	3243	898	2196	434	196	1492	455	279	1629	885	3196	4178	2391	2410	1967	1753	3345	1325	2350	3673	9652	11023	9100	1875	2320	1826	1303	1531	1560	693	581	303	95	30	405	177	713	325	262	118	44	17	2	4
PBANKA_0821200	858	361	193	313	45	199	28027	18204	1033	253	1669	135	155	414	533	1417	1286	193	366	1705	19677	2994	1571	2049	2576	213	277	235	122	242	189	13748	13369	13456	204	375	73	7	0	62	27	154	69	50	32	7	7	1	0
PBANKA_0821300	212	72	84	538	163	827	1913	1100	1116	325	1636	99	79	114	81	557	1319	685	821	646	1127	1813	2122	3481	5187	2040	2432	2080	207	182	110	89	95	139	518	297	480	49	4	132	53	395	124	144	87	32	11	11	3
PBANKA_0821400	537	94	113	104	17	32	19251	5686	1826	942	7357	95	57	333	557	700	790	129	220	816	10927	2196	1280	2595	3222	33	50	42	21	61	39	14012	13014	11626	559	747	507	5	1	56	22	71	41	39	20	11	4	21	73
PBANKA_0821500	535	138	288	1690	342	3267	1202	945	907	438	2710	424	269	671	328	2863	6299	3318	3865	682	1155	1520	3054	4831	7136	9626	12425	10453	800	864	990	133	194	162	378	237	213	123	26	372	132	507	173	157	79	44	17	60	47
PBANKA_0821600	721	265	489	2062	309	1049	2336	1357	713	146	688	256	312	159	57	1488	3206	1892	2628	1094	4040	2465	665	1422	1964	2202	2484	2188	584	542	422	447	312	524	447	349	385	69	6	232	80	424	178	234	99	60	29	117	148
PBANKA_0821700	3897	2101	290	1656	1767	6799	1580	1127	682	139	1230	6847	4137	11682	6362	660	2204	593	606	217	1206	407	447	939	1336	9867	10119	9327	5784	4391	4915	1449	1574	1333	1596	1808	859	384	138	420	310	489	158	117	65	149	107	0	0
PBANKA_0821800	1144	403	150	614	440	2124	947	585	744	218	1842	1363	809	1277	746	1360	3088	890	1003	344	915	632	1283	1792	2449	4336	4988	4101	986	933	1117	382	379	341	314	330	185	139	31	372	144	344	103	109	50	64	43	35	43
PBANKA_0821900	940	199	81	248	312	1057	816	298	1242	137	1191	1962	771	2758	2036	388	528	177	164	65	357	115	336	675	770	1289	1270	1107	1139	1258	1472	601	828	647	473	433	274	208	68	346	234	334	171	100	74	11	13	102	175
PBANKA_0822000	295	148	376	1062	184	650	1140	394	596	24	267	116	171	189	111	452	1981	782	793	125	878	251	370	642	695	624	756	712	308	323	286	145	145	160	329	373	340	49	11	221	92	441	185	386	210	68	41	0	11
PBANKA_0822100	3559	2413	845	2478	718	3011	3047	1506	3870	213	1408	1152	1258	878	494	4105	5450	4923	3376	1175	1647	2815	2789	4177	6743	15135	16455	13283	1224	1190	1309	384	338	393	1021	848	1060	203	40	420	150	685	289	550	242	959	570	42	89
PBANKA_0822200	604	228	169	541	262	890	859	440	738	105	833	408	371	868	374	478	1918	660	631	162	1402	485	390	963	1024	1949	2125	1866	1000	1129	1076	423	502	513	650	529	452	48	8	161	88	215	121	79	53	52	18	18	16
PBANKA_0822300	90	21	145	575	161	550	156	95	305	79	647	131	148	537	156	210	886	288	329	17	216	50	173	546	614	464	553	444	744	718	755	104	122	116	199	190	105	51	7	171	89	264	82	98	73	18	2	1	1
PBANKA_0822400	186	41	306	1259	271	1001	163	107	440	119	896	97	88	83	40	581	1735	911	951	56	143	87	535	1220	1623	1144	1501	1278	324	263	332	16	21	19	101	80	38	71	8	190	84	251	79	139	58	10	12	0	2
PBANKA_0822500	1852	1869	442	2541	737	4387	1197	2166	1278	606	4835	459	450	935	642	4903	4917	3900	3758	3519	545	6292	3158	5054	6350	20881	21976	18023	683	698	643	192	225	227	771	614	679	141	25	573	217	701	221	294	144	179	105	263	435
PBANKA_0822600	1387	459	748	3417	743	3883	1590	1091	1710	335	2397	1174	691	2135	1285	1959	4333	1858	2081	698	1267	1203	1446	2417	2830	3397	4433	3704	1328	1880	1714	508	520	464	897	1020	667	132	20	447	167	578	219	195	84	67	34	88	134
PBANKA_0822700	1330	859	133	356	302	1244	1878	1292	2428	213	1295	970	807	1249	416	1271	1171	1261	485	303	1755	745	951	1595	2958	1388	1517	1330	1071	773	595	844	860	799	395	457	230	133	20	209	82	175	58	116	79	847	657	5	5
PBANKA_0822800	5826	3991	423	1528	896	4657	2343	2163	3890	112	918	1968	1388	4402	1485	2860	2133	1829	735	274	1871	433	1260	1344	1704	1881	2325	1809	1328	1424	1324	726	774	612	636	858	450	179	32	229	79	193	100	117	76	844	583	4	9
PBANKA_0822900	737	325	238	716	71	363	4198	4501	2949	1088	7471	234	184	195	425	2427	1144	978	914	5327	3419	8338	8128	10606	13105	1260	1296	939	362	2146	469	207	338	364	12725	11676	18673	6	1	52	43	125	52	66	54	58	28	31	19
PBANKA_0823000	8654	7001	2792	16614	3996	24003	7459	10729	6011	483	3787	17648	9720	21706	16264	8049	17773	6709	11101	5655	4544	8632	4854	6615	6711	16576	17837	14745	10042	12173	8957	3243	3190	2678	16139	17518	17431	438	110	1310	499	1537	565	722	283	267	134	287	426
PBANKA_0823100	5616	3108	964	1161	711	3610	30396	18727	19938	1893	14218	13195	6695	10643	7670	4550	5195	5352	3166	4896	42182	9138	3658	6208	6864	9460	11144	8537	4814	3577	4069	27066	29277	28460	1563	1711	780	322	120	311	200	221	109	710	554	2179	2350	1698	2214
PBANKA_0823200	1095	447	231	322	94	269	29606	21986	1631	649	4892	328	154	316	783	884	1941	374	570	2192	26582	5477	816	2163	2656	262	372	302	65	106	102	24563	24929	23571	305	461	109	9	1	48	26	52	28	32	16	7	1	170	290
PBANKA_0823300	984	425	283	868	659	2827	3047	2754	1322	619	4579	1385	745	1532	1619	3090	5719	1873	1695	913	3452	2233	1770	3318	5149	3468	3730	3190	1288	1218	1235	1783	1919	1688	606	485	281	73	17	261	129	326	121	163	50	72	31	214	285
PBANKA_0823400	19975	6428	1213	6624	7870	34334	4149	2645	1090	122	1146	36513	18231	56061	30121	3583	11156	2749	3213	1063	3591	2090	1107	2507	1935	54459	61272	50091	30443	25813	35430	3662	4093	2545	15024	13736	12337	2682	701	2239	1240	2139	740	633	302	258	111	17	31
PBANKA_0823500	2049	795	382	1196	1216	5192	1533	1054	1886	77	766	1433	997	3368	1844	975	3052	981	1035	185	909	466	406	1073	1309	4097	4250	3618	4193	4463	4438	1001	1154	901	1860	1704	1092	86	17	292	175	283	141	129	87	374	259	106	188
PBANKA_0823600	2710	1395	278	1257	488	3275	2539	2140	3945	146	1011	3432	2292	4899	2786	1723	1645	1076	735	957	2093	1614	1807	2126	2896	2814	3448	2750	1432	1899	1413	1138	1207	1067	2756	3094	2722	51	10	103	22	95	48	40	25	95	48	1	3
PBANKA_0823700	857	621	1070	5307	666	4501	1615	4202	3116	624	3227	358	543	288	200	13264	4377	12314	5901	11840	1110	19037	4484	7393	10857	22408	30870	24176	540	556	403	199	182	193	992	716	942	240	35	786	234	1070	305	920	395	225	58	149	195
PBANKA_0823800	44	22	20	137	26	43	106	44	205	208	1232	27	16	41	80	34	93	41	37	18	112	40	245	518	831	47	88	59	84	68	65	47	53	49	22	26	9	235	52	650	336	740	399	193	135	26	15	1	2
PBANKA_0823900	964	734	101	423	500	1842	177	176	630	79	730	1551	865	3945	1640	396	1491	306	390	27	211	65	337	757	1129	2259	2765	2194	2101	1653	2175	255	258	184	557	577	227	146	54	284	154	225	113	71	34	264	244	15	9
PBANKA_0824000	87	38	22	42	9	49	723	346	362	46	296	15	32	8	4	97	139	80	69	95	683	199	320	549	845	42	47	50	10	15	31	256	224	257	10	20	4	10	4	42	19	36	8	19	11	8	5	1	0
PBANKA_0824100	430	347	47	118	92	293	354	320	820	238	1470	609	350	740	359	207	334	239	167	130	582	266	812	1422	1977	797	802	696	526	308	187	304	334	282	156	165	68	74	20	138	47	72	42	53	12	50	30	5	5
PBANKA_0824200	169	123	57	81	16	88	2263	2440	1892	8240	61052	51	36	54	158	173	510	105	211	565	2829	1031	11537	18701	27468	74	120	95	47	50	21	2109	2325	2171	164	159	150	7	1	42	9	36	24	42	29	34	10	13	14
PBANKA_0824300	2086	2687	592	3863	546	4145	1911	6454	3165	482	2882	1541	1276	3341	1091	9556	7706	5877	7394	9702	5388	12234	4913	5363	5609	12101	14273	11971	2230	2569	1733	1754	1666	1710	2889	2550	2776	238	65	634	262	1000	348	349	210	478	265	541	863
PBANKA_0824400	1379	444	1240	4060	13	62	15584	11817	1041	305	2992	434	270	459	1010	2616	2536	1725	1754	2668	6380	4862	2101	2479	2800	529	792	615	183	729	62	8962	9246	9066	7187	6592	8244	0	0	61	26	1013	461	1180	589	104	72	8	6
PBANKA_0824500	85	15	75	300	39	70	345	137	1725	863	5304	12	8	20	10	74	179	119	86	77	352	155	1967	4058	5515	142	206	188	60	65	23	102	71	93	26	28	17	23	2	102	40	115	54	45	22	5	1	30	32
PBANKA_0824600	184	32	80	207	70	240	419	223	322	7	42	314	141	259	309	258	554	163	224	400	205	632	137	346	346	549	558	534	223	840	241	16	24	15	1492	1424	1734	7	7	103	60	122	33	45	19	12	5	41	22
PBANKA_0824700	939	185	453	2019	963	3836	3061	1523	2050	669	5690	3189	1588	4082	3080	942	3131	1043	1249	1062	1977	2058	1854	4386	4578	4577	5235	4606	3309	4294	3671	740	805	723	7017	6885	8902	195	72	446	189	781	404	898	404	166	94	4	9
PBANKA_0824800	2964	1307	308	1104	819	3527	1925	883	3849	198	1888	6568	3231	5797	4461	916	1774	889	627	127	900	314	507	1033	1073	2138	2237	1976	2860	2811	2735	887	1084	842	1865	1736	1586	290	75	404	257	473	215	368	245	1115	999	96	118
PBANKA_0824900	1401	833	500	1695	584	3461	2731	2784	5011	624	4464	1566	1192	1180	1226	4374	5635	4789	3872	1371	1479	2445	2439	4158	5893	5631	6053	5567	954	1071	989	784	706	754	535	453	291	82	20	244	80	282	89	768	397	298	185	128	137
PBANKA_0825000	2888	2469	224	878	621	5031	672	592	11878	1399	7760	1502	823	1695	650	1801	2229	908	824	362	453	609	10137	8655	9985	1841	2447	1782	1200	1169	1252	146	165	82	706	750	525	77	14	233	82	187	70	128	53	110	37	1	6
PBANKA_0825100	942	505	74	298	352	1558	599	303	2718	573	4424	365	369	555	202	562	1067	433	425	186	771	392	2556	4455	5734	2331	2711	2170	985	804	946	198	181	196	362	303	237	75	14	194	87	177	67	87	29	29	6	3	7
PBANKA_0825200	448	218	125	451	99	629	1369	935	957	456	2605	198	202	189	124	866	2011	1021	867	328	2404	691	1327	3063	3571	1215	1314	1092	275	319	375	360	294	476	165	104	114	8	5	61	20	85	30	45	30	9	8	8	5
PBANKA_0825300	1525	1035	499	2355	364	2393	1084	1195	4318	1750	11799	611	578	1194	666	5393	2878	5142	2197	869	1078	1639	9510	10186	13357	6332	7858	6332	1240	1100	1317	399	395	431	406	354	249	189	45	279	184	423	149	306	175	117	67	180	346
PBANKA_0825400	929	265	1991	6532	46	156	4217	2955	2376	656	3911	165	152	228	105	1672	3440	3441	5488	956	2504	2111	2528	4114	6219	534	793	692	129	384	61	545	535	586	795	636	734	4	1	78	33	642	292	589	322	37	22	24	30
PBANKA_0825500	919	1062	566	1873	44	190	16342	42312	3138	1367	9037	136	87	90	639	23046	6743	5243	6526	28552	22095	48462	10192	13378	22183	1325	3599	2306	65	139	56	10452	10522	13738	841	607	754	9	2	94	34	210	98	237	116	30	21	10	9
PBANKA_0825600	1472	1076	279	1205	433	2075	1325	637	3031	288	2314	845	619	1176	416	2025	3971	1649	1435	381	999	732	2442	2685	2808	4845	5913	5129	1223	1090	814	312	301	263	991	802	751	100	21	334	128	317	150	117	87	207	127	27	48
PBANKA_0825700	761	175	241	1088	9	23	12446	7506	1259	309	1790	146	119	168	476	643	843	321	415	725	8622	1670	894	1471	1392	157	239	209	105	359	24	7355	8195	8150	1931	1914	2059	0	0	37	16	311	197	201	122	15	11	8	13
PBANKA_0825800	393	67	131	468	15	37	2488	1037	557	40	242	56	25	75	229	428	588	275	358	482	653	1212	607	781	825	269	294	263	102	465	74	116	115	123	4747	4811	5925	1	0	327	90	1303	541	895	491	126	60	46	29
PBANKA_0825900	1100	452	263	339	14	73	23383	16455	9750	2838	21731	65	56	70	435	735	2005	323	765	2374	20642	4897	7524	10712	13513	69	171	101	20	77	7	9544	10313	10919	210	256	148	15	4	778	313	4551	2128	3452	1850	318	177	1972	3047
PBANKA_0826000	3019	1631	748	3905	503	2631	708	544	2386	320	2049	1334	1100	2280	711	2102	4485	2664	2910	189	530	355	2001	2614	3591	3696	4588	3678	1299	1084	883	251	195	207	404	431	313	106	19	673	179	1832	626	1445	523	846	554	40	49
PBANKA_0826100	1034	273	287	1264	293	1537	135	109	1196	48	302	183	188	228	101	942	2092	1180	1191	18	61	74	397	696	869	4668	4903	4149	272	210	246	9	17	3	67	35	31	51	8	254	80	454	148	243	70	50	11	26	60
PBANKA_0826200	536	149	282	1286	425	1977	2879	1701	840	262	2578	665	311	971	1327	794	1986	686	971	397	848	668	1326	2230	3017	1087	1124	923	752	1294	661	574	576	528	3326	3007	3921	47	20	433	229	645	271	320	149	67	12	22	56
PBANKA_0826300	109	38	78	268	238	711	898	369	322	118	783	516	241	754	726	321	998	329	342	201	1055	494	538	896	1259	901	832	762	687	826	687	442	490	507	546	542	494	89	29	146	113	183	94	44	16	4	5	0	6
PBANKA_0826400	356	111	280	1055	262	1081	1921	795	1141	171	1121	1209	477	1682	1073	607	1534	433	621	276	1864	564	595	1250	1145	1164	1351	1215	1148	1870	965	1429	1898	1616	1980	2243	2643	21	10	227	122	643	332	266	240	28	12	177	119
PBANKA_0826500	2183	431	1090	4257	1044	3449	922	647	13804	1873	15127	10011	4332	8332	5568	1314	5607	1722	2592	104	704	196	2829	6321	6568	3207	3291	3181	4575	6028	4541	824	978	701	1957	2251	1232	436	89	972	540	2123	796	1157	575	304	187	689	1041
PBANKA_0826600	228	159	185	495	87	252	1459	1632	1942	214	1638	62	68	59	54	1160	675	985	555	2075	1216	4109	1560	2630	6308	1405	1602	1354	97	203	59	203	263	267	965	684	896	29	3	186	41	270	77	193	57	48	21	20	16
PBANKA_0826700	39923	19172	1471	6673	4910	16451	3222	2442	2489	72	840	36581	24094	63773	25209	4268	13516	7609	4968	377	2666	1024	1013	3322	1962	52881	56386	48689	39832	28928	30797	4466	4064	2082	15283	17995	8828	14	2	143	74	271	117	298	195	4921	4172	12	18
PBANKA_0826800	1156	780	250	727	611	2720	3958	3490	3779	790	4806	468	331	546	264	2381	1677	1369	868	4036	3723	6268	8242	11670	19814	2701	3437	2896	553	649	615	495	483	537	1629	1409	1539	72	11	282	128	943	358	773	368	100	40	218	320
PBANKA_0826900	4717	6510	1305	6747	2859	13384	2596	4236	1162	426	3110	6820	5122	9234	6124	12460	15616	14772	11839	5751	1667	11225	2129	3941	4680	88153	100639	77252	7403	7568	5802	1815	1766	1752	4823	4150	4429	569	123	2846	1196	3232	1059	1427	577	5906	3541	102	162
PBANKA_0827000	131	56	120	287	59	266	196	90	216	33	271	72	118	7	13	833	930	815	465	44	264	137	176	425	456	731	896	766	60	53	61	10	6	10	71	37	29	48	8	118	59	155	75	162	119	61	43	44	68
PBANKA_0827100	1009	482	595	1593	248	1077	5966	5119	2487	231	2163	545	270	596	1041	3307	2562	2108	2024	3168	4277	5867	2132	3518	4346	2709	2777	2169	688	2253	649	1591	1517	1585	18426	17323	23802	33	9	212	101	1103	468	952	486	232	116	72	107
PBANKA_0827200	2138	256	2190	9787	1101	3659	467	270	572	57	441	290	305	1398	776	1180	7021	1964	4473	84	540	198	211	773	591	2769	3300	3184	2631	2606	1890	236	239	200	684	594	326	164	36	1247	584	2742	1107	1046	551	131	56	12	19
PBANKA_0827300	339	380	187	580	153	620	648	2259	469	1101	6550	650	332	572	378	1645	811	935	692	2655	508	4016	3012	5333	6497	4320	4840	3811	462	417	241	151	205	174	2872	2085	2734	72	27	251	117	270	113	222	93	48	46	0	1
PBANKA_0827400	561	382	277	421	40	148	10945	16869	722	1243	10683	202	100	235	818	2634	2337	571	1101	5410	5316	9280	2876	4606	6034	589	1213	839	59	116	64	7476	8275	9451	322	368	170	2	2	105	42	80	37	73	52	16	9	1	1
PBANKA_0827500	3380	3256	902	4656	1492	6328	348	1043	491	205	1439	7680	4355	8241	4575	2374	8201	3839	4607	767	855	1464	751	2421	2581	9580	10511	8748	8036	6535	7526	699	722	402	2890	2876	1827	149	34	643	383	1067	473	457	239	1032	1051	2	1
PBANKA_0827600	521	350	578	3531	314	1549	1202	4934	448	1242	8999	370	204	737	582	3842	3456	2646	3476	8347	1647	10268	7217	9661	13250	3852	4680	3627	743	1124	654	620	729	835	3986	2533	4602	137	31	362	165	710	275	319	178	99	47	1	3
PBANKA_0827700	379	61	271	1090	391	1440	448	384	382	268	1295	418	205	953	442	741	1508	474	598	219	568	406	536	887	1048	1393	1716	1486	793	913	746	279	262	246	462	416	307	60	19	160	98	269	143	103	57	11	8	1	0
PBANKA_0827800	271	50	240	1119	157	701	941	517	167	56	414	218	200	629	225	520	1002	408	610	152	1081	392	148	374	365	971	1069	953	773	909	524	700	767	715	429	377	275	59	11	179	109	280	143	126	74	13	7	1	0
PBANKA_0827900	204	36	167	702	258	786	792	299	278	180	1230	233	165	863	453	229	1066	286	463	110	613	267	292	693	679	1020	1212	1057	837	971	612	291	333	316	926	777	766	65	34	136	91	245	119	81	43	11	8	2	0
PBANKA_0828000	374	293	348	891	523	2418	4334	9708	900	2057	16382	300	224	815	1540	4258	1465	1237	899	5942	2533	9193	4381	6870	9960	8239	10379	7862	1611	2546	2130	3576	3421	3539	5089	4544	5627	188	51	403	192	554	170	229	128	39	18	3	2
PBANKA_0828100	488	167	826	1870	170	648	4038	4043	739	327	2402	388	169	508	500	1634	3500	2504	2950	2820	6530	5453	1266	3020	5635	1767	2193	1690	449	734	376	2939	3243	3131	1873	2026	2466	54	6	304	119	309	121	272	112	45	26	13	14
PBANKA_0828200	562	155	374	737	60	164	4761	4288	1542	185	1267	122	81	158	233	2068	1540	914	1255	5235	4041	8031	3424	4101	5202	1251	1406	1037	164	743	155	930	867	1017	5264	4772	7048	39	6	151	53	119	56	96	51	8	12	35	67
PBANKA_0828300	103	16	83	175	2	12	1199	304	505	225	1562	159	49	65	135	149	198	100	116	126	535	322	375	792	756	104	125	85	119	732	98	174	191	157	2495	2884	3875	3	4	86	47	122	72	56	36	22	7	2	1
PBANKA_0828400	1709	586	2054	8377	386	1550	5178	3958	1755	180	1293	414	312	602	310	3304	4730	4546	6054	1257	4396	2430	1775	2190	2684	1064	1402	1287	656	959	425	1437	1511	1634	472	481	395	146	22	527	260	1032	402	516	230	96	58	93	151
PBANKA_0828500	316	85	318	779	221	844	2888	1475	543	103	703	234	186	759	505	456	1393	423	575	510	3291	1127	290	583	1015	409	509	468	552	652	445	1942	2043	1910	291	292	176	75	22	231	129	256	123	103	55	24	20	12	12
PBANKA_0828600	608	111	617	2597	532	2371	1876	973	498	116	917	2492	940	2872	1803	686	2908	871	1423	165	1625	461	442	969	1006	1794	2307	1994	2004	2368	1977	1203	1374	1268	973	987	662	138	54	416	222	595	271	249	176	20	17	6	6
PBANKA_0828700	440	115	518	2630	462	1814	802	458	1201	514	3845	2652	1324	3096	2674	820	3741	1122	1962	116	872	300	1334	3533	3796	1203	1491	1327	1723	1998	1455	891	1038	845	632	792	491	175	46	1192	646	1960	897	722	425	53	25	24	37
PBANKA_0828800	167	53	251	766	103	226	3235	874	1019	280	2838	1089	442	881	794	606	1276	687	695	163	2218	454	822	1702	2111	368	481	516	519	662	281	4116	4053	3402	316	491	293	65	39	612	447	1236	907	550	524	68	46	46	45
PBANKA_0828900	561	256	103	438	65	121	2640	2821	622	41	317	479	219	244	678	1833	699	372	653	5577	1533	7085	2991	2541	2382	1532	1907	1389	207	1687	201	21	28	28	13798	14213	19074	20	6	198	125	145	66	37	30	29	5	2	0
PBANKA_0829000	755	256	117	480	494	2307	1464	895	1828	204	1154	363	294	700	331	1324	2202	1111	826	927	1200	1733	1044	1564	2347	2559	2555	2187	847	952	813	295	295	271	1632	1495	1785	50	17	149	82	131	72	86	43	7	12	48	34
PBANKA_0829100	1207	287	193	584	619	2924	952	474	2003	154	1027	1590	1002	3337	1411	2249	3752	1550	1053	292	934	584	822	1327	1431	4743	4955	4181	2204	2502	2422	531	530	412	1543	1463	1416	249	43	465	235	502	202	182	109	37	20	238	351
PBANKA_0829200	671	179	762	2198	163	697	749	353	1612	1236	9145	462	297	660	447	858	2169	1400	1606	128	422	289	1966	4178	4215	698	790	727	620	954	749	253	263	238	1052	1053	934	33	8	91	38	279	114	200	129	59	19	30	53
PBANKA_0829300	387	110	177	645	81	509	553	337	1405	466	3759	103	62	236	160	882	856	687	604	105	223	145	1930	2121	2147	441	565	489	131	193	198	61	57	72	219	243	228	50	6	76	49	138	53	83	55	34	18	52	71
PBANKA_0829400	380	86	48	194	86	338	984	287	495	114	819	141	107	68	42	132	509	145	219	83	472	189	317	664	699	370	349	310	170	198	255	157	196	196	372	307	345	13	2	23	10	34	19	17	9	10	4	0	1
PBANKA_0829500	1975	848	303	918	615	3735	868	634	762	602	2924	489	530	1050	354	1202	2721	1353	1686	523	578	1147	3043	4844	8544	8222	9838	7331	1045	921	1397	82	129	83	633	335	434	201	56	199	106	177	59	151	86	31	14	0	2
PBANKA_0829600	220	49	25	35	49	149	801	662	918	781	4905	27	33	24	13	316	161	110	94	591	400	802	3326	4529	5463	190	192	184	50	184	51	70	96	109	627	422	554	5	4	38	17	20	20	45	22	9	2	1	0
PBANKA_0829700	2283	1463	38	84	112	636	1300	696	666	40	230	2599	1594	2349	943	379	248	235	121	384	847	798	509	729	727	1417	1564	1404	1231	812	511	439	487	388	3018	3438	3495	99	26	111	51	54	19	18	10	134	100	0	4
PBANKA_0829800	574	176	258	1218	511	2137	2123	848	5002	723	4955	453	391	1092	348	1161	3340	990	1185	284	1831	628	2446	4117	4383	2465	2612	2446	1443	1648	1457	676	727	738	1464	1345	1237	101	30	535	236	617	257	207	107	437	252	122	158
PBANKA_0829900	302	37	95	353	149	662	1806	538	837	303	2524	333	152	513	408	319	822	243	299	179	833	459	1824	2973	2768	645	714	588	435	665	402	421	422	388	1227	1226	1243	47	7	115	52	139	47	56	22	8	1	2	1
PBANKA_0830000	4125	1501	431	2187	765	3956	2407	938	1497	453	3715	2232	1763	4403	2251	790	4518	1137	1498	256	1534	729	1400	2488	2896	4412	4610	3928	3906	4046	3625	767	884	745	3286	3462	3446	209	61	427	198	501	242	156	117	68	48	0	1
PBANKA_0830100	703	123	304	973	340	2001	1737	1016	572	64	402	301	252	303	129	1767	3287	1349	1082	934	1600	1642	945	1250	1734	3242	3864	3315	277	315	227	122	149	141	226	215	231	38	8	202	88	238	58	116	47	11	7	0	0
PBANKA_0830200	10520	3911	16323	96839	9923	31651	3978	4667	1313	412	3102	4727	3349	18879	22235	13234	62306	26991	52221	2304	4073	5988	1667	7758	4578	71503	87422	83516	31107	34970	16321	3836	3900	2460	11552	12854	9098	115	28	4231	2566	14752	7687	5560	3612	308	165	48	74
PBANKA_0830300	421	99	756	1720	451	694	2358	1205	178	36	239	496	607	120	218	1584	3521	1962	2746	374	2192	926	407	857	744	2027	3036	2859	210	692	105	959	1041	1060	4503	4241	5536	3	2	124	33	352	150	178	55	10	10	64	64
PBANKA_0830400	1691	687	510	504	47	91	52522	23778	6755	5390	47382	341	224	221	1644	2634	3886	618	1452	5672	66070	11447	10353	18313	18907	280	539	296	68	366	70	44013	46074	43895	2281	2573	2405	11	0	46	11	60	52	32	30	12	1	8	10
PBANKA_0830450	256	47	229	1082	332	1570	1918	865	711	217	1598	744	419	1176	715	488	2691	593	1165	143	1437	338	827	1653	2830	615	680	570	843	832	763	454	495	562	1107	1137	892	91	24	289	180	411	181	145	73	16	4	11	10
PBANKA_0830500	80	10	53	310	79	449	349	148	116	16	106	26	30	85	34	127	936	193	351	69	381	138	125	229	219	296	279	250	220	190	183	49	57	53	253	189	184	29	5	64	24	118	28	31	15	1	0	0	3
PBANKA_0830600	253	24	259	775	179	537	672	206	208	39	462	274	208	805	373	346	1115	408	505	33	305	87	137	389	318	320	393	390	665	983	542	317	376	299	559	545	379	53	18	176	84	307	168	148	95	30	10	16	12
PBANKA_0830700	440	229	91	212	134	639	6501	4108	572	51	419	116	58	235	136	632	1234	281	481	1093	10842	2450	488	819	933	472	837	676	113	222	174	2687	2824	3452	171	230	77	23	10	47	10	48	14	31	11	3	5	1	2
PBANKA_0830800	1724	1041	342	1685	1355	5456	1237	808	3159	1035	6377	1352	1203	3208	1276	2065	7437	1770	2872	620	1897	1591	5311	8852	9113	16589	19775	15564	3040	2442	3743	301	392	277	1923	1421	1059	186	38	420	171	519	181	209	74	32	5	4	4
PBANKA_0830900	484	130	229	425	15	44	5851	2224	355	113	718	70	55	38	91	693	694	674	637	1695	1933	4552	1719	2969	2953	862	917	738	225	1314	207	364	375	462	10259	8459	12377	0	2	108	56	299	92	695	324	103	49	41	112
PBANKA_0831000	20711	13617	83664	311952	158	247	3617	5603	4594	167	1984	11172	6489	16191	26652	75148	65304	153343	188146	619	364	977	1704	4463	4768	17239	28675	27191	5688	11738	2126	1590	1385	555	5308	4284	2237	55	35	4783	2072	36745	16457	61533	37948	10250	4586	90	92
PBANKA_0831100	2018	1199	744	2225	571	3590	3627	3134	3770	571	3864	2250	1456	3557	2536	4105	3817	3802	1944	2378	4266	4001	4876	5220	8281	7254	8102	6677	1614	1833	1387	1369	1408	1280	4445	4139	4619	142	38	301	103	380	136	196	78	113	44	201	318
PBANKA_0831200	1401	879	4409	15960	217	779	2731	4976	1360	314	2146	186	153	591	472	6471	5077	8800	10860	7203	2286	10678	2076	3963	4491	3605	4552	3707	763	1663	414	1002	1033	1143	7481	7071	9324	41	9	223	93	717	222	910	453	160	77	112	191
PBANKA_0831300	1197	916	371	1622	404	2239	666	662	1515	284	1982	1140	794	1775	1056	1993	1913	1359	885	245	885	484	1806	2465	2991	2883	3229	2701	1348	1541	1380	344	367	374	424	432	242	150	27	293	138	394	173	155	38	326	229	134	226
PBANKA_0831400	379	140	77	365	258	958	800	469	1001	67	481	263	217	654	199	319	1106	279	340	129	1209	369	414	869	1099	1100	1272	1152	850	794	883	324	396	353	224	249	130	58	4	160	76	179	58	63	24	49	40	16	26
PBANKA_0831500	647	379	598	2853	2238	10450	1351	3666	641	138	873	1094	1071	1354	1118	6815	4691	4864	2811	5228	1063	9205	902	1571	2260	27212	36729	29340	1722	1915	1584	752	627	578	1734	1504	1324	155	33	727	271	821	247	396	158	84	27	15	33
PBANKA_0831600	153	103	99	116	8	32	3056	2464	145	15	112	9	5	13	42	576	402	155	196	1571	4642	2892	230	325	389	190	251	212	30	235	20	1963	2128	2188	513	558	599	0	0	4	0	13	4	4	7	4	1	0	3
PBANKA_0831700	100	24	65	198	123	465	882	280	591	42	208	139	70	292	192	207	576	181	180	76	703	202	193	376	556	382	352	287	285	413	290	195	213	236	744	807	972	19	10	107	45	138	41	56	26	10	1	127	137
PBANKA_0831800	714	346	280	855	337	1476	1963	905	1522	201	1462	527	505	769	425	660	1547	653	756	217	1137	590	872	1721	1776	1457	1920	1628	683	835	503	380	515	467	2050	1625	2500	55	15	256	110	281	107	127	72	275	201	101	109
PBANKA_0831900	3076	2196	289	1048	536	3006	1220	1000	32448	1091	6017	1433	991	1361	423	5004	3764	4500	1737	489	837	869	7413	7448	8562	3829	4389	3766	754	644	563	207	182	138	445	467	276	257	83	367	136	317	115	182	116	1207	646	211	197
PBANKA_0832000	503	215	61	320	163	685	2173	921	793	121	833	201	205	39	26	165	772	208	265	186	2369	451	306	772	1027	814	871	770	190	116	185	117	56	130	37	40	23	49	6	86	38	92	27	30	8	14	15	2	1
PBANKA_0832100	345	205	149	770	10	34	169	147	1022	84	657	110	47	53	82	136	586	494	377	44	93	95	386	908	1086	184	265	215	103	152	28	27	36	29	68	75	22	95	23	967	476	1063	336	421	157	66	35	531	543
PBANKA_0832200	3459	1645	615	5209	1286	9755	309	406	12294	1067	6800	4276	1898	4700	2345	1486	2728	880	1280	54	451	111	4896	5016	7344	1313	1557	1214	1623	1610	1769	187	156	86	386	570	230	169	29	473	290	473	240	147	80	44	24	3	0
PBANKA_0832300	289	70	194	291	105	296	791	256	1481	66	404	156	128	89	64	262	746	444	336	145	643	345	366	692	895	495	540	424	205	233	189	183	159	195	421	409	335	15	6	55	25	65	23	96	76	14	14	5	5
PBANKA_0832400	252	56	119	323	31	117	2527	1010	11684	933	4938	96	70	129	63	802	918	642	602	822	1550	1549	2346	2853	2615	425	480	387	148	470	106	356	435	397	3219	3281	4090	20	3	27	19	41	18	44	21	22	6	4	4
PBANKA_0832500	328	151	233	1015	231	598	2639	3234	2900	521	4005	238	184	288	196	2640	2764	2671	2900	8977	3160	11580	3961	6130	7482	2531	2909	2086	409	829	305	495	474	535	3080	2340	2856	196	24	276	171	354	92	98	33	23	11	1	1
PBANKA_0832600	1104	172	359	1434	955	2507	479	223	207	68	565	816	690	2029	986	1022	3560	963	1343	153	645	373	202	695	587	3957	4836	4404	2775	2553	3008	367	308	307	697	624	381	244	69	393	197	490	214	138	95	15	9	0	2
PBANKA_0832700	113	21	87	179	5	12	1251	357	534	273	1571	24	38	29	33	332	357	217	221	787	745	1725	1435	2281	2537	352	431	354	101	743	96	119	139	142	4232	4480	7039	4	0	31	16	55	20	56	26	5	3	8	10
PBANKA_0832800	434	266	840	2604	121	413	218	271	1357	1880	16445	505	271	650	785	3107	3512	3414	4818	93	119	213	1554	3061	3716	520	766	758	528	753	257	189	143	146	328	371	213	21	12	92	38	170	80	1334	1523	474	278	29	37
PBANKA_0832900	1661	807	4070	12585	593	2036	749	999	1780	1581	10858	870	585	1063	754	8869	11677	11911	15403	402	359	628	2314	3651	5131	3841	5191	4613	1004	1003	533	261	231	237	527	444	345	110	22	523	232	1044	397	1700	897	352	175	83	98
PBANKA_0833000	4119	711	4112	17070	1269	2527	3677	1586	5345	912	7513	3946	1642	6320	4448	3186	8711	4086	5258	234	2304	641	1134	2700	3007	3351	3843	4055	5906	7377	2116	2190	2359	2227	2392	2538	1653	423	158	1558	863	3273	1496	1219	772	219	120	658	665
PBANKA_0833100	2444	546	321	835	1351	4449	1482	728	1900	392	3141	2900	1636	6348	3396	767	3719	785	1090	200	1819	647	1138	2829	3003	6376	7322	5899	4703	4769	6510	1448	1881	1473	1610	1611	831	716	196	3591	2045	2977	1111	667	316	65	32	13	20
PBANKA_0833200	1381	410	755	3549	481	2398	2128	1535	3404	670	4278	1673	961	2616	1457	1398	3062	1918	2606	821	1766	1550	2486	3885	4066	4375	5091	4032	2131	2093	2061	1188	1315	1222	2246	1958	2092	174	48	814	417	850	374	287	160	118	115	16	13
PBANKA_0833300	791	211	731	2817	90	366	2081	1342	2649	398	2834	96	42	145	100	1679	2917	2711	3200	1472	2419	2779	2982	4674	5177	931	1177	1061	132	291	167	545	654	732	951	619	962	36	3	465	187	923	360	565	244	87	41	25	43
PBANKA_0833400	778	220	526	1335	475	1631	606	315	2176	170	1046	391	356	772	293	859	2055	910	1350	139	426	276	844	1138	1463	1240	1325	1126	942	1036	911	307	279	244	425	502	371	196	42	429	181	614	273	228	122	59	17	156	250
PBANKA_0833500	749	621	236	787	342	1898	542	397	3317	139	722	322	320	197	78	1481	1969	1662	1161	265	542	575	1341	2254	2999	4130	4407	3663	324	290	416	53	73	67	140	79	79	138	20	274	137	293	91	210	83	257	142	227	360
PBANKA_0833600	2481	1144	1537	6530	874	4103	1912	1250	2955	73	628	1202	1306	1775	1282	2450	7147	5076	6498	897	1539	2160	1110	1942	2290	10797	12264	10571	1650	1873	1453	244	255	257	1423	1588	1430	161	23	363	142	571	222	388	137	366	278	51	57
PBANKA_0833700	269	47	82	159	36	182	1198	395	1700	177	1151	76	39	83	92	256	448	123	166	282	559	643	1055	1261	1377	266	273	233	126	434	182	53	47	40	2134	2137	2844	4	0	47	38	99	43	54	33	8	4	5	1
PBANKA_0833800	512	215	332	1231	273	1223	1186	751	569	1183	8092	676	480	1961	1072	1583	2409	1513	1575	299	1327	729	2227	3987	5368	1731	1884	1563	1451	1792	1417	616	708	619	2571	2302	2541	98	24	378	147	565	185	367	195	140	65	32	29
PBANKA_0833900	439	153	129	493	256	1115	1188	1608	627	213	1443	186	132	500	210	802	854	439	482	1400	1544	2854	1723	2728	4238	1035	1200	926	515	720	432	481	503	538	2059	1767	2655	28	9	218	88	262	141	121	41	32	10	0	4
PBANKA_0834000	564	129	318	949	381	1309	1156	741	836	27	252	576	398	1460	1115	699	1428	498	510	426	805	976	226	483	765	1124	1339	1113	926	1258	878	489	461	527	514	445	339	137	21	347	143	386	176	179	83	28	13	1	1
PBANKA_0834100	225	110	203	937	188	655	1582	2424	2411	287	2037	145	151	117	83	1724	2448	1532	1563	2161	1698	3703	1275	2097	3144	4530	5623	4691	314	439	167	465	422	515	511	537	613	52	3	270	94	334	98	198	67	43	15	13	22
PBANKA_0834200	87	32	60	245	164	773	652	457	870	414	2370	110	116	214	55	1090	990	739	341	236	1566	682	1387	2296	2738	959	1017	828	453	497	456	361	365	414	206	180	155	73	18	196	91	152	77	122	67	61	26	21	38
PBANKA_0834300	830	305	675	3593	727	3591	2059	2275	1064	415	3040	336	291	600	238	2695	5163	3229	4727	5562	1619	10647	2556	4623	5444	8113	9685	7744	1414	1775	1605	345	417	419	3334	1722	3539	161	49	487	265	732	343	302	184	56	28	47	68
PBANKA_0834400	2289	719	1004	4009	1310	4870	3381	2487	2065	992	8733	3236	1630	7007	5115	1153	4530	1336	2172	564	2984	1302	2593	4838	5704	4777	5891	4606	4742	5238	4834	3377	3506	3021	1721	1908	1176	385	106	893	554	1164	515	416	232	72	22	120	208
PBANKA_0834500	111	18	79	183	50	166	847	323	758	178	1226	116	29	248	113	221	461	136	190	121	649	319	524	1041	1048	209	190	187	283	417	172	366	394	351	1040	1222	1504	36	21	140	62	186	94	65	22	6	7	26	22
PBANKA_0834600	1098	392	444	1332	294	1182	2367	2168	3160	592	4097	345	261	657	264	1106	3034	1219	1846	3391	2777	6092	3305	6297	8024	1642	2021	1585	801	1603	701	991	1036	1007	4524	4267	5907	74	20	225	90	364	103	112	60	29	19	23	44
PBANKA_0834700	1501	811	513	1927	509	1997	1275	748	2611	233	1902	2005	912	3029	1512	457	2236	802	1142	260	1060	484	1196	1716	1578	3536	3773	3156	1799	1803	1503	790	902	823	1172	1001	792	161	30	330	210	392	177	201	84	67	37	22	49
PBANKA_0834800	562	234	109	393	221	688	1280	432	1728	880	5196	402	345	586	202	572	1485	593	633	298	1786	628	3415	6260	6892	1873	2055	1648	676	740	660	376	423	380	677	521	547	106	35	205	79	236	69	102	38	22	18	242	347
PBANKA_0834900	1479	703	418	1697	868	4013	1732	1505	2048	1330	8265	1431	1116	2596	1113	2465	6807	2776	2912	1478	1323	2731	4021	6518	6660	10002	10555	7694	2100	2141	1893	759	800	665	1416	1330	1163	196	44	599	227	556	214	288	162	59	37	142	202
PBANKA_0835000	86	25	88	239	112	394	531	241	143	43	348	132	76	237	101	300	1234	318	465	76	739	173	107	321	551	262	318	317	345	382	391	413	337	360	147	111	68	65	12	245	120	342	149	117	57	8	7	6	13
PBANKA_0835100	147	16	178	686	171	596	379	170	213	173	1038	302	149	449	256	225	949	255	402	42	502	122	298	708	1018	638	797	725	610	660	516	206	227	221	141	123	109	104	19	180	105	240	129	76	55	4	8	9	7
PBANKA_0835200	494	71	463	2346	731	2869	919	581	1025	223	1945	1555	588	2983	1357	650	1703	501	893	141	659	365	422	1142	1237	2444	2811	2468	2505	2671	2192	991	1073	963	633	664	263	412	135	433	302	529	309	145	123	25	26	6	11
PBANKA_0835300	1535	643	346	1130	686	2452	2045	1165	3679	375	2818	2184	1217	3245	1573	1164	2603	822	841	450	1255	1000	1092	1760	2247	3558	4039	3483	2225	2353	1947	868	954	826	2294	2306	2419	146	39	396	200	584	267	255	118	120	98	73	82
PBANKA_0835400	339	160	427	259	33	142	3639	1280	1148	108	716	117	142	107	80	2622	1227	2062	1100	390	3276	952	334	693	1273	151	176	142	94	88	132	1752	1497	1974	136	159	56	29	5	90	44	108	36	259	203	111	75	150	155
PBANKA_0835500	3268	857	1633	7497	477	3396	12316	13381	3488	280	2085	1057	771	1730	898	3967	4655	3377	3548	2135	9223	3893	1663	2111	4009	2009	2684	2369	894	1125	793	4707	4128	4426	1196	1303	1119	462	92	455	127	629	181	434	211	79	28	116	178
PBANKA_0835600	713	146	2094	5185	80	153	1899	630	291	17	103	331	181	388	542	664	1722	1989	2276	350	834	733	375	764	752	315	418	340	367	899	157	45	66	51	6897	5795	7376	9	2	37	23	216	102	494	323	43	27	2	7
PBANKA_0835700	549	406	268	747	130	543	373	213	986	584	2898	168	158	68	44	621	1909	1446	1752	248	452	503	3222	4528	5660	3166	3497	2847	238	189	239	46	47	59	135	89	86	15	4	57	25	132	39	81	33	31	25	131	173
PBANKA_0835800	764	324	245	773	416	1116	378	167	2101	426	2463	490	378	1530	460	472	2365	728	865	36	393	141	762	2023	2222	2906	3097	2631	1958	1660	1532	277	298	217	605	496	354	129	39	306	150	320	187	121	53	80	66	27	35
PBANKA_0835900	443	149	133	582	185	851	195	87	1268	124	916	539	281	1546	579	135	861	286	315	24	163	76	637	983	914	1221	1289	1105	838	799	825	150	206	132	302	267	206	72	19	159	103	182	89	79	21	62	41	16	25
PBANKA_0836000	1030	667	612	2104	857	3356	864	713	1004	145	1203	1353	912	2660	1716	2753	4652	2660	2623	345	1371	582	971	1639	2877	7268	7687	6591	1496	1670	1606	695	724	588	482	453	207	102	31	381	148	385	140	253	120	121	49	21	12
PBANKA_0836100	429	111	158	482	164	456	276	128	359	9	90	210	192	346	174	253	767	251	304	28	303	57	64	121	182	391	482	481	423	439	321	187	159	157	128	91	47	37	3	134	65	163	81	59	38	72	37	6	3
PBANKA_0836200	2804	1786	474	752	976	4030	337	255	648	7	84	8749	5393	10002	7093	2154	2247	4536	1984	21	143	40	88	322	301	5288	5838	4846	4547	3333	4361	419	468	255	1316	1424	601	0	1	26	9	23	15	912	700	7067	6503	2	5
PBANKA_0836300	2906	752	3842	12983	2631	8280	3749	2194	716	95	768	1396	1036	4455	3445	3256	16967	6437	10863	1402	1750	3055	865	3261	1880	20019	22972	19312	7677	8781	7972	1218	1304	1164	8599	6213	8388	62	12	595	279	1720	758	913	478	63	32	6	25
PBANKA_0836400	259	49	87	476	616	2472	188	43	44	1	17	273	223	643	138	454	1063	225	338	14	123	47	47	102	57	1671	2089	1916	799	808	636	73	76	13	393	374	340	5	0	8	5	4	4	4	5	4	1	0	0
[truncated: 3,381 more rows]
[truncated: 78 more columns]
