# Supplementary material for: Analysis of pir gene expression across the Plasmodium life cycle
Source: Malar J. 2021 Nov 25;20:445. doi: 10.1186/s12936-021-03979-6 (PMC8614022; doi:10.1186/s12936-021-03979-6)
Supplement: Supplementary file 2 — Additional file 2. P. berghei pirgene information, TPM values for individual samples and combined across life cycle stages, and summed across sub-families, chromosomes and loci. [file 12936_2021_3979_MOESM2_ESM.xlsx]

## Sheet: pir_gene_info
Geneid	clade	SorL	chrom	locus
PBANKA_0000101	L1	L	00
PBANKA_0000600	S8	S	00
PBANKA_0000701	S4	S	00
PBANKA_0000801	S1	S	00
PBANKA_0001001	S1	S	00
PBANKA_0001101	S4	S	00
PBANKA_0001201	S4	S	00
PBANKA_0001301	S5	S	00
PBANKA_0001401	S2	S	00
PBANKA_0001501	S4	S	00
PBANKA_0006300	S2	S	00
PBANKA_0007401	S2	S	00
PBANKA_0007601	S4	S	00
PBANKA_0007901	S2	S	00
PBANKA_0008001	S4	S	00
PBANKA_0008201	S2	S	00
PBANKA_0100500	ancestral	ancestral	01	01Left
PBANKA_0112681	S1	S	01	01Right
PBANKA_0215700	S1	S	02	02Right
PBANKA_0216000	L2	L	02	02Right
PBANKA_0216061	S8	S	02	02Right
PBANKA_0300100	L2	L	03	03Left
PBANKA_0300200	S1	S	03	03Left
PBANKA_0300300	S4	S	03	03Left
PBANKA_0316861	S4	S	03	03Right
PBANKA_0316900	S2	S	03	03Right
PBANKA_0316941	S8	S	03	03Right
PBANKA_0317001	S1	S	03	03Right
PBANKA_0317041	S1	S	03	03Right
PBANKA_0317101	S1	S	03	03Right
PBANKA_0317181	L1	L	03	03Right
PBANKA_0400100	L1	L	04	04Left
PBANKA_0400500	L1	L	04	04Left
PBANKA_0400600	S4	S	04	04Left
PBANKA_0500200	S8	S	05	05Left
PBANKA_0500781	L2	L	05	05Left
PBANKA_0500971	S4	S	05	05Left
PBANKA_0600011	S2	S	06	06Left
PBANKA_0600031	L1	L	06	06Left
PBANKA_0600041	L3	L	06	06Left
PBANKA_0600051	S1	S	06	06Left
PBANKA_0600081	S1	S	06	06Left
PBANKA_0600086	S1	S	06	06Left
PBANKA_0600100	S1	S	06	06Left
PBANKA_0600200	S4	S	06	06Left
PBANKA_0600300	S1	S	06	06Left
PBANKA_0623600	S1	S	06	06Right
PBANKA_0623700	L2	L	06	06Right
PBANKA_0700031	S2	S	07	07Left
PBANKA_0700041	S5	S	07	07Left
PBANKA_0700051	S4	S	07	07Left
PBANKA_0700061	S4	S	07	07Left
PBANKA_0700071	S1	S	07	07Left
PBANKA_0700081	S4	S	07	07Left
PBANKA_0700100	S1	S	07	07Left
PBANKA_0700200	S1	S	07	07Left
PBANKA_0700300	S1	S	07	07Left
PBANKA_0700541	S1	S	07	07Left
PBANKA_0722921	L3	L	07	07Right
PBANKA_0722961	S4	S	07	07Right
PBANKA_0800061	S1	S	08	08Left
PBANKA_0800100	S4	S	08	08Left
PBANKA_0836900	S1	S	08	08Right
PBANKA_0836921	S5	S	08	08Right
PBANKA_0836961	S1	S	08	08Right
PBANKA_0836981	L3	L	08	08Right
PBANKA_0837001	S1	S	08	08Right
PBANKA_0837081	S8	S	08	08Right
PBANKA_0837101	S1	S	08	08Right
PBANKA_0837121	S1	S	08	08Right
PBANKA_0837141	S1	S	08	08Right
PBANKA_0837161	S4	S	08	08Right
PBANKA_0837181	S1	S	08	08Right
PBANKA_0900600	S4	S	09	09Left
PBANKA_0943900	L1	L	09	09Right
PBANKA_0944000	S1	S	09	09Right
PBANKA_0944061	S4	S	09	09Right
PBANKA_0944081	S1	S	09	09Right
PBANKA_0944101	S4	S	09	09Right
PBANKA_1000031	S8	S	10	10Left
PBANKA_1000081	L2	L	10	10Left
PBANKA_1040200	S1	S	10	10Right
PBANKA_1040400	S1	S	10	10Right
PBANKA_1040541	S4	S	10	10Right
PBANKA_1040561	L2	L	10	10Right
PBANKA_1040581	L1	L	10	10Right
PBANKA_1100351	S1	S	11	11Left
PBANKA_1100400	S1	S	11	11Left
PBANKA_1100461	S1	S	11	11Left
PBANKA_1100781	S1	S	11	11Left
PBANKA_1146261	L1	L	11	11Right
PBANKA_1146700	S1	S	11	11Right
PBANKA_1146721	S1	S	11	11Right
PBANKA_1146761	L1	L	11	11Right
PBANKA_1200021	S4	S	12	12Left
PBANKA_1200031	S2	S	12	12Left
PBANKA_1200061	L2	L	12	12Left
PBANKA_1200081	S1	S	12	12Left
PBANKA_1200300	S1	S	12	12Left
PBANKA_1200400	S1	S	12	12Left
PBANKA_1246121	S1	S	12	12Right
PBANKA_1246300	S1	S	12	12Right
PBANKA_1246400	S4	S	12	12Right
PBANKA_1246500	S1	S	12	12Right
PBANKA_1246700	S4	S	12	12Right
PBANKA_1246800	S1	S	12	12Right
PBANKA_1246921	L3	L	12	12Right
PBANKA_1300021	S4	S	13	13Left
PBANKA_1300061	L3	L	13	13Left
PBANKA_1300091	S1	S	13	13Left
PBANKA_1300100	S1	S	13	13Left
PBANKA_1300200	S6	S	13	13Left
PBANKA_1365700	S1	S	13	13Right
PBANKA_1400021	S8	S	14	14Left
PBANKA_1400051	L1	L	14	14Left
PBANKA_1400061	L2	L	14	14Left
PBANKA_1400071	S1	S	14	14Left
PBANKA_1400081	S1	S	14	14Left
PBANKA_1400086	S4	S	14	14Left
PBANKA_1400100	S1	S	14	14Left
PBANKA_1400200	L1	L	14	14Left
PBANKA_1400300	S4	S	14	14Left
PBANKA_1465200	S4	S	14	14Right
PBANKA_1465500	S1	S	14	14Right
PBANKA_1465600	L1	L	14	14Right
PBANKA_1465800	S1	S	14	14Right
PBANKA_1465821	L3	L	14	14Right
PBANKA_1465881	S8	S	14	14Right
PBANKA_1465921	S1	S	14	14Right
PBANKA_1466000	S4	S	14	14Right
PBANKA_1466100	S1	S	14	14Right
PBANKA_1466121	S1	S	14	14Right
PBANKA_1466161	S1	S	14	14Right
PBANKA_1466201	L3	L	14	14Right

## Sheet: berg_TPM_allExpts_bioReps
Geneid	Expt01_Asex.Ring_1	Expt01_Asex.Ring_2	Expt01_Asex.Troph_1	Expt01_Asex.Troph_2	Expt01_Asex.Schiz_1	Expt01_Asex.Schiz_2	Expt01_Gam_1	Expt01_Gam_2	Expt01_Ook_1	Expt01_Ook_2	Expt01_Ook_3	Expt02_Asex.Mixed_1	Expt02_Asex.Mixed_2	Expt02_Asex.Mixed_3	Expt02_Asex.Mixed_4	Expt03_Asex.Schiz_2	Expt03_Ook_1	Expt03_Gam_1	Expt03_Ook_2	Expt03_Gam_2	Expt03_Ook_3	Expt03_Gam_3	Expt03_Asex.Schiz_4	Expt03_Asex.Schiz_5	Expt03_Asex.Schiz_6	Expt04_Asex.Mixed_1	Expt04_Asex.Mixed_2	Expt04_Asex.Mixed_3	Expt05_Gam.Female_1	Expt05_Asex.Mixed_1	Expt05_Asex.Mixed_2	Expt05_Asex.Mixed_3	Expt05_Gam.Male_1	Expt05_Gam.Male_2	Expt05_Gam.Male_3	Expt05_Gam.Female_2	Expt05_Gam.Female_3	Expt06_Sporoz_1	Expt06_Sporoz_2	Expt06_Liv.24h_1	Expt06_Liv.24h_2	Expt06_Liv.post48h_1	Expt06_Liv.post48h_2	Expt06_Liv.post48h_3	Expt06_Liv.post48h_4	Expt06_Liv.post48h_5	Expt06_Liv.post48h_6	Expt06_Liv.Meroz_1	Expt06_Liv.Meroz_2
PBANKA_0000101	0.150864	1.22728	0	0.642205	0	0	0	0	0.0517968	0	0	0.0891934	0	0	0.0642118	0.301154	0	0	0	0	0.0616842	0	0.0584212	0.216313	0.100112	0.793548	0.661508	0.72155	0.0664373	0.135375	0.0645482	0	0.0786493	0	0	0	0	0	0	0	0	0	0	0	0	0	0	0	0.422967
PBANKA_0000201	0	0	0	0	0	0	0	0	0	0	0	0	0	0	0	0	0	1.98725	0	0	0.2868	0.50211	0	0	0	0	0	0	0	0	0	0	0	0.358069	0	0	0	0	0	0	0	0	0	0	0	0	0	0	0
PBANKA_0000301	0.394053	0.305297	0	0	0	0	2.5161	2.37052	0.450972	0	0	1.16485	2.00193	1.9001	1.789	6.29284	7.10543	61.0294	12.8501	17.5428	13.6413	69.202	1.42421	3.76668	3.66085	7.83029	8.80859	8.87364	4.51184	2.00371	1.57358	1.45633	13.9692	12.6057	8.83907	4.63676	4.78951	0	0	0	0	0	0	0.442659	0	1.45843	2.15916	11.1788	13.9938
PBANKA_0000401	0	0	0	0	0	0	0.115289	0	0	0	0.0541702	0.0622697	0.123482	0.0525384	0.179316	0	0	0	0	0	0	0.301577	0	0.151017	0	0.36934	0.108665	0.251872	0	0	0	0.097314	0.109817	0	0.110745	0	0	0	0	0	0	0	0	0	0	0	0	0	0.590582
PBANKA_0000600	3.26881	2.53255	1.17745	0.618437	0	0	0.861385	0.655479	1.24699	0	0.249067	6.79981	8.65822	6.8242	3.60706	4.02789	1.49694	1.02899	1.70725	0.601651	1.48503	2.77322	0.75012	1.04153	0.321356	13.4439	9.68028	12.7388	0.426523	7.38734	3.83316	3.24392	1.00985	1.85406	0.127298	0.305267	0	0	0	0	0	0.572168	1.92786	0.816005	0	1.34425	0	3.25377	2.03656
PBANKA_0000701	0.110097	0	0	0	0	0	0.301281	0.298041	0.0755999	0	0	0	0.129076	0	0	0	0.170162	0.62383	0.0970342	0.136783	0	0.788102	0	0	0.146118	0	0.170383	0.065821	0	0	0	0	0.114792	0.112403	0.115762	0	0	0	0	0	0	0	0	0	0	0	0	0	0.61734
PBANKA_0000801	0	0	0	0	0	0	0.188708	0	0	0	0.0591114	0	0	0.0573308	0	0	0	0	0	0.0713952	0.0939851	0.164543	0	0	0	0.0671716	0	0.0687118	0	0	0	0	0.719003	0.11734	0	0	0	0	0	0	0	0	0	0	0	0	0	0	0
PBANKA_0000901	0	0	0	0	0	0	0	0.0761743	0	0	0	0	0.0989692	0	0	0.112341	0	0	0	0	0	0	0	0	0.112036	0.246685	0.130641	0.201873	0	0.227249	0.144473	0	0.088017	0	0	0	0	0	0	0	0	0	0	0	0	0	0	0	0
PBANKA_0001001	14.0203	22.2839	6.34993	20.6255	1.09773	8.25166	54.8983	56.4662	4.03497	1.64464	2.70408	10.5441	13.7783	16.7642	9.91644	31.6914	92.2543	187.798	92.7674	108.739	89.3599	171.204	24.5914	28.528	21.8912	25.4861	21.0593	18.0583	7.35461	19.6114	21.7893	11.1442	126.62	83.7794	92.2448	5.97862	5.31766	0	0	0.768618	0	0	0	0.694841	0.700477	4.00627	1.69461	24.0121	51.4469
PBANKA_0001101	0.753605	5.75524	3.14112	1.83313	0.382121	0.215431	2.76931	2.42866	0.517476	0	0.11074	0.827438	0.883519	0.375916	0.45822	1.00289	0.998357	2.13504	1.32839	2.74194	3.25736	2.31193	0.833796	0.617449	0.714407	1.76177	1.83269	2.18834	1.13784	1.83549	1.19762	2.98409	1.68374	1.53879	1.47158	0.723883	0.382983	0	0	0	0	0.508795	0	0	0	1.79304	0	7.71568	14.488
PBANKA_0001200	0	0	0	0	0	0	0	0	0	0	0	0	0	0	0	0	0	0	0	0	0	0	0	0	0	0	0	0	0	0	0	0	0.146574	0	0	0	0	0	0	0	0	0	0	0	0	0	0	0	0
PBANKA_0001201	3.9893	6.43908	7.1849	4.52849	1.17997	1.10873	3.03244	2.49986	0.152185	0.441964	0.0569934	2.75163	1.81884	0.718595	0.943306	2.35953	1.88398	8.47657	2.24633	7.36557	3.44347	6.66318	3.60461	2.22443	2.35312	9.71472	9.08911	8.34748	1.5616	6.86114	2.46545	4.81213	3.00404	3.39407	1.51472	0.745104	0.39421	0	0	0	0	0	0	2.98759	3.76478	2.46081	2.73235	2.9782	3.72817
PBANKA_0001301	0	0.495749	1.03719	0.272384	0	0	0.233469	0.288698	0.14646	0	0	1.63931	1.50036	0.425578	0.272346	0	0	0.604274	0.469962	0.132495	0.348835	0.610717	0	0	0	0	0.275069	0.191273	0.187857	1.43544	1.09509	0.492671	0.444775	0.435519	0.336401	0.179269	0	0	0	0.795122	0	1.51203	1.69821	0	0.724631	0.592059	2.62957	13.3755	17.3416
PBANKA_0001401	0.936327	0	0	0.531439	0	0	0.284697	0.187757	0.42863	0.414932	0.160523	2.70635	6.58644	1.29739	0.70849	1.24606	0.643182	2.94745	0.550157	0.904776	1.0209	2.68099	0.0805748	0.14917	0	0.608036	1.01969	0.559781	0.733045	3.92091	1.78051	3.74882	0.867788	1.80567	0.328171	1.0493	0.462625	0	0	0	0	0	0.82833	0	0	0.577575	1.71016	3.72807	4.66686
PBANKA_0001501	0	0	0	0	0	0	0	0	0	0	0	0.135442	0	0	0	0	0	0.324518	0	0	0.0936687	0	0	0	0	0	0	0	0	0	0	0.211666	0	0	0	0	0	0	0	0	0	0	0	0	0	0.635915	0	0	0
PBANKA_0001601	0	0	0.338307	0	0	0	0.057114	0	0.0716576	0	0	0.123393	0.367036	0.10411	0.177666	0	0.322578	0	0	0	0.0853362	0	0.161644	0.598509	0.276997	0.304951	0.322995	0.249555	0	0.0936414	0	0.192837	0.108806	0.106542	0	0	0	0	0	0	0	0	0	0	0	0	0	0.467438	5.85147
PBANKA_0006300	2.02626	1.48725	0	0.181589	0	0	0.116735	0.384931	0.36615	0.425338	0.109699	6.55725	4.62611	2.60666	2.5419	0.425769	0.494484	0.604274	0.657947	0.397486	1.13371	0	0.165191	0.152911	0.283075	1.68287	2.20055	2.104	0.281786	7.36861	3.37654	5.81352	1.11194	1.0888	0.672801	0.268903	0.0948453	0	0	0	0	3.52807	4.24552	3.2346	2.17389	4.73647	4.38262	1.43308	14.3517
PBANKA_0006401	0	0	0	0	0	0	0	0	0	0	0	0	0	0	0	0	0	0	0	0	0	0	0	0	0	0	0	0	0	0	0	0	0	0	0	0	0	0	0	0	0	0	0	0	0	0	0	0	0
PBANKA_0006501	0	0	0	0	0	0	0	0	0	0	0	0	0	0	0	0	0	0	0	0	0	0	0	0	0	0	0	0	0	0	0	0	0	0	0	0	0	0	0	0	0	0	0	0	0	0	0	0	0
PBANKA_0006600	0	0	0	0	0	0	0	0	0	0	0	0	0	0	0	0	0	0	0	0	0	0	0	0	0	0	0	0	0	0	0	0	0	0	0	0	0	0	0	0	0	0	0	0	0	0	0	0	0
PBANKA_0006701	0	0	0	0	0	0	0	0	0	0	0	0	0	0	0	0	0	0	0	0	0	0	0	0	0	0	0	0	0	0	0	0	0	0	0	0	0	0	0	0	0	0	0	0	0	0	0	0	0
PBANKA_0006800	0	0	0	0	0	0	0	0	0	0	0	0	0	0	0	0	0	0	0	0	0	0	0	0	0	0	0	0	0	0	0	0	0	0	0	0	0	0	0	0	0	0	0	0	0	0	0	0	0
PBANKA_0006900	0	0	0	0	0	0	0	0	0	0	0	0	0	0	0	0	0	0	0	0	0	0	0	0	0	0	0	0	0	0	0	0	0	0	0	0	0	0	0	0	0	0	0	0	0	0	0	0	0
PBANKA_0007000	0	0	0	0	0	0	0	0	0	0	0	0	0	0	0	0	0	0	0	0	0	0	0	0	0	0	0	0	0	0	0	0	0	0	0	0	0	0	0	0	0	0	0	0	0	0	0	0	0
PBANKA_0007100	0	0	0	0	0	0	0	0	0	0	0	0	0	0	0	0	0	0	0	0	0	0	0	0	0	0	0	0	0	0	0	0	0	0	0	0	0	0	0	0	0	0	0	0	0	0	0	0	0
PBANKA_0007200	0	0	0	0	0	0	0	0	0	0	0	0	0	0	0	0	0	0	0	0	0	0	0	0	0	0	0	0	0	0	0	0	0	0	0	0	0	0	0	0	0	0	0	0	0	0	0	0	0
PBANKA_0007300	0	0	0	0	0	0	0	0	0	0	0	0	0	0	0	0	0	0	0	0	0	0	0	0	0	0	0	0	0	0	0	0	0	0	0	0	0	0	0	0	0	0	0	0	0	0	0	0	0
PBANKA_0007401	0	0	0	0	0	0	0	0	0	0	0	0	0	0	0	0	0	0	0	0	0	0	0	0	0	0.0597081	0	0.244309	0	0	0.0874212	0	0	0	0.107419	0	0	0	0	0	0	0	0	0	0	0	0	0.457612	0.572847
PBANKA_0007501	0	0	0	0	0	0	0	0	0	0	0	0.123393	0	0.0520549	0	0	0	0	0	0	0	0	0	0.149627	0	0	0	0	0	0	0	0.192837	0	0	0	0	0	0	0	0	0	0	0	0	0	0	0	0	0
PBANKA_0007601	0	0	0	0	0	0	0	0	0	0	0	0	0	0	0	0	0	0	0	0	0	0	0	0	0	0	0	0	0	0	0	0	0	0	0	0	0	0	0	0	0	0	0	0	0	0	0	0	0
PBANKA_0007701	2.37999	1.78969	1.58851	1.90706	5.21761	5.67301	0.344799	0.442156	0.961332	0	0	0.289695	0.410335	0.768185	0.71505	0.465776	0.10819	0	0.246778	0	0.171726	0	0.216856	0.401469	0.464512	0	0.10833	0.125548	0.0616527	0.251252	0.479198	0.0646758	0.0729853	0.142933	0	0	0	0	0	0	0	0	0	0	0	0	0	0.940646	1.17752
PBANKA_0007801	1.12929	0.328099	0.457627	0	0	0	0	0	0.193862	0	0	0.0834569	0.330992	0.140829	0.120164	0.187857	0	0	0	0.0876887	0.115434	0	0	0	0	0.0825012	0	0.253179	0	0.506674	0.120794	0.26085	0	0	0	0	0	0	0	0	0	0	0	0	0	0	0	3.16151	13.456
PBANKA_0007901	0	0	0	0	0	0	0	0	0	0.416205	0	2.89974	4.28209	0.624659	0.799496	5.83278	0.161289	2.66085	0.459871	1.10203	0.938698	1.49401	0	0	0	0.853862	0.861321	0.561498	3.21691	18.7283	8.21545	13.4022	5.00509	5.11401	1.42644	4.03465	1.57775	0	0	0	0	0.493188	0	0.351683	0	0	0	3.27206	4.68118
PBANKA_0008001	0.114545	0	0	0.09752	0	0	0.188072	0.310083	0	0	0	0.270884	0	0	0	0	0	0.324518	0.20191	0.14231	0.0936687	0.163989	0	0	0	0.0669454	0.0590889	0	0	0.102785	0	0	0	0.116945	0.12044	0	0	0	0	0	0	0	0	0	0	0	0	0	0.642283
PBANKA_0008101	0.947922	0	0.682899	0.0896701	0	0	0.461156	0.570246	1.8804	0.420071	0.162511	28.2704	17.0405	4.46576	6.09674	6.16728	0.48836	1.79037	1.67091	0.850554	1.72258	1.20631	0.734154	1.05712	0.27957	1.16958	1.57564	1.5742	1.20595	12.381	10.5449	22.6742	5.82029	5.16151	1.88266	1.68196	0	0	0	1.57055	0	0	0.838588	0.35495	0	9.94036	14.7164	117.945	258.084
PBANKA_0008201	1.74198	0.476337	0.332193	0.872393	0	0	0.0560818	0.0924646	0.211088	0	0.0527017	1.09047	0.84094	0.562256	0.0872274	0.409098	0.475122	0.290306	0.090312	0.0636536	0.41897	0	0	0.146923	0	0.239552	0.634316	0.245045	0.0902507	3.49407	2.10443	3.78704	0.641039	1.2554	0.430971	0.258374	0.0911315	0	0	0	0	1.9371	1.63171	1.03598	0	2.84438	1.6844	5.04889	1.72372
PBANKA_0008301	0	0	0	0	0.750002	0	0	0	0	0	0	0	0	0	0	0	0	0	0	0	0	0	0	0	0	0	0	0	0	0	0	0	0	0	0	0	0	0	0	0	0	0	0	0	0	0	0	0	0
PBANKA_0008401	0	0	0	0	0	0	0	0	0	0	0	0	0	0	0	0	0	0	0	0	0	0	0	0	0	0	0	0	0	0	0	0	0	0	0	0	0	0	0	0	0	0	0	0	0	0	0	0	0
PBANKA_0008501	0	0	0	0	0	0	0	0	0	0	0	0	0	0	0	0	0	0	0	0	0	0	0	0	0	0	0	0	0	0	0	0	0	0	0	0	0	0	0	0	0	0	0	0	0	0	0	0	0
PBANKA_0008601	0	0	0	0	0	0	0	0	0	0	0	0	0	0	0	0	0	0	0	0	0	0	0	0	0	0	0	0	0	0	0	0	0	0	0	0	0	0	0	0	0	0	0	0	0	0	0	0	0
PBANKA_0008701	0	0	0	0	0	0	0	0	0	0	0	0	0	0	0	0	0	0	0	0	0	0	0	0	0	0	0	0	0	0	0	0	0	0	0	0	0	0	0	0	0	0	0	0	0	0	0	0	0
PBANKA_0008801	0.170954	0	0.554212	0.29109	0	0.171046	0.0935637	0.154263	0.469555	0	0	0	0	0.0852759	0	0	0	0	0.150671	0	0	0	0	0.245118	0	0.0999135	0	0	0	0.153403	0	0	0	0	0	0	0	0	0	0	0	0	0	0	2.32319	0	2.81016	0	0
PBANKA_0008901	0	0.361059	1.0072	0.264506	0	0	0.085019	0.140175	0.533342	0	0	0	0	0	0.132235	0.413456	1.20046	0	0	0.0964977	1.01624	0.444792	1.92496	0.668199	0.206167	0.363156	0.0801343	0.278612	0	0.139393	0.531713	0.574108	0.485902	0.47579	0.163336	0.130563	0	0	0	0	0	0.734152	0	3.66457	1.05551	0.862406	0	0	0
PBANKA_0009101	0	0	0.479514	0.503712	0	0	0.242859	0	0.406267	0	0	0	0.520234	0	0.251822	0.393682	0.228609	0	0.130363	0	0	0	0.801894	0.424161	0	0.172894	0.152604	0.0884291	0	0.265453	0.379712	0.136663	0.616884	0	0.155524	0	0	0	0	0	0	1.39808	1.17767	0	1.00503	0	0	1.32508	0.829383
PBANKA_0100021	39.4053	79.3772	8.94229	12.3011	14.919	6.57106	5.31976	3.43726	9.01944	1.04774	2.02668	57.7767	71.6075	28.1084	17.331	98.2382	6.49639	3.34917	7.52483	7.01713	7.94845	6.39367	20.3459	113.565	23.1854	21.0343	22.0892	25.8356	1.15688	19.3299	6.06953	7.16028	3.01297	6.43694	2.48599	1.32479	1.63544	0	0	2.93796	0	0.62077	3.13742	2.2133	0	14.5843	10.7958	247.699	235.686
PBANKA_0100041	0.0977021	1.77128	0.443433	1.76343	0.138714	1.89644	0.181807	1.62219	0.644054	2.18215	2.64314	0.0346579	0	0.0584833	0.349311	3.0425	10.2986	0.94112	5.35605	0.194215	8.22923	0.951154	0.983697	2.74572	2.4637	0.216986	0.161281	0.21028	0.103262	0.0526027	0	0.0361085	0.550093	0.538645	0.595834	0.0656942	0.0347566	2.1322	1.82686	0.145689	0.982876	0.646442	0.466739	0.790227	0.929409	0.759373	1.12423	0.437636	0.109568
PBANKA_0100061	82.4423	160.453	40.2512	42.9166	99.597	44.2247	68.0891	55.7946	316.644	23.7693	13.7932	130.368	140.033	58.3418	46.2929	340.377	40.2987	71.0551	50.5562	136.362	54.4208	81.4115	106.353	463.93	219.82	57.3263	52.264	48.2487	43.3045	84.0053	49.7229	36.9388	53.0768	49.1835	40.4704	44.2467	50.3525	88.6781	94.649	42.5825	18.7356	111.489	92.9242	74.4799	52.3057	304.668	336.758	1233.54	1232.27
PBANKA_0100081	0.233013	0	0	0.0991899	0	0	0.127529	0	0	0	0.359527	0.482164	1.91227	1.22044	1.09094	1.86055	1.26048	1.65037	0.205367	1.37509	0.38109	1.66797	1.35349	1.3364	0.463875	1.22565	1.80302	1.60202	0.205228	1.77726	0.697873	0.430581	1.09328	0.356842	0.61251	0	0.103615	0	0.837873	0	0	0	0	0	0	0.646804	0	0	0
PBANKA_0100100	5.13508	3.58062	8.32364	6.44847	0	0.770673	4.35618	2.89606	1.76305	0	0.396158	2.35285	4.21422	8.3889	13.0045	7.00457	2.5794	8.0015	2.82864	9.88864	3.77927	4.59478	11.3346	6.99465	4.60024	6.00235	4.83437	4.37474	3.84434	22.4633	20.1032	32.9744	27.7074	22.0192	25.1069	5.39498	3.53934	0	0	1.91429	3.22865	5.46043	5.11064	6.48955	6.10604	0	3.16541	1.15007	2.15953
PBANKA_0100200	70.825	82.54	58.3689	103.405	8.47371	26.7726	31.5764	30.6983	7.9234	10.7118	14.7855	40.3438	67.0574	130.301	94.5841	108.55	19.2179	58.8999	47.1671	58.8263	32.9443	78.3263	130.507	91.9946	67.7258	202.956	196.071	184.951	80.6904	291.793	279.366	289.05	265.098	229.418	262.841	85.1113	76.8777	5.92051	3.57688	5.93319	5.00347	35.2586	47.52	21.4547	28.3877	19.8807	26.1624	57.924	52.4306
PBANKA_0100300	1.72055	3.27194	1.01414	0.99874	0	0.312994	0.428027	0.211712	0.26851	0	0	1.20216	2.93404	1.24836	0.599162	2.28969	0.241748	0.664702	0.689278	2.52624	0.511625	1.9034	3.21021	7.51301	3.01004	5.16495	5.12362	6.17174	0.206643	1.33337	0.401535	0.433551	0.0815421	0.718607	0.0822313	0.197196	0.556426	0	0	0	0	0.739215	0	0	0	0	0.642784	4.20372	4.82377
PBANKA_0100400	26.2629	39.9223	10.4181	5.51909	266.28	95.1292	5.9739	12.2993	6.58199	0.441964	0.826404	4.25848	5.52148	7.29651	14.5269	890.354	9.07735	2.51158	13.9175	1.65209	13.3661	3.72821	123.887	1046.67	391.427	12.4348	18.2926	14.1443	2.3912	6.91086	3.0344	4.86332	9.18544	13.746	2.50511	1.02452	0.542039	1.64887	0.398467	0.413101	1.39347	9.68866	8.38179	13.2574	15.0591	405.725	451.294	108.208	82.0198
PBANKA_0100500	200.93	206.441	164.179	164.071	152.31	117.006	53.7946	50.6696	26.9441	3.0837	2.7339	147.477	176.308	215.161	238.34	149.197	22.2569	49.5599	49.4047	84.2318	34.3793	57.4217	263.48	303.896	207.923	116.077	100.809	103.831	61.1182	261.562	248.686	244.762	203.554	176.623	203.344	65.3911	63.3478	0	0	0	0	15.5298	13.851	35.502	30.2081	119.651	146.955	870.151	1086.02
PBANKA_0100600	805.912	380.626	387.721	274.883	3736.51	2279.92	121.429	93.8108	87.6376	0.842751	3.58634	224.867	263.337	405.38	434.213	332.662	116.917	98.1777	127.942	58.1485	70.1537	104.065	726.778	847.11	1092.31	249.338	220.185	244.949	36.8492	404.058	502.486	307.491	477.424	440.306	438.801	38.1837	21.4233	2.09608	0	0	10.6285	57.9205	50.4716	269.175	295.766	572.466	507.12	461.887	473.933
PBANKA_0100700	1344.52	1938.24	981.633	739.557	982.878	657.611	107.552	84.6585	107.516	10.5344	20.1596	4009.44	3789.16	2240.92	2478.29	1233.35	49.8042	49.0888	112.019	98.2487	65.7475	66.0992	944.517	1849.49	984.338	1637.37	1583.04	1581.11	196.157	1844.43	1341.2	1628.82	537.35	651.399	269.502	206.725	154.379	7.33629	3.79905	12.6034	18.5999	52.9274	100.943	100.051	159.369	1432.92	1992.01	9637.15	12485.8
PBANKA_0100800	31.5108	86.2187	29.2666	51.3928	59.633	48.9036	99.2753	342.009	12.6176	26.8815	35.8543	14.9212	18.111	13.2888	55.6994	206.431	51.1354	656.553	45.4198	59.9456	43.1274	546.458	42.1224	72.5505	54.259	107.666	121.856	113.414	101.676	25.649	61.3378	20.8413	244.91	211.309	303.727	94.8151	112.841	27.0854	22.4669	18.7069	17.9409	28.366	22.3272	29.8435	30.7541	29.088	29.3157	54.7615	42.8964
PBANKA_0100900	66.1047	206.219	66.5459	96.3964	30.9069	38.9044	26.9484	50.8491	129.479	20.2325	20.9937	100.643	106.379	89.4409	95.2926	116.681	69.4333	91.6404	66.4202	20.0772	42.574	82.8092	92.3292	251.241	103.593	230.585	220.899	199.838	24.0903	85.3867	66.5912	67.1412	43.5411	47.2268	33.1311	27.8242	23.2789	49.2845	45.5092	102.939	105.88	151.634	128.249	97.5528	84.7517	114.975	104.021	926.021	852.326
PBANKA_0101000	138.537	157.843	285.994	251.751	63.8186	87.1012	5.23885	8.05391	80.118	3.09543	2.66114	277.071	276.462	225.061	206.681	70.062	16.1939	3.6647	24.1693	10.0442	16.3956	5.18529	144.463	72.5186	65.7515	236.325	246.292	240.894	18.3425	264.994	269.971	284.804	88.7445	103.009	40.3949	26.0928	9.43332	51.3261	36.2802	234.355	221.218	197.459	252.326	150.831	130.96	74.685	65.9159	38.241	26.8367
PBANKA_0101100	10.6981	11.6867	23.5836	10.7474	21.6439	22.585	18.8534	15.6387	8.22755	7.68016	9.62884	3.66843	3.01016	4.32252	9.0157	12.1014	15.7079	35.7643	36.2066	29.5064	27.8196	36.9114	35.7106	14.112	20.7295	23.6343	25.5515	28.0137	22.2369	14.1116	13.7317	14.6289	5.68872	6.66255	2.4747	21.6698	25.4033	32.8979	35.3909	95.7146	48.4298	273.022	232.534	224.611	168.643	131.257	86.1694	11.0215	5.39881
PBANKA_0101200	50.0899	35.6381	71.8128	83.062	43.9568	68.5556	6.77794	8.51436	143.705	37.3385	31.3353	70.5811	69.9169	58.5581	82.7997	24.5742	72.9172	9.398	83.0964	7.05196	91.2953	10.1842	57.8342	31.8672	38.987	91.2928	87.4048	81.487	11.9139	60.1943	57.4656	49.0727	22.7505	15.3531	10.0375	14.0644	11.2107	29.6154	39.2302	70.8993	67.6688	97.3734	84.2232	65.4603	53.5944	49.3141	34.5348	2.64155	2.68673
PBANKA_0101300	63.8867	34.2987	91.6681	83.6555	30.4228	36.0715	4.93287	4.86388	51.3928	10.9251	15.3155	38.659	41.2313	72.7722	61.8304	18.6974	34.143	3.25445	34.2669	8.06896	36.2016	5.94577	68.5047	22.9322	30.6085	63.1601	59.7592	60.752	13.931	104.427	86.1996	119.035	33.0754	35.0935	13.565	15.0022	7.22992	26.2963	15.2515	60.611	60.0026	80.1809	99.1996	74.4473	52.2355	44.6413	36.3131	1.97902	6.93666
PBANKA_0101400	54.6809	84.2688	96.6169	120.312	143.956	164.244	27.1233	80.3211	21.8639	47.8615	47.5126	39.5402	56.1105	66.0019	71.3146	120.265	75.7644	142.809	101.301	72.9281	74.4324	137.402	161.003	134.242	165.539	181.939	161.244	142.879	61.6465	131.48	155.51	156.927	93.015	80.1567	82.5819	60.8501	67.5592	50.5362	68.7976	54.4427	47.6911	111.823	110.644	150.798	126.925	130.416	101.656	12.6776	9.83943
PBANKA_0101500	71.6017	95.1229	30.8713	35.7092	62.1813	55.2755	721.572	961.944	40.9305	31.6014	33.162	8.72428	13.8062	11.5308	18.6875	224.239	176.615	752.519	142.614	1175.09	193.192	799.985	127.123	83.0694	103.518	76.3448	85.0472	83.5712	538.57	16.9595	14.4934	7.05215	11.4446	15.5109	4.58597	485.538	556.109	2.16326	4.1822	12.4654	10.9691	34.3546	29.5172	39.9311	43.9594	42.7775	34.0552	9.44264	12.2281
PBANKA_0101600	29.1815	86.9206	29.9004	36.0434	28.4434	36.0551	7.00633	8.14072	10.9707	5.82934	3.629	15.2562	19.9127	15.7883	10.5541	50.5721	20.0194	12.2797	18.9674	11.584	22.0908	16.4514	55.3502	48.0559	44.6823	59.2949	65.1798	61.3174	6.25898	30.301	21.6933	17.9281	8.09261	7.82128	3.33859	6.18464	5.55808	13.9987	10.1488	16.9096	12.6755	75.5067	46.5485	217.748	169.515	157.809	106.045	14.8998	8.19553
PBANKA_0101700	81.3552	86.0489	68.1192	108.58	75.4007	106.504	83.4071	88.0665	78.5373	41.1346	38.7942	44.8222	53.6005	74.8288	64.4709	153.848	194.142	472.532	143.948	71.527	119.398	364.844	175.375	172.049	179.683	176.561	179.028	166.069	26.0314	85.3654	120.463	81.2834	454.701	387.953	557.358	25.747	25.6009	49.6278	24.9087	86.0782	44.5218	137.863	87.0197	123.209	90.4756	72.6411	52.5061	12.4114	7.33685
PBANKA_0101800	276.241	315.339	145.139	224.756	121.233	114.64	635.919	777.894	531.308	202.439	206.674	76.1885	91.4155	114.207	81.2604	293.825	288.665	415.405	352.727	488.51	296.167	488.021	206.515	112.386	153.241	141.605	126.11	115.28	515.607	139.082	156.619	170.238	246.806	212.494	225.14	469.789	600.635	187.633	243.191	81.6733	47.9132	125.408	114.305	98.8272	61.4878	85.3678	48.0931	81.3734	38.5331
PBANKA_0101900	42.7557	31.3647	78.0537	92.3928	155.539	205.579	36.3832	45.9513	11.7046	18.4121	19.3599	45.055	51.6251	57.6764	58.4027	81.5679	32.1628	67.4068	47.2601	74.1199	38.7383	73.1079	244.557	155.704	330.193	86.7952	85.9518	82.5437	42.7867	109.235	118.208	81.3043	85.4558	80.8495	78.4862	46.9791	46.173	28.1811	45.9693	94.2559	83.9517	249.728	230.715	264.961	224.884	172.701	147.102	18.4516	11.9473
PBANKA_0102000	22.1308	9.98803	87.3018	60.9147	68.1286	71.4441	8.62362	7.62609	11.8523	29.4218	27.9583	17.3608	25.6101	58.2336	50.8468	49.086	33.2085	16.8414	52.8973	12.0124	55.8735	19.7895	185.323	69.7276	157.504	96.9443	101.528	98.0539	14.3823	101.029	96.4042	98.003	36.4416	26.3968	23.345	20.7076	19.1088	37.6545	53.0523	75.2922	81.0562	149.948	165.37	148.44	73.9703	82.7038	80.057	13.474	7.22873
PBANKA_0102100	117.231	135.094	54.2925	64.9721	51.9832	57.1682	124.511	190.412	56.4166	46.3627	49.9576	82.6268	105.101	95.3329	81.0643	58.2087	60.9036	154.248	76.1166	196.398	85.2848	156.175	87.3348	62.7152	64.0649	58.9958	68.6392	65.1781	150.973	92.4653	67.6078	51.2749	54.9866	54.1105	33.9061	162.618	167.457	21.499	31.6451	87.6491	90.8448	100.875	110.333	84.7693	79.4324	68.5463	41.5638	35.3015	33.5116
PBANKA_0102200	98.7406	329.7	112	192.469	35.2077	58.0383	31.2315	72.1511	39.2361	26.0234	16.9344	31.8643	53.7248	47.0717	30.1474	349.138	97.349	165.409	68.7428	38.6579	94.346	112.42	148.711	277.637	129.445	208.857	250.497	231.776	26.0434	79.7022	71.5517	77.1872	45.6166	37.7361	35.5327	29.1323	28.0418	7.48269	8.40845	83.5169	66.3986	272.719	136.033	210.994	127.111	124.585	78.4274	216.413	170.244
PBANKA_0102300	17.8971	13.6269	113.289	73.2296	58.8692	54.1831	53.6621	39.0515	32.3125	33.2285	35.5097	5.92903	8.23015	24.4736	38.0873	20.1215	31.5958	19.2326	47.117	26.7876	52.0435	36.9979	52.8752	24.9976	35.3218	24.7971	27.697	28.963	31.5939	81.1287	76.9039	69.636	55.3377	47.9641	52.8853	38.5135	41.9188	40.5575	29.4034	23.5814	50.4431	135.259	187.332	138.306	154.629	67.6666	42.4806	8.98413	12.1116
PBANKA_0102400	2.54872	5.15127	17.3635	14.1987	8.71867	10.0155	8.97602	46.1474	1.80085	3.90401	3.33411	2.21659	2.16529	2.27555	7.95522	45.6176	11.5608	165.607	10.1736	13.5724	14.5139	116.474	11.9867	15.0943	14.1432	37.7471	38.9574	36.0841	12.1675	11.2198	24.8125	15.2555	31.5425	21.2507	33.1296	13.9552	14.7172	1.28246	0.132822	1.2393	0.464491	7.85567	9.99932	14.5023	9.91391	12.304	6.98268	1.90274	0.517801
PBANKA_0102500	18.7892	9.26366	51.2217	41.5062	34.6084	27.558	33.8885	28.0009	35.2849	4.54169	5.16124	8.79423	12.8498	19.171	14.7221	47.2625	29.2601	48.5941	38.4517	25.5541	42.6024	67.7586	60.3026	45.411	60.3581	75.538	73.0614	72.6747	14.4801	35.3808	31.1819	39.9152	40.9621	25.7225	30.3077	16.2109	19.0522	2.11801	2.04735	44.0428	19.6894	83.7533	73.666	59.7229	40.6218	41.0924	25.7382	10.5203	6.38521
PBANKA_0102600	30.0402	33.3338	16.1716	16.1602	130.384	211.532	39.2659	63.3824	182.425	145.996	115.999	12.8811	13.7177	16.3753	28.5224	138.652	264.772	145.378	219.114	31.8875	225.016	151.103	140.234	164.033	288.404	40.13	43.6891	45.5346	21.1923	27.4497	32.9404	17.6394	118.937	89.3687	110.069	24.3082	26.1455	3.82041	2.37405	15.8613	5.99607	88.407	79.58	131.46	102.432	111.895	73.4073	10.0221	8.3296
PBANKA_0102700	35.388	30.3144	12.4185	25.9351	37.8761	25.5514	138.571	219.414	59.9979	12.3679	10.2261	2.96574	5.1326	4.2766	5.43476	172.476	285.878	977.512	149.757	153.993	181.163	588.896	44.9257	73.887	61.3708	29.3711	40.5095	30.5353	37.5143	11.5397	45.8912	8.17411	475.861	464.095	673.12	40.4754	42.8284	0	0	1.36002	2.29382	11.2071	7.98795	13.2169	6.19725	6.58249	8.2459	2.04269	0
PBANKA_0102800	24.5123	49.6425	49.0819	82.9199	34.6258	50.6964	22.3923	30.6576	23.8709	15.4553	13.6731	9.44384	19.9423	9.32783	7.72893	91.5663	58.9524	107.169	60.821	21.245	69.9911	95.7644	68.6268	98.1708	78.9985	137.797	147.566	141.859	4.04801	16.8	11.8566	11.6154	30.9841	19.8505	26.4371	4.39316	4.78881	1.56443	0.324051	16.9656	4.53294	22.573	14.5298	35.9132	28.6268	32.6452	20.369	3.73393	1.38963
PBANKA_0102900	21.1809	38.9006	2.80151	2.38734	374.27	533.687	54.8344	113.467	2.90642	12.3796	13.7327	2.63796	6.30627	5.36632	6.9659	118.171	6.97798	160.336	8.44017	16.707	9.87891	159.546	39.6654	237.217	193.803	12.2554	24.6365	21.7726	29.839	2.23138	4.55759	1.04286	4.8361	7.70636	4.19085	25.6881	28.3264	0.174945	0.507328	0.920428	0.443542	5.6677	3.22959	85.0505	71.3005	168.404	123.643	12.7185	11.9656
PBANKA_0103000	98.4405	18.5062	95.0356	57.9269	156.718	97.0447	119.836	68.5812	570.838	176.099	194.7	98.2119	98.8628	77.0867	94.8886	84.2857	129.213	79.9763	165.229	67.8953	167.805	91.1918	107.354	71.611	76.3716	53.5143	56.5689	57.5542	99.4524	101.324	129.452	107.004	144.147	122.303	101.984	114.982	100.101	28.7208	13.0138	126.822	109.225	201.829	184.418	290.281	277.881	243.116	184.424	22.6956	12.176
PBANKA_0103100	34.2248	26.3176	59.1304	61.6782	36.1887	44.0342	19.0117	19.3713	21.0736	37.3945	32.4906	8.2694	12.8544	18.6567	8.98443	63.2738	91.9361	33.3852	105.846	24.0929	115.384	36.8953	115.788	82.7912	77.6535	103.486	93.6409	94.6791	9.47632	45.2849	46.2536	45.9178	35.5243	23.2772	30.2219	11.2823	10.2523	1.01647	2.57923	24.8296	15.4625	53.7545	42.0166	56.2884	38.9904	34.9859	21.8972	5.96687	2.011
PBANKA_0103200	99.4292	86.0009	11.3699	11.1972	112.036	25.4408	1832.26	1314.17	242.755	256.679	212.218	4.45806	6.5789	5.68579	14.9276	203.497	638.822	691.067	467.373	1776.91	505.485	550.313	145.729	38.9725	71.915	10.0439	15.0165	14.7823	1274.36	5.97954	18.9073	8.91125	33.2768	64.6314	24.8919	1063.41	1226.13	0	0	5.22977	8.82055	4.1438	4.18862	9.45557	4.76613	7.78833	17.2955	1.57098	0
PBANKA_0103300	151.735	718.178	315.845	509.224	97.4195	157.723	42.6026	164.765	70.5175	21.5465	18.4862	103.206	174.559	178.559	146.264	549.002	147.297	177.695	98.2353	66.3081	106.3	180.284	217.222	399.149	239.737	586.757	564.135	536.426	47.3018	195.004	183.355	221.356	198.944	160.754	196.58	44.9566	46.1272	16.9232	16.7196	98.1404	69.8272	137.54	79.7677	88.4385	56.8233	76.4196	45.2271	141.297	110.009
PBANKA_0103400	45.6808	26.1087	113.41	97.6378	47.8445	51.0571	65.9283	64.5822	65.4531	147.63	158.573	37.6963	41.6405	77.165	76.3147	53.2462	134.427	35.4612	201.305	85.4623	216.345	52.6868	94.0407	45.7107	53.9535	64.5878	63.1338	63.7023	87.6283	115.773	144.641	107.839	191.52	152.146	158.718	90.9953	104.372	5.30612	6.92431	39.8811	43.0487	107.692	86.0292	58.7665	41.4339	38.0109	26.3784	3.35438	1.7996
PBANKA_0103500	14.9118	14.3266	17.1389	17.3579	26.8428	25.7835	8.27807	10.1401	23.5394	27.7985	21.2037	2.84527	6.03133	2.31784	1.45302	13.8187	55.9878	10.7464	38.3832	2.98954	63.5876	10.9967	14.0828	19.3075	23.1573	15.352	15.5315	14.967	2.19243	6.93508	5.92368	4.73129	4.42458	3.14651	3.66431	1.57413	2.04516	1.64619	4.77383	12.7264	5.96232	20.7277	12.2691	17.8964	15.6253	19.8738	14.0293	1.06191	0.53173
PBANKA_0103700	69.4722	19.1437	175.3	247.866	49.5712	58.0439	80.7484	74.3221	48.442	74.2685	93.747	99.9304	79.7692	153.801	155.772	59.0938	57.5614	33.48	63.1233	60.952	111.278	50.2427	84.0361	35.9421	33.7441	122.018	108.252	104.691	57.7186	176.093	165.781	173.375	104.172	96.5202	65.8932	62.0025	51.5939	46.18	46.3564	122.817	162.112	154.01	199.584	89.3054	126.528	59.6422	47.0924	11.2283	6.02394
PBANKA_0103800	87.5794	17.8419	244.331	224.133	51.3963	66.5052	25.9714	20.3081	53.07	208.743	169.227	141.411	171.811	194.849	160.837	45.5056	182.008	25.2075	202.812	41.5074	303.876	27.2247	154.98	39.5231	64.3684	235.331	215.273	203.387	32.2681	264.568	243.49	357.201	112.597	75.5213	50.8126	32.6991	28.2386	53.649	51.4411	200.314	162.343	231.687	220.858	159.92	151.734	67.7984	55.9222	7.03314	1.95649
PBANKA_0103900	235.042	243.232	145.952	213.605	128.461	146.882	115.788	124.253	165.141	193.385	175.635	110.95	119.871	117.613	160.34	88.0249	159.598	130.692	194.201	60.2692	156.447	154.717	178.242	104.317	129.869	109.842	108.039	107.497	60.1707	102.365	122.853	196.41	239.284	199.43	199.654	59.5566	60.018	243.932	190.142	68.2357	61.612	186.338	136.536	186.304	144.159	175.523	112.832	63.3556	57.2793
PBANKA_0104000	69.163	38.79	140.461	138.259	129.864	149.639	229.051	175.501	186.001	245.765	323.364	85.3858	85.2251	156.651	225.666	85.2081	258.684	185.944	327.415	298.952	403.647	241.686	189.904	106.3	148.443	98.4761	89.1543	98.8154	193.348	171.787	247.858	134.329	710.923	602.906	757.594	218.362	209.792	168.735	133.87	184.251	145.289	196.424	286.196	193.605	240.971	97.997	162.227	14.3759	1.7996
PBANKA_0104100	24.698	22.5601	40.5013	19.9635	80.5002	64.5185	162.576	106.23	26.3299	45.6109	59.5095	18.9768	19.3789	35.7135	75.7528	73.0259	160.563	191.402	179.054	111.217	187.271	177.346	58.3525	58.8374	49.3595	44.315	43.9727	46.5377	91.4132	43.3761	58.058	23.3523	731.16	651.09	828.888	98.3806	107.348	26.6925	31.7918	95.2955	99.0941	174.405	208.887	171.002	200.467	188.867	172.98	15.0663	24.7878
PBANKA_0104200	27.1298	22.02	27.9211	38.3124	61.1394	41.7936	127.977	55.3734	23.5082	345.219	201.99	7.76519	21.4569	7.3035	5.13206	46.4196	120.136	78.6914	129.233	45.7436	108.989	104.808	60.7004	51.557	66.5827	28.5658	36.4317	35.3996	7.77527	28.2086	66.3295	18.8992	437.548	451.085	584.329	9.41048	8.23413	0	1.54847	0	0	5.08795	3.42866	4.35375	7.3151	13.149	7.07876	2.89338	0
PBANKA_0104300	9.59826	9.50447	30.3799	34.5724	21.1666	27.5032	13.5525	8.04612	6.12283	7.02199	4.55681	3.86145	3.79536	5.60942	5.75322	67.041	11.8503	25.9056	13.8155	7.23249	16.0694	23.0107	60.7015	72.1498	62.0349	56.6278	55.7245	57.6886	3.90172	17.7353	19.5857	13.7484	24.575	21.7441	17.9749	4.3439	4.39439	0	0	1.69378	8.57022	15.2995	8.59168	17.0346	8.48992	12.2968	7.00194	3.05278	1.91077
PBANKA_0104400	11.4084	12.2089	2.86031	2.74262	33.7198	34.9414	60.1473	74.4683	7.79148	3.35525	2.82822	1.20096	2.2853	0.788108	3.51077	114.713	24.5776	275.194	23.9615	26.9197	29.1284	270.813	59.7994	84.3474	93.814	33.7576	32.3892	30.0051	2.34935	4.10588	12.3784	1.99059	159.084	101.956	182.65	3.65609	3.22995	0.20354	0.442688	1.52982	1.03208	5.91528	3.92083	4.01063	5.15852	13.7834	9.27539	3.21681	0.920425
PBANKA_0104500	81.386	71.4689	4.66604	6.90667	82.2031	32.4671	1315.87	1526.88	408.896	1402.23	1291.82	2.55282	3.68165	3.52452	17.0416	94.3778	589.302	349.198	683.049	886.122	647.447	484.424	100.122	34.5202	64.079	5.04717	10.5971	6.33629	1021.75	3.40495	10.7488	2.53877	36.4258	51.8318	25.8649	924.226	1021.01	31.151	15.9969	0.975553	3.29074	22.2618	13.5432	18.0792	16.0032	22.5187	15.056	2.93047	0.733685
PBANKA_0104600	16.3536	35.3408	161.177	207.37	118.421	131.008	29.3756	151.073	31.8107	121.068	71.1037	12.5896	19.7499	19.0434	19.8495	368.957	311.874	160.326	224.17	36.8525	350.578	153.579	103.867	246.611	180.263	45.4875	52.5918	50.6833	22.368	35.7622	40.1567	37.4292	84.305	72.5179	83.4839	18.6485	21.1109	0.542555	0.917798	29.2248	22.9259	51.8699	34.2572	32.195	29.607	69.2309	56.0421	21.8042	12.1652
PBANKA_0104700	60.1528	40.7672	230.88	83.6833	295.4	146.399	208.612	104.735	44.0533	76.0576	81.37	12.3184	20.4253	40.81	44.9925	99.163	128.994	125.73	207.084	187.272	183.956	173.247	165.746	115.617	139.201	87.3742	94.0017	98.3858	185.067	228.795	346.212	171.41	949.612	924.562	1315.22	214.5	218.804	2.33543	1.69314	247.5	227.961	255.912	201.508	176.932	170.369	89.5321	79.336	8.96381	5.94056
PBANKA_0104800	85.7464	175.443	47.4867	69.0956	107.722	96.8776	21.093	39.5919	15.6125	10.9793	11.3966	29.4363	56.9381	24.5479	18.5445	384.123	44.4909	140.769	44.7507	14.3561	43.244	122.078	144.769	439.932	212.131	196.742	198.847	199.181	11.1651	56.1443	57.67	54.889	57.4408	60.5132	65.4663	10.4547	11.5461	4.04559	5.1327	5.82798	7.69265	17.6681	13.2591	22.4487	18.705	66.2261	46.6484	308.119	252.121
PBANKA_0104900	492.658	516.966	389.996	631.934	113.935	205.069	82.9817	211.152	117.09	82.5584	90.5091	194.143	202.87	245.63	310.178	400.435	254.555	188.344	178.315	76.2577	275.056	152.557	342.895	249.656	230.371	343.338	339.567	322.406	74.5646	202.222	209.17	237.434	128.371	107.445	91.6661	77.0559	68.3554	9.52294	13.3764	115.415	87.521	182.897	126.117	145.788	137.39	70.6169	57.6975	26.0693	24.5597
PBANKA_0105000	120.43	95.9406	139.698	118.171	244.721	159.752	139.271	87.3877	369.872	260.511	253.24	236.53	229.735	194.701	333.614	95.6779	111.47	50.761	175.504	128.207	173.038	85.7203	117.688	94.9555	97.5251	66.6736	56.3921	63.5923	139.629	157.113	235.025	131.388	303.394	287.818	334.813	154.214	137.764	632.192	569.24	155.568	199.638	245.456	247.389	306.494	343.654	231.677	296.388	4.06359	21.6192
PBANKA_0105100	167.378	136.004	25.5869	17.8415	116.886	42.7518	2708.72	2360.82	62.0451	122.657	101.902	5.63167	19.1446	14.9335	58.1507	194.857	205.694	538.196	206.047	1597.48	243.254	591.08	109.397	31.9987	45.1505	4.29468	6.73898	5.53213	2484.31	10.2571	26.0837	13.5788	120.033	154.491	101.302	2223.65	2515.82	0	5.87181	2.02915	0	7.71741	13.0015	5.50314	9.24629	24.175	8.94755	4.87631	1.52606
PBANKA_0105200	119.044	179.391	123.59	120.762	106.187	114.534	14.8101	18.9814	21.6128	93.0101	81.3676	53.0925	83.3618	99.6949	86.348	84.3262	48.6467	32.9611	72.281	30.9735	83.7136	41.715	170.397	132.112	133.521	150.654	133.51	132.714	25.2057	158.275	140.223	145.261	74.0826	58.0115	40.631	26.8909	18.7077	2.5761	8.21755	33.6901	22.2062	112.423	90.5637	219.671	220.923	185.695	176.304	93.7573	76.5945
PBANKA_0105300	46.0865	155.521	97.7033	133.616	50.3635	71.0035	13.0407	60.2749	49.7672	394.998	376.416	22.9509	35.9836	40.0066	36.9034	197.636	382.809	115.29	313.504	20.1827	342.936	93.5218	119.58	138	124.792	285.512	301.122	280.9	27.74	67.4548	61.6262	72.7062	38.6012	32.9755	22.9825	23.3697	27.9597	30.5411	32.0436	42.3453	31.2611	77.8139	55.5736	86.9371	67.8269	72.4043	55.4821	58.761	63.3716
PBANKA_0105400	97.5122	72.7873	206.392	240.56	157.307	250.244	29.6777	47.7109	40.4924	41.7637	38.9257	46.9112	57.1468	71.1902	108.891	81.2567	48.1731	30.0148	62.9135	15.4375	67.4585	38.4289	234.885	129.383	223.306	191.918	182.937	184.4	22.2992	106.205	112.638	102.973	50.3358	43.0394	29.1799	20.1228	17.8386	7.31509	9.19238	61.9448	56.8747	149.046	138.368	162.364	150.152	122.545	91.116	13.8732	17.2289
PBANKA_0105500	222.932	226.649	348.653	321.668	87.3631	113.879	51.1384	42.1571	359.771	260.736	186.016	134.211	209.716	197.852	98.0887	76.7771	383.811	20.8753	280.491	45.9667	264.735	24.2401	129.19	48.1041	59.2991	189.207	206.549	199.544	63.7927	324.544	225.914	295.494	80.5858	100.036	37.5839	61.008	54.9342	13.9964	6.76476	597.29	465.253	466.038	410.665	318.058	203.461	124.461	119.833	52.6675	58.0186
PBANKA_0105600	360.123	1442	451.072	950.088	98.6429	230.541	20.194	195.397	70.3312	18.1588	21.8057	275.339	294.181	274.716	253.287	192	85.682	85.9593	62.5674	28.1698	69.1916	61.4806	134.815	131.608	101.323	132.346	140.076	132.31	55.1785	233.202	191.405	226.051	101.096	116.99	69.8944	49.8088	39.3583	0	1.04779	121.934	93.4374	114.474	69.021	73.7729	47.7659	44.8913	22.7521	40.4619	27.1636
PBANKA_0105700	8.26922	7.75546	15.2851	12.7217	14.6754	8.7091	56.1354	43.9856	73.7669	102.124	96.3266	2.78753	4.6773	4.26961	11.6702	21.8162	102.133	63.912	118.4	53.621	129.667	64.178	8.93246	15.7048	9.62698	14.1596	13.6204	13.3134	45.0407	12.4972	38.7943	13.8732	55.1348	55.0983	65.9735	42.3109	45.3512	1.4391	0.521661	38.3981	36.4859	117.585	99.9136	74.5584	70.4808	37.0485	42.3292	7.79794	1.2202
PBANKA_0105800	33.6692	17.73	68.788	59.8677	97.4094	106.413	97.4627	101.114	41.6633	81.13	77.6992	8.08671	15.8305	12.64	12.987	99.9984	206.526	200.464	169.16	165.524	388.04	190.551	138.395	140.427	128.586	63.1842	65.0866	68.5645	50.4278	39.8898	43.0667	30.5413	40.3161	33.748	40.3802	44.8061	53.5712	1.73953	0	160.162	90.4106	102.352	57.2445	70.9168	30.9798	39.9152	18.7368	8.24763	1.47493
PBANKA_0105900	23.8139	15.6261	47.0038	36.9629	88.8377	79.5032	68.1373	58.3998	16.3523	27.4596	21.5796	2.53808	6.07765	7.1112	9.03261	49.3696	48.4488	49.3383	61.8233	101.287	109.225	54.155	105.392	62.5991	79.8734	25.9896	26.2823	30.9439	34.3864	36.6325	32.0224	31.5821	30.488	24.1475	27.9351	30.1592	42.1418	3.21399	0	170.304	126.302	132.834	96.0922	81.619	58.3397	38.2231	24.6324	5.80513	2.27093
PBANKA_0106000	43.6785	27.1888	91.8488	87.3472	185.506	163.64	68.2801	50.7441	97.2366	49.4365	35.2975	73.4414	78.2593	71.3325	101.861	100.616	70.8256	30.4043	55.7581	25.3996	75.6482	34.8	122.555	133.256	162.727	53.6898	53.5617	54.5039	29.916	60.669	83.9819	40.7531	103.727	128.85	124.294	29.315	30.2079	207.591	192.177	58.4101	25.6408	161.287	87.155	192.769	115.579	184.101	111.139	22.5933	10.8317
PBANKA_0106100	23.9836	20.5827	61.4839	63.7698	46.3618	43.046	44.5487	39.1553	50.5212	43.5598	25.4674	11.5618	24.3979	6.58918	6.28189	67.7629	72.1979	80.4923	74.9264	48.7755	87.864	93.3947	121.395	91.9491	94.7084	99.1983	102.137	101.296	7.99452	25.958	24.1226	19.7731	68.3256	42.5682	57.4192	7.62904	8.20381	28.5495	20.1671	20.3575	14.8476	69.4037	35.841	52.9722	28.5813	29.9073	16.3763	8.59436	1.24138
PBANKA_0106200	22.8155	19.0067	15.2324	13.7701	43.1366	41.7678	89.9061	95.56	12.6884	31.8936	28.7898	12.367	9.16339	10.9301	23.1138	196.846	263.808	741.999	165.447	75.2144	184.762	493.45	102.068	151.971	173.467	49.5089	54.5593	50.3201	20.0551	17.2703	57.5653	10.8949	484.344	433.674	618.361	21.0368	20.6526	3.58533	0.649824	9.76849	5.68123	61.9203	49.6404	153.17	135.072	119.892	87.6337	10.1185	5.31995
PBANKA_0106300	44.7449	129.255	9.93405	6.34906	371.463	398.946	265.443	1372.9	7.93351	28.4336	28.4326	2.24609	5.84705	4.15669	30.317	737.192	61.859	2118.23	69.6264	394.66	88.2658	1837.73	198.082	420.827	494.851	80.719	140.831	122.406	483.432	12.3876	18.6093	4.21795	51.0871	41.3089	42.5927	444.958	610.967	13.1824	14.0544	6.64416	5.50474	38.1999	28.8789	123.079	99.5379	150.677	110.508	15.9668	9.02945
PBANKA_0106400	49.5334	40.7426	52.6691	80.4945	67.8543	53.3487	12.1342	25.0216	83.2921	363.932	298.171	28.2739	38.0228	46.9186	37.3822	117.045	278.571	101.573	351.782	35.1711	327.892	95.3982	116.697	107.803	105.216	159.419	156.369	141.969	14.6857	52.5044	58.1703	54.1744	35.2161	23.3214	17.9174	14.6817	12.2218	10.2998	9.22412	47.8144	41.474	228.035	143.942	162.402	113.296	108.505	66.7653	16.4149	5.82206
PBANKA_0106500	64.6723	76.8643	150.317	225.312	26.9696	51.5323	8.81339	22.9847	153.621	308.73	286.546	21.1596	26.3704	38.7853	30.6133	97.901	469.084	28.4987	291.579	6.89236	340.684	24.9086	105.258	62.7064	73.341	270.209	273.441	245.355	6.73032	59.4271	53.1244	72.5578	29.394	23.4489	17.1136	7.72892	5.83612	0.856521	0.310481	39.5916	24.9729	67.9436	35.4048	40.5926	29.628	33.7947	17.7418	8.12203	3.3891
PBANKA_0106600	70.2626	38.6374	195.511	188.18	58.66	73.0078	22.3218	19.7969	172.017	107.544	98.2714	40.4548	55.8611	94.7326	133.197	73.9552	127.567	16.4287	126.152	18.1311	155.695	30.1637	133.761	57.6473	69.7781	120.483	135.659	135.611	22.3873	105.978	105.528	119.568	49.7801	39.9623	24.5923	20.7952	17.1907	9.58719	6.95054	131.145	104.518	153.471	113.886	134.191	103.758	63.3133	52.427	14.2861	4.87734
PBANKA_0106700	34.3375	60.8142	145.397	247.369	59.3501	118.209	14.9048	43.0505	67.4635	94.2178	79.6721	42.3092	37.3452	38.6793	32.6225	149.579	245.672	35.0181	161.906	17.545	234.506	26.8744	97.9214	76.5632	94.7088	109.406	123.963	119.218	12.0565	43.5361	44.6801	45.6277	14.7845	15.3614	6.55896	11.5053	10.7616	1.43238	0	46.9392	37.0418	57.1872	46.6769	43.2123	24.3323	31.745	24.4481	6.33858	3.07674
PBANKA_0106800	69.9654	38.79	136.646	132.977	91.8918	96.5483	113.354	78.7729	203.926	85.3352	85.9443	30.7389	39.6337	31.5918	22.5848	119.875	134.261	41.2199	140.678	35.7533	188.963	72.9039	102.243	84.9789	82.066	60.2736	73.1778	68.4353	40.7048	66.6221	80.7426	72.5516	148.13	148.324	139.258	35.0674	36.3448	19.102	24.6198	79.7622	69.9542	64.7162	25.5532	54.0796	49.4299	60.5799	35.1712	5.75037	14.3968
PBANKA_0106900	53.0697	42.3808	90.1433	127.877	77.8639	89.3971	42.6145	62.7275	57.9484	11.7659	11.6055	14.1386	19.3168	13.4006	9.93813	157.371	85.952	193.208	86.3549	58.5056	110.842	202.861	199.822	184.449	210.466	245.839	262.318	244.365	7.38024	20.0229	17.5366	18.2099	13.9069	11.7591	11.5495	5.98773	8.06631	6.84901	4.514	25.2708	14.2073	73.122	43.4782	56.6898	46.0609	41.4671	25.0205	8.43458	5.10331
PBANKA_0106950	48.5998	34.5831	63.9914	66.5204	52.2809	50.6457	25.6985	14.9781	21.9228	111.528	87.5233	13.9687	29.9792	19.6925	13.7478	61.0943	129.197	19.7	121.055	31.4905	130.844	20.5523	131.45	65.3954	95.9573	69.6116	69.9277	71.029	12.7755	47.2332	47.3458	40.5513	22.218	20.0762	14.3082	11.3117	11.4373	0	1.07542	57.4183	48.891	88.3403	76.1991	89.1993	75.6977	58.528	31.9555	12.7266	10.4812
PBANKA_0107000	103.967	50.9903	207.177	146.712	284.384	308.569	250.576	139.146	225.526	1429.11	1373.43	67.4823	66.3501	200.308	166.72	126.089	520.887	113.496	722.128	284.012	563.152	139.286	396.451	205.143	305.926	180.06	174.51	193.123	433.767	369.464	417.352	302.28	174.702	173.988	118.678	456.96	487.766	0	2.28653	248.903	135.935	335.082	324.024	333.231	365.099	195.927	222.121	25.6348	10.6967
PBANKA_0107100	215.796	57.2937	811.74	659.041	243.547	328.121	97.4351	63.4777	49.8882	56.9178	64.3533	258.147	247.251	508.018	464.457	138.89	57.7045	41.2481	102.656	117.216	102.555	72.0252	350.115	139.515	190.933	324.443	336.19	357.996	111.219	640.034	651.056	757.575	285.721	313.771	223.263	119.947	90.5106	1.42995	1.03669	470.746	529.308	478.932	548.614	454.223	433.91	183.265	188.382	21.308	9.69956
PBANKA_0107200	61.2358	34.7229	15.3444	35.6376	44.1001	65.4123	301.954	254.796	307.443	317.38	251.424	15.1286	16.4741	10.9198	27.9522	91.1375	553.006	169.716	338.684	153.903	413.786	158.82	49.7174	39.0228	50.8434	11.0652	10.606	10.8768	70.0879	18.3163	111.635	15.7162	833.719	980.669	1163.17	71.4835	70.3773	1.46726	0	8.82239	7.43994	26.5635	23.5534	27.9145	21.1057	47.6273	31.6082	5.30034	2.48815
PBANKA_0107300	211.186	106.108	684.841	716.206	108.542	170.378	45.35	51.1261	36.2429	61.3566	66.3856	335.49	362.774	459.31	506.632	198.071	94.335	69.0972	136.139	61.9228	125.802	69.2072	360.783	135.845	182.013	822.76	795.918	752.719	72.099	645.222	666.562	837.466	327.453	283.352	226.657	77.1075	53.6148	27.9157	31.9316	552.515	530.027	366.482	337.086	245.525	217.135	110.057	103.826	17.3674	5.96119
PBANKA_0107400	45.9063	26.2938	227.22	235.407	123.369	176.26	53.4796	70.569	28.2013	69.6397	84.5336	159.209	150.793	313.228	411.225	108.984	74.7525	70.3703	111.626	94.4619	119.256	80.04	140.247	130.115	131.1	218.902	219.389	244.653	88.229	339.255	375.009	284.634	371.546	335.944	406.923	97.4931	88.7985	200.042	266.472	73.954	86.5902	118.163	122.705	166.31	163.76	129.249	112.518	30.1097	15.6284
PBANKA_0107500	21.0674	21.4909	44.773	40.8544	43.6197	43.4064	20.4982	22.566	34.6119	16.9604	21.0285	9.47992	8.18732	14.4984	14.5462	83.7975	60.4792	26.085	59.4858	26.7071	77.2376	33.7358	82.1259	88.2712	83.0521	74.4464	69.614	71.442	12.8512	27.5164	31.3146	29.0894	10.4541	8.20519	4.71745	16.133	18.7363	5.41808	11.5035	23.8518	30.4167	64.7174	41.6236	57.5873	43.2094	38.7697	27.2556	6.11636	1.53131
PBANKA_0107600	15.8126	67.9981	46.5193	57.4691	61.3849	115.427	4.12353	19.6681	5.83472	7.10708	6.2836	6.25092	16.2588	5.25222	8.89915	204.043	20.0135	110.323	21.7616	3.65875	21.9653	113.397	61.5528	199.13	172.188	302.985	375.14	345.313	2.10916	11.5185	9.56643	8.10507	6.85165	6.03241	5.23312	1.86033	1.80722	2.9151	2.83284	58.6443	44.0298	76.7994	43.4099	84.7697	55.9519	78.1015	44.1951	29.9112	19.5281
PBANKA_0107700	323.928	319.726	205.552	238.76	65.1002	43.5095	139.131	103.395	583.806	330.358	342.941	320.644	308.903	285.193	367.66	111.675	222.97	63.9751	273.937	87.9622	255.618	93.3154	84.3135	152.839	53.788	106.733	96.242	96.6236	173.092	258.64	260.567	314.415	117.619	116.581	65.1129	198.33	177.412	88.0355	75.1705	124.249	161.199	102.526	120.907	56.4936	62.982	112.225	151.557	874.556	1153.95
PBANKA_0107800	22.4774	17.4735	16.9864	12.7362	16.1719	11.2447	46.922	31.452	140.736	105.397	94.9055	7.04857	13.0871	4.73491	4.20171	23.9505	155.98	43.2427	152.126	30.8976	199.519	57.2932	17.3497	29.7244	19.8541	20.726	21.2708	19.5669	10.1661	6.60966	5.13346	6.946	22.0901	17.2113	18.6039	10.9778	13.3719	33.8976	14.7451	44.7274	36.2863	82.1841	69.5298	56.8126	35.6023	29.0889	21.8446	15.3065	26.3996
PBANKA_0107900	69.9297	71.7164	41.7499	60.4341	201.407	230.263	52.2732	91.8965	142.909	264.178	201.713	36.952	43.3371	38.9606	33.7113	356.221	688.297	187.035	403.732	72.1907	508.229	154.294	180.453	350.588	320.195	106.401	113.051	112.835	36.312	39.9534	55.3264	29.6456	66.3589	62.8688	58.185	34.0978	35.2592	153.474	186.181	21.9562	28.7409	52.9699	44.0941	82.6538	66.8982	136.404	95.7324	29.335	18.4843
PBANKA_0108000	39.6616	40.6506	47.0051	59.8962	107.534	106.461	30.6305	27.5928	52.648	18.6761	18.8317	10.4735	20.7029	14.0149	4.94665	66.4461	33.2223	19.1804	31.6245	7.00928	43.4133	27.2197	62.1777	81.4593	84.6853	82.9933	78.8123	77.5771	8.54672	33.919	31.2837	18.8178	47.2944	31.4495	51.2534	11.4279	11.2392	186.923	183.798	39.9605	29.7968	88.522	43.5718	198.306	134.554	346.726	236.951	65.7048	34.7983
PBANKA_0108100	8.55094	6.41124	5.66345	5.34911	21.3217	15.4245	27.5765	29.4261	8.94428	19.069	19.026	1.59455	3.05422	1.98747	5.00921	13.2965	42.4431	53.4875	49.4054	35.0693	76.1405	73.5836	17.6603	24.5211	20.5008	11.3744	11.2253	10.3343	17.789	6.43544	17.9388	5.8334	99.0627	79.3219	130.998	21.6382	22.4055	72.9663	72.2956	0.457016	1.54161	13.7604	6.34456	42.2445	42.6912	199.757	178.85	29.9278	18.2165
PBANKA_0108200	68.5356	158.394	54.0957	86.9087	127.102	148.361	18.5366	49.4518	35.2774	9.63022	8.30497	53.0996	72.3887	33.9183	32.7951	188.266	40.1515	59.3682	34.0878	10.0844	40.5658	44.6614	64.6343	211.621	163.892	80.9928	88.8481	90.6993	9.64595	35.9051	33.4281	25.1579	33.4927	32.6857	28.8794	8.48017	8.74308	1.49701	0.775218	11.5731	5.96421	30.7702	20.0831	69.7483	49.5128	98.8619	74.5983	84.6904	65.1575
PBANKA_0108300	85.8256	44.9462	5.03069	7.11383	649.086	570.765	698.448	594.038	45.8191	152.346	174.601	18.5605	21.5517	15.4813	65.5399	103.573	135.048	622.592	128.14	512.382	137.341	711.601	198.118	266.485	290.072	10.4646	14.84	14.2728	500.228	13.3891	47.1909	5.40417	138.025	125.281	161.658	521.303	515.302	0	3.43381	2.66993	0	32.72	32.3136	172.174	209.258	387.674	345.344	36.3585	16.0638
PBANKA_0108400	34.0199	24.8344	67.5736	101.14	109.974	155.391	29.0259	65.8748	17.5871	22.1222	17.477	19.2962	26.4908	17.1252	21.5871	222.405	83.7131	142.036	69.4013	14.4836	142.918	116.691	121.852	231.028	230.815	129.795	130.085	124.511	6.87371	17.6561	19.2354	17.6942	19.2776	19.6116	21.5483	6.29774	7.1312	0.19306	1.25969	21.7658	19.5788	60.7062	30.3715	71.5571	49.9871	87.5184	44.9489	16.302	5.01995
PBANKA_0108500	151.699	147.7	122.427	217.499	37.2124	68.6113	25.0012	31.6636	77.2067	67.8415	77.3058	36.2415	35.3693	95.4157	68.8471	59.2257	177.251	36.3705	158.875	26.3166	159.219	43.8036	90.2293	51.2328	51.2558	155.936	154.523	139.173	22.4253	106.461	103.263	110.508	34.4669	35.1695	21.9348	27.8741	23.4053	6.36734	9.23241	122.834	69.9542	112.748	76.6596	88.6906	66.1488	52.2651	46.6018	7.66715	2.39947
PBANKA_0108600	308.157	392.969	331.634	504.705	180.845	262.093	39.2735	101.733	247.294	91.5071	67.9127	158.8	158.425	151.624	121.765	230.263	408.046	99.968	238.056	65.0208	325.295	63.2028	202.512	175.943	141.332	175.57	196.431	187.494	37.1405	141.916	172.366	154.896	82.9028	95.1513	58.3976	36.7059	28.0041	65.1394	84.2082	90.25	63.6721	130.119	112.125	132.513	118.267	94.4334	83.8833	54.9294	31.4973
PBANKA_0108700	210.673	648.157	359.734	725.705	126.61	276.109	112.509	626.425	321.48	317.259	251.648	121.093	152.793	204.138	171.117	538.421	750.35	360.581	380.703	385.366	507.994	250.185	308.814	278.827	273.094	233.944	248.711	239.847	231.334	173.96	188.667	206.899	143.396	159.157	125.302	207.428	209.12	10.9181	9.3546	165.614	114.499	205.703	118.304	124.596	89.7434	75.5468	54.2774	280.567	231.434
PBANKA_0108800	299.971	168.533	158.59	62.7894	3314.9	2278.56	981.788	537.556	418.099	166.385	192.084	301.55	257.649	398.731	501.824	417.706	338.892	170.251	386.941	267.016	362.061	204.062	374.833	573.593	637.051	49.0539	32.0245	36.669	539.119	316.635	546.952	135.136	2175.37	2406.69	2366.34	597.33	391.336	674.939	775.051	473.962	499.617	637.25	680.126	1644.41	2527.54	2569.69	3171.64	325.903	342.529
PBANKA_0108900	176.41	102.666	397.571	345.459	110.039	68.6252	29.5805	21.5383	25.621	7.65952	9.31291	213.296	248.957	322.291	287.26	58.4174	9.32874	11.6591	22.7295	33.2333	17.7238	18.0679	121.753	47.9918	41.8735	136.614	134.876	128.757	56.5435	362.386	310.129	461.347	92.1097	101.957	45.2902	72.867	53.1914	5.44305	1.97306	497.06	510.596	186.711	253.389	281.999	408.254	263.5	257.062	19.6625	27.6907
PBANKA_0109000	167.726	83.6691	445	505.176	106.71	204.228	35.5063	31.0552	236.592	118.328	104.575	40.694	92.2911	75.9699	31.6534	99.4963	182.196	24.6558	357.362	49.1465	238.407	43.6077	391.543	98.1242	173.252	451.524	379.965	401.571	25.7823	430.929	333.764	498.167	182.304	95.3129	106.48	27.2635	22.5158	15.6962	39.8282	303.783	278.565	489.816	510.232	986.513	841.305	788.409	568.976	56.7013	46.5805
PBANKA_0109100	181.051	103.347	595.491	662.577	153.142	257.086	53.7486	65.2853	500.838	324.951	368.271	215.999	232.353	380.874	383.638	112.205	290.719	30.8824	387.061	51.1475	275.625	38.325	335.495	96.3939	149.784	368.172	351.302	320.6	79.9317	534.429	529.729	604.945	228.419	201.926	145.055	93.0244	70.7017	31.182	24.0648	274.056	360.854	512.289	494.095	921.974	855.73	672.434	665.482	50.4164	48.8977
PBANKA_0109200	51.8839	253.838	132.627	218.816	106.98	164.542	10.2841	90.5272	32.9431	115.821	104.773	120.764	134.759	133.044	130.133	483.482	257.799	101.549	222.465	52.158	224.617	90.7773	245.81	377.027	252.997	256.733	267.752	247.336	64.9246	122.056	131.979	131.722	45.7951	59.5924	26.2419	56.4567	59.2753	2.87208	3.95619	68.214	77.1854	139.433	81.3745	117.283	80.0689	96.1212	63.2991	270.013	226.962
PBANKA_0109300	88.0997	49.3518	45.6365	63.9193	337.685	276.178	86.0334	70.5001	27.1464	49.5944	55.025	24.8293	34.3833	48.6861	50.4295	48.8641	50.767	66.4702	83.954	92.1107	66.8629	69.1943	139.553	137.925	183.405	50.2555	41.9976	44.7451	62.6128	70.0018	90.9476	74.7875	41.0972	40.8408	26.7663	74.9344	74.8045	0	4.21826	48.1049	29.5032	200.143	147.574	239.972	157.028	134.812	100.274	7.88197	9.20901
PBANKA_0109400	35.1666	11.5498	183.401	123.664	145.172	146.861	45.1881	27.249	17.3234	44.2113	41.6782	38.4183	45.7104	100.294	80.0454	117.508	51.9894	84.4694	88.94	79.5455	82.2085	99.0511	364.135	166.614	250.103	184.307	173.325	180.535	46.4598	202.714	234.853	176.233	166.195	130.345	161.973	70.359	50.3128	7.58358	5.49795	133.947	67.2939	252.911	264.777	291.131	340.243	125.204	153.943	11.9853	6.43005
PBANKA_0109500	103.275	28.8048	249.33	272.67	123.338	143.325	74.4767	60.0809	80.6767	61.0573	57.0526	80.8116	90.0252	159.093	121.527	170.907	135.957	327.009	172.941	60.9083	140.489	276.399	269.878	142.677	153.834	324.089	329.24	290.19	36.812	236.04	266.784	263.92	215.992	183.215	216.284	44.6261	37.1712	27.7207	21.8445	398.583	400.295	473.725	435.317	316.512	305.458	133.556	148.793	13.0615	7.49407
PBANKA_0109600	89.5897	40.8022	245.695	237.377	209.272	292.291	109.992	102.582	85.2944	236.117	276.901	103.285	75.9368	171.148	196.121	91.0303	136.409	46.9904	199.535	90.7741	198.697	67.5973	246.696	111.965	171.604	110.523	125.344	129.704	179.566	229.116	282.1	278.977	89.3714	99.0066	53.5923	165.353	158.169	26.4211	26.9908	295.166	295.347	328.997	379.788	323.138	366.89	188.867	165.179	23.3187	36.6581
PBANKA_0109700	81.1732	121.316	106.992	114.627	94.1341	106.268	66.2453	100.543	54.0227	15.8832	13.2916	31.4596	53.9907	52.389	37.0379	106.446	46.9489	123.628	52.2005	126.877	43.0978	141.383	155.036	148.097	156.031	184.194	183.821	166.585	88.0986	116.482	94.6207	103.613	51.3731	40.6151	26.7723	80.6526	98.3403	36.5627	37.7804	66.3327	42.6198	93.9047	88.3766	109.223	90.3903	75.4997	50.8383	104.942	120.916
PBANKA_0109800	53.8266	57.9719	3.56727	3.12274	66.3964	25.2304	770.663	960.417	18.1972	53.7612	57.6787	2.00589	8.27793	2.10408	7.96191	128.865	100.767	827.688	109.105	1563.61	137.673	861.456	133.16	85.5925	97.1162	5.6808	13.7652	8.60694	1065.27	1.23425	8.00363	1.18613	22.5637	36.6987	12.8234	888.784	1114.08	34.5656	42.8648	0	0	1.3001	0.730092	1.54513	0	4.58168	6.02935	2.0537	1.54252
PBANKA_0109900	142.905	141.511	10.8861	11.3885	581.673	451.913	934.936	1451.71	65.1671	27.2244	26.9533	3.05928	6.38928	3.21275	5.10775	509.363	142.851	1180.29	124.446	1336.68	129.33	1015.23	293.324	413.354	491.542	20.7193	32.5147	31.9561	529.932	6.37216	13.6606	3.81461	14.9804	22.8179	5.09355	473.086	607.414	6.00673	0.791776	0.820854	0	14.569	12.7104	106.115	103.235	231.347	167.857	35.5071	30.867
PBANKA_0110000	6161.52	5854.36	3571.64	3022.78	1158.74	1506.84	590.443	357.753	4569.65	519.248	432.377	3346.51	3889.51	4512.69	3102.57	1016.04	303.347	129.745	472.241	265.382	319.39	159.227	1057.97	681.023	562.645	1646.07	1471.79	1577.42	647.09	3943.28	2914.48	3591.76	1203.96	1464.11	608.788	597.162	460.817	2693.26	2131.35	5014.34	3669.18	1743.84	1687.69	1629.34	1404.73	987.919	930.244	4633.08	4655.23
PBANKA_0110100	20.7089	69.2334	30.781	41.3051	64.4895	93.5656	27.1732	77.3685	11.9843	29.9209	31.4169	9.56374	16.5066	16.9309	22.7286	109.18	35.8721	233.095	38.6274	34.4099	48.7162	183.687	56.9023	102.095	99.2032	117.942	133.556	119.611	43.0865	36.0552	44.2464	34.7297	47.0545	46.6737	54.5461	40.2957	42.395	103.876	133.476	26.9958	17.6884	110.305	74.3528	172.105	128.234	149.17	106.299	17.6771	11.3929
PBANKA_0110200	185.304	123.688	162.66	160.674	238.128	157.45	135.327	113.189	196.279	91.7186	116.321	187.535	163.326	178.137	187.347	116.851	109.86	116.843	149.75	195.155	143.916	155.365	238.751	177.401	137.722	160.617	149.611	162.482	143.455	192.031	210.447	195.619	111.168	109.049	62.3488	172.998	161.758	7.54121	13.6681	141.7	157.735	325.152	254.219	545.703	670.227	414.663	431.132	25.5393	25.5765
PBANKA_0110300	169.503	92.9442	23.2186	24.3903	550.791	554.761	28.4187	10.7713	86.4743	9.52161	13.1995	14.4673	21.6916	42.8713	58.4271	166.797	40.5882	11.8364	66.8055	14.0887	54.175	11.9626	416.02	438.151	468.14	31.3939	27.4017	43.532	11.5648	75.5144	141.471	25.918	56.0066	51.185	21.9644	15.0491	10.0852	11.841	4.29226	35.5991	15.0104	561.317	551.232	1369.75	1561.33	1050.36	1162.59	56.1417	60.2394
PBANKA_0110400	219.425	239.161	206.621	203.915	71.5164	63.6494	46.2371	46.0744	153.095	81.3144	81.4886	70.767	122.808	47.1817	32.3695	143.538	127.153	37.096	130.473	54.2252	140.565	40.3162	183.787	192.456	105.933	241.668	252.909	254.573	17.7462	152.367	104.473	149.76	52.6764	41.3862	36.0221	16.8344	19.3551	9.48947	8.16963	147.996	96.2354	105.114	85.2103	114.447	93.8442	88.2928	63.3916	66.685	48.2762
PBANKA_0110500	23.956	106.815	42.9772	72.8854	357.741	594.052	47.6687	627.783	22.2813	13.735	11.2892	5.46563	8.80009	13.8678	39.0349	526.374	41.0048	322.677	32.6209	124.555	56.35	388.872	90.4376	347.562	399.876	31.3337	49.5868	47.0639	187.716	16.4411	18.8115	14.411	9.32526	13.2957	4.83387	174.427	204.49	26.8649	27.171	17.4497	21.0219	34.131	34.4736	49.6905	40.3247	135.966	109.096	17.2228	17.7166
PBANKA_0110600	28.8304	9.38142	20.5622	30.9271	153.496	129.229	46.8635	46.3075	25.736	8.04899	10.3796	1.87495	5.40808	3.59532	1.96336	62.9224	20.4973	40.0229	34.8114	60.8917	56.1107	63.151	62.2973	119.879	133.156	32.5202	30.4884	34.3	26.1543	8.79595	7.64787	9.85593	4.8096	8.24165	3.94083	21.0816	24.3584	0	0	62.3362	43.5047	72.2145	22.9546	48.58	52.8919	104.037	66.3483	16.7881	3.23319
PBANKA_0110700	23.0177	12.4496	21.119	22.0615	132.055	81.6914	222.638	130.37	31.114	45.0352	32.4625	3.42351	12.0502	1.37203	2.58787	120.023	173.179	283.813	175.691	678.684	255.94	395.026	99.4495	126.824	140.447	25.5515	29.8713	28.0414	55.8463	3.50737	5.69837	5.21644	2.41504	3.99056	1.67437	27.3766	58.5801	0	0	34.5387	18.2041	60.2067	23.0523	37.0779	26.5585	53.0435	39.2645	3.89067	2.43521
PBANKA_0110800	224.815	121.903	8.27161	26.3085	164.019	53.0427	2995.2	1860.06	429.052	488.458	388.141	7.03959	13.6272	7.49504	22.9263	333.515	882.908	1213.61	856.031	2621.9	992.928	1605.23	227.032	67.8834	148.244	16.7347	27.3478	22.3726	2130.88	10.6845	26.2001	10.7394	130.651	131.405	104.629	1925.05	2298.93	2.81224	0	2.1137	0	10.7186	4.5144	5.73244	19.2631	6.29556	0	3.80962	0
PBANKA_0110900	47.0078	80.8248	64.6517	85.7489	21.4138	21.4624	136.25	136.857	115.018	220.568	209.403	29.4266	34.7762	47.4823	32.312	88.6513	271.319	115.611	263.723	143.35	295.943	91.4113	75.2799	57.0685	35.0306	79.0414	80.0098	74.091	83.469	58.4978	49.2597	63.5616	22.7153	26.3489	12.9514	80.639	72.7328	1.66241	0.602608	76.8428	77.9728	93.4579	77.3897	47.1585	45.5482	37.6803	34.4348	31.5279	33.3592
PBANKA_0111000	66.1103	66.09	28.3128	20.7499	886.343	516.972	15.729	17.411	86.0498	172.945	137.051	8.82575	25.0023	19.8067	22.2167	91.2227	135.296	12.6591	139.714	9.33636	161.354	14.2479	122.538	376.25	285.324	11.6329	11.7869	13.4175	8.67592	15.947	28.9375	15.294	29.1178	39.6056	8.00834	7.59645	5.41892	14.1032	14.6065	11.3572	7.66203	68.6312	51.7472	334.021	322.93	1216.08	1251.15	109.626	100.219
PBANKA_0111100	52.793	68.9469	52.1179	74.4396	82.4636	67.7648	19.9248	21.5262	226.909	440.969	438.065	26.6744	44.7486	38.3892	30.1073	143.55	280.855	34.9678	252.666	27.7693	258.095	44.547	77.5176	182.176	190.1	31.1578	27.9293	31.0661	9.31783	30.341	25.3836	23.8618	50.719	41.0862	47.2216	7.6714	9.50101	231.496	208.855	102.849	78.2555	124.016	137.909	96.8223	90.9125	218.233	198.626	139.376	129.692
PBANKA_0111200	237.085	441.777	144.611	211.758	75.5135	69.5321	57.3405	87.4764	351.474	197.321	192.028	181.552	217.895	182.339	156.544	374.274	300.746	107.754	305.275	42.7335	189.526	119.894	146.546	369.292	163.754	274.136	259.721	246.404	35.7968	160.83	124.174	147.936	162.758	153.274	152.526	33.7385	32.5761	90.0914	95.9871	207.255	214.529	144.891	121.849	109.407	80.1209	215.888	147.229	930.715	853.91
PBANKA_0111300	79.1364	23.7555	970.347	684.681	228.026	216.5	240.211	137.549	234.406	504.298	346.635	109.975	153.718	455.201	357.457	351.695	602.528	186.145	746.887	403.069	682.714	239.97	693.867	260.431	313.147	522.414	501.326	508.206	303.49	818.074	762.64	1070.86	405.25	370.283	296.911	313.668	294.506	81.1085	52.5019	1602.42	1520.24	943.975	1197.38	813.859	811.531	283.706	338.413	37.9327	34.3856
PBANKA_0111400	318.108	202.301	335.162	214.405	448.501	291.755	444.2	246.782	1037.87	327.754	288.359	395.993	320.113	402.87	486.67	272.229	246.512	155.212	304.898	360.359	247.847	218.222	470.841	276.2	275.594	138.147	143.358	173.539	430.381	410.332	560.297	400.865	685.462	653.154	633.186	426.673	383.107	718.766	527.446	286.585	233.344	436.401	499.516	646.202	810.552	399.809	613.691	104.888	99.0951
PBANKA_0111500	149.369	58.0685	130.967	128.525	167.918	181.359	202.774	120.395	134.687	127.203	135.602	24.8271	46.1165	55.4173	35.7469	156.335	181.566	112.947	285.312	228.5	238.205	131.655	276.242	161.579	148.15	57.7844	55.3903	61.3339	163.393	124.493	178.306	105.593	84.2432	86.8316	35.7706	153.243	179.17	10.5459	15.2912	118.896	80.2119	231.12	143.897	247.211	205.874	147.552	144.174	23.8101	14.903
PBANKA_0111600	31.0209	23.9612	6.88668	7.02144	470.361	343.819	15.4732	24.1019	78.2111	94.3177	84.8981	1.64377	1.83125	3.89575	5.21218	141.973	166.818	16.3734	134.417	11.7017	194.379	15.564	116.134	320.532	418.751	5.98857	7.05844	7.90016	5.80555	3.86845	5.53355	3.05954	5.01608	6.41071	2.23361	5.69767	5.13985	0	0.449328	3.72663	0.785669	8.56309	7.46182	23.8983	22.2879	201.354	164.583	32.464	11.0356
PBANKA_0111700	76.8242	31.1833	130.482	131.219	200.684	213.976	225.004	243.857	73.81	87.2702	87.6492	57.7898	63.6655	98.3139	78.313	125.405	112.566	238.013	107.406	293.481	106.838	211.282	335.101	174.274	250.13	91.0128	97.3045	101.789	173.449	104.767	148.973	99.7574	87.9277	86.424	50.2132	184.179	178.409	4.75309	14.9322	203.63	184.776	332.881	320.459	295.503	283.249	196.847	144.4	22.8935	11.6425
PBANKA_0111800	53.9696	58.9287	67.3188	86.3406	58.3848	66.3419	23.1391	35.4211	53.6985	41.0709	27.4953	15.1903	27.1741	18.9025	16.259	125.78	80.84	38.7067	66.5569	17.5229	112.307	46.6611	96.1003	135.42	113.981	126.586	124.178	114.027	7.96225	30.2831	25.3887	29.5484	16.4066	13.1158	9.14813	8.94079	8.9165	57.9867	48.3941	37.5018	36.7538	77.4182	60.6129	73.531	54.7295	102.83	83.7995	20.2469	11.8152
PBANKA_0111900	42.2543	40.7937	44.3899	55.323	234.152	192.129	33.427	59.316	190.986	59.115	38.1642	5.56379	9.65394	6.94757	6.8894	295.373	271.628	38.2594	150.125	25.6636	288.816	47.6269	77.987	299.823	201.023	19.1403	23.205	24.277	7.74982	6.58676	10.1467	11.6513	8.38937	7.73438	6.03598	7.98875	7.951	73.2817	83.9217	20.6985	15.3841	31.8001	23.2276	32.5076	16.6254	80.4578	75.4137	18.126	11.3452
PBANKA_0112000	98.6524	103.561	82.2488	95.9498	82.6088	94.929	24.0701	32.543	650.491	191.085	123.476	11.8385	23.5374	14.5643	9.10283	151.237	554.968	37.127	386.968	24.3892	375.757	39.7743	196.615	139.797	143.939	124.076	113.165	122.628	10.8495	44.4031	40.5046	52.1614	16.3964	13.4328	6.72421	11.0585	12.3074	17.6794	20.7338	69.5664	50.0964	86.2114	62.186	67.482	55.2071	65.4777	57.7317	18.7839	9.11171
PBANKA_0112100	32.8591	77.7842	5.38826	4.72804	608.995	1180	10.5911	72.6093	3.47824	8.15465	6.94045	23.8019	25.7031	16.1145	38.6838	492.127	24.3838	204.61	24.717	12.4471	30.3545	160.75	74.2728	568.906	481.075	42.595	72.416	79.3832	15.8588	13.198	27.6438	4.2048	22.7486	25.0765	22.5942	13.1048	12.541	5.10326	5.40735	2.65544	0.331754	18.8895	10.1876	109.714	86.6728	253.165	166.314	26.8845	11.6866
PBANKA_0112200	10.8537	50.6965	4.78535	3.41529	253.027	251.367	1.89138	20.7319	4.7937	90.7323	79.2678	4.6407	3.56294	9.67605	20.0011	646.539	67.0471	14.2678	77.844	1.39161	101.238	11.0139	66.7912	737.554	563.218	7.23656	11.9236	10.7975	2.89079	2.72703	2.74915	1.8131	7.42371	11.879	2.35549	2.23317	1.39	4.82345	1.99823	1.68319	5.241	29.3818	36.3641	37.1043	21.5936	613.841	689.964	177.199	124.056
PBANKA_0112300	17.2512	26.0769	28.2891	39.4054	213.097	211.833	11.9726	44.0153	14.6347	101.361	103.431	3.82767	6.9303	14.9841	10.6116	119.873	167.995	85.3309	148.394	29.4013	184.839	81.8078	79.8848	227.748	236.373	45.8056	47.8149	43.2017	24.4027	16.31	20.9216	19.6174	10.6077	13.4661	4.52418	25.5853	28.396	18.3494	19.6652	11.6928	12.1361	36.1088	32.017	53.6654	45.0839	110.061	77.6697	14.4099	10.3722
PBANKA_0112400	55.5965	107.896	46.5873	54.3956	57.401	39.6552	14.9045	22.5322	91.0824	153.729	125.28	18.5278	34.9236	20.3346	14.1944	213.432	209.544	31.0985	222.698	26.2341	275.935	31.0103	75.5719	178.895	71.0064	98.7528	95.5708	89.8209	12.1034	44.926	38.1099	49.5099	14.6339	10.8219	6.16735	13.5924	11.6998	184.943	221.76	35.6101	35.8253	60.7873	52.7051	50.1235	43.2708	56.9857	55.0957	25.1472	19.9685
PBANKA_0112500	95.7659	145.492	63.0481	86.5042	90.1602	55.085	17.2848	23.8935	60.2697	30.9809	29.2783	74.6196	92.3993	75.6292	80.3144	269.151	46.5334	10.602	45.8249	9.96773	68.7144	11.6891	120.147	390.635	143.729	103.689	97.6918	100.744	12.3349	79.981	67.5381	74.4425	34.2885	32.8224	23.3701	13.01	11.1946	159.735	167.184	20.2915	19.9638	90.8403	83.5164	104.139	74.3556	173.758	174.757	341.088	321.109
PBANKA_0112600	314.089	511.736	344.557	481.525	123.476	237.959	13.8278	25.6396	8.54262	3.06282	4.14714	164.038	283.244	310.323	169.573	447.114	29.6728	51.9983	46.2952	28.4317	32.1527	65.526	386.119	612.209	336.438	940.281	1058.43	966.8	38.6208	428.206	354.461	428.276	140.042	157.12	78.1624	38.5333	17.689	0	0.552277	50.9578	27.0391	120.857	113.115	147.775	112.187	141.544	106.038	884.726	786.716
PBANKA_0112621	2.15228	8.87542	3.60125	3.48744	3.45001	1.59771	1.29194	1.62889	1.23953	0	0.107124	7.14221	7.81412	6.89186	6.20561	5.91327	1.82421	7.6712	1.59097	2.28581	2.83873	6.46083	0.107543	0	0	12.1326	14.3977	12.0372	0.672644	5.98082	7.78281	4.61864	12.6682	12.6172	14.6002	1.28378	0.740955	0.688713	0	0.51764	0	0.984363	1.65835	1.63784	0.47175	3.46898	0.570634	2.17692	1.94651
PBANKA_0112641	141.823	213.939	53.4731	59.933	27.7046	39.9321	30.6289	34.8179	27.81	12.9222	11.8919	125.555	148.833	147.734	104.179	41.7457	26.4039	81.7784	27.2578	125.7	30.5895	67.2589	0	0.211162	0	79.7033	78.2506	72.6382	65.8931	156.997	102.835	92.6644	58.6574	70.3674	40.2613	82.9332	78.5861	0	0	2.19605	18.5193	16.7043	17.5886	15.8821	25.017	10.6289	21.7879	32.9837	40.4638
PBANKA_0112661	2.22041	6.63541	1.54249	0	0.562939	3.17371	0.954829	0.286231	0.544531	0.632554	0	4.50084	3.71884	4.27214	5.53538	12.0307	0.245129	0.449332	1.6774	0.49261	1.94543	0.454123	1.71968	13.1895	4.63082	2.68812	2.04539	1.80156	0.419066	5.26575	3.66435	1.61192	0.826826	1.61924	0.500288	0.666512	1.12842	1.57328	0	0	0	1.49911	1.26277	0.534493	1.07766	14.088	20.8568	80.9877	71.1452
PBANKA_0112681	0	0.266235	0.742681	0	0	0	0.125382	0	0.0786544	0	0	0	0.134292	0	0	0	0.177038	0.324518	0.100955	0.0711548	0.0936687	0	0	0.164237	0	0.0669454	0	0.136961	0	0.102785	1.07819	0	0.597152	0.116945	0.240879	0	0	0	0	0	0	0	0.912	0.772046	0	0.635915	0	0	0
PBANKA_0112701	1.28157	1.62477	1.8885	0.39676	0	0.233138	0.318821	0	0.160002	0.464668	0	1.37761	1.5025	3.08015	2.47941	1.08532	0.180069	0.330074	0.102683	0.144746	0.285818	0	1.08279	1.50345	0.6185	5.51543	5.82977	5.85086	0.410455	5.54088	4.78541	5.81284	1.82213	2.02211	1.47002	0.39169	0.310846	0	0	0	0	0.550614	0.927617	0.785266	0.791635	0.646804	0	4.69679	7.18609
PBANKA_0112721	6.77976	10.1302	4.70982	5.97822	1.28915	1.21132	2.58416	3.71438	1.33013	0	0.0622668	2.7915	2.41295	2.53643	3.71012	0.322231	0.187118	0.342995	0.320109	0.82727	0.495011	0.346653	0.093765	0.520767	0.321356	0.990602	0.999255	1.66473	1.59946	2.6073	1.34678	0.894873	0.378692	0.618019	0	1.11931	1.5074	0	0	0	0	0	0	0	0	1.34425	0.995056	8.67671	12.2194
PBANKA_0200400	153.558	242.536	40.81	67.5814	121.489	84.835	43.4447	62.9924	87.5121	6.22399	6.84897	193.689	229.062	143.077	155.513	266.103	18.1699	45.6855	24.9405	99.7839	33.5196	44.8322	164.453	420.659	193.443	56.1826	51.5212	53.3036	46.0902	134.058	98.1058	74.9764	36.881	53.3205	25.0504	49.6668	50.1485	71.2091	47.1361	13.1864	20.9319	39.3344	39.7599	35.4114	53.0177	194.065	198.378	1454.88	1687.07
PBANKA_0200500	13.7114	66.1438	14.2578	26.6508	16.0694	19.5428	3.25659	2.21774	4.79642	0.515905	0.731813	7.49462	13.1938	10.2594	11.6719	15.8371	2.99887	3.6647	5.13027	3.2945	5.50045	5.18529	29.1531	18.7324	13.734	4.158	4.13712	4.87201	1.48107	11.143	11.1796	5.49769	7.28298	8.84824	6.12045	0.652321	0.230081	14.1147	3.72105	0	3.25321	27.5098	16.4784	31.8227	36.0359	22.98	11.6948	2.89705	3.62658
PBANKA_0200600	24.1625	159.82	32.346	58.6433	18.7739	44.9832	39.5411	61.0711	39.2916	25.4106	40.1874	175.83	203.933	84.2499	145.105	97.266	76.9194	161.09	59.8612	298.326	77.364	203.596	1.21033	2.06835	0.63817	26.2762	25.549	26.16	198.52	150.586	134.858	52.7576	41.6124	44.7965	20.0973	207.226	230.499	4.76988	12.9678	11.6515	15.1165	23.2931	37.3276	23.0918	22.0539	16.6844	25.6886	124.385	126.723
PBANKA_0200650	3.00175	4.942	5.27113	7.13438	6.21509	4.75532	0.616076	0.90289	7.72953	0	0.192981	1.03523	0.586538	1.06062	1.80997	0.998679	1.54647	0.708689	1.76374	1.16542	5.93212	0.179061	0.0968675	0	0	0.657886	0.25808	0.149549	0.550794	2.8058	4.70917	2.42677	1.17367	1.53232	0.394529	0.735859	0.222468	0	0	0.932514	0	14.7775	9.95824	13.9096	23.7956	9.02673	18.5037	3.36143	0
PBANKA_0200670	1.02745	2.91876	1.11028	0.971928	0	0.114222	0.249922	0.206029	0.391952	0	0.0587147	0	0	0	0.0971796	0.151924	0.52933	0.970286	0.201232	0.283664	0.746835	0.326877	0.176832	0	0	0.133442	0.117781	0.136501	0.100548	0.10244	0	0	0	0.116553	0.120036	0	0	0	0	0	0	2.15811	0	1.92364	0	0	0	0	0
PBANKA_0200700	81.262	0.320129	12.5023	5.74578	2.93321	1.24025	1.95991	0.621422	5.01255	0	0.920894	65.7951	96.7241	98.7277	57.0983	33.5427	4.89613	5.46293	9.10432	6.58802	10.362	5.71837	89.071	29.4251	26.3226	38.9606	45.1169	41.1715	6.30805	95.7834	83.3266	51.9208	26.28	35.5764	15.0613	5.67237	3.06231	0	0.990522	9.24208	0	8.46207	3.28985	3.71332	1.87172	9.17572	1.13203	1.85083	0
PBANKA_0200751	1.90766	4.68027	2.40504	2.43618	3.00935	0.530188	1.10207	1.24323	0.509416	0	0.163523	0.187973	0.745506	0.37006	0.360866	0.705194	0.655204	1.80153	0.373627	1.84338	1.21332	0.910368	2.70867	0.911748	0.843935	1.30074	2.95224	2.28098	0	0.2853	0.997582	0.0979203	0.331503	0.108201	0.22287	0.089076	0.659781	0	0	0	0	0.50087	0	0	0	4.70696	1.74212	0	0
PBANKA_0201000	160.905	92.1997	85.5905	104.336	18.1825	21.9473	7.11698	6.16336	8.56847	4.19098	4.72891	95.4402	125.968	162.885	143.456	54.3631	19.2862	8.559	21.7641	18.0324	12.3523	11.2829	73.2453	27.8734	28.7638	113.079	127.115	125.88	11.3374	141.792	127.235	126.458	43.0033	44.5222	20.7166	14.0207	9.22856	0	0	5.87592	6.6069	13.0362	5.22904	5.75457	3.57	2.91686	1.07958	0.588358	1.47304
PBANKA_0201051	0.0962645	0.984484	0.624155	1.91778	0.341682	2.33085	0.400412	1.73731	0.832882	7.37157	8.52569	0.0682958	0.248291	0.211283	0.442505	5.35493	25.6801	4.63636	22.4834	0.322915	22.3249	3.11468	2.40069	4.85853	5.46815	0.798912	0.695223	0.851762	0.152614	0.207315	0.16475	0.12452	2.56948	1.80838	3.07704	0.404547	0.308207	6.30248	4.98456	0.574179	0	1.63782	1.37961	2.46556	3.4013	2.56525	3.32305	0.603675	1.07956
PBANKA_0201100	1.23709	2.30027	4.01048	0.842573	0	0	5.14566	6.36291	1.01936	0.493392	0.318127	0.731386	1.16028	1.48101	0.947766	0.823154	3.44161	12.2668	3.59803	7.68472	5.46276	11.1578	3.06594	4.43441	2.95531	6.43479	6.7645	6.43443	0.108957	1.77612	1.48203	1.3716	6.70721	6.44133	6.2436	0	0.440082	0	0	0	0	0.584652	0	1.66762	0	2.74715	3.0503	0.554126	0
PBANKA_0201200	4.85998	1.412	8.37009	1.55161	3.77345	2.58325	1.24682	1.64455	1.98146	0	0.312446	2.06519	5.51974	2.27275	1.80997	2.62748	1.17366	1.29083	1.33855	1.22647	5.34037	0.869727	2.23487	4.57299	3.02347	8.96501	9.7932	12.9841	1.73894	3.95217	4.41867	4.77099	1.90022	2.17079	1.5969	0.893543	1.62084	0	0	5.66169	0	5.02435	38.6949	19.9612	15.4793	21.922	9.9861	4.08173	3.40639
PBANKA_0201250	148.857	142.181	192.616	138.698	324.268	170.83	13.0247	18.0154	25.9925	8.91813	9.28243	549.853	508.201	384.571	388.03	384.081	11.3553	9.04993	23.7898	11.4098	19.0688	14.177	189.507	286.488	173.183	154.302	147.234	159.368	49.2353	304.984	298.493	229.176	101.084	95.8817	44.3354	47.2529	35.3693	1.58436	2.29727	4.76326	12.0506	157.76	174.218	152.865	192.088	371.527	490.96	409.221	337.633
PBANKA_0201300	44.4417	62.8077	41.0262	44.2374	152.721	72.7685	8.39289	10.8149	19.7822	5.64108	7.38931	60.3393	81.6019	74.5265	78.8941	228.151	12.1958	9.70144	19.0268	13.7804	28.9762	9.91146	73.3361	291.39	135.649	49.3807	52.7635	51.8036	14.3587	65.2626	47.0112	46.4264	19.7923	25.3845	10.4103	17.3312	15.6244	1.47689	0.535359	1.66506	5.61659	40.1069	30.8204	19.3172	15.6803	143.407	170.703	268.757	360.228
PBANKA_0201340	447.825	283.221	729.907	960.27	480.806	638.369	171.466	203.167	55.4278	13.5683	21.7917	448.339	367.301	700.394	698.451	346.548	58.7942	228.688	86.9524	149.468	78.1478	172.238	655.585	379.142	419.489	1003.18	912.091	944.27	166.16	616.648	604.191	643.793	270.546	194.819	135.603	197.814	174.933	0	2.22417	57.6463	54.4468	223.629	182.218	168.846	239.563	115.037	94.0509	30.4769	29.4808
PBANKA_0201360	1.38574	4.18711	3.14467	1.65168	1.22964	0.554592	1.36515	0.750263	0.713657	0	0.106906	2.62167	1.70586	1.93547	1.94636	2.48958	0.642527	1.37408	0.610663	0.946896	0.56659	1.19034	6.22477	2.28494	4.59781	2.99659	3.14531	2.60965	0.366149	1.11912	0.652187	1.02427	1.01139	0.707386	0.437115	0.46588	0.184861	0	0	0	0	1.63726	1.10332	2.33501	2.35394	2.30795	0.569472	0.931067	1.55404
PBANKA_0201400	19.151	21.5651	53.9872	52.2557	25.3322	21.8986	7.55183	3.75678	10.3733	0	0.428248	24.3326	36.1193	18.394	19.1376	27.2274	3.49309	7.07698	3.87899	5.09852	5.25265	5.27918	82.4525	50.1429	60.1481	42.5464	42.3395	43.0242	3.03823	23.0554	26.0576	26.157	21.2081	15.6661	21.0121	2.79935	1.58683	0	0	0	0	2.81083	4.73539	2.80609	0.808242	1.32075	1.95532	1.59844	0.666986
PBANKA_0201450	8.54528	5.99598	43.9062	52.5735	18.8851	20.6487	6.61819	2.90979	2.32496	0	0.248772	1.52516	3.96956	0.884687	0.686244	14.8051	0.747585	1.37036	1.98943	4.90766	1.84585	3.00076	61.9364	25.4296	38.731	28.5521	26.2825	30.1707	0.142006	6.79988	6.76043	10.2788	1.00865	0.987658	0.339058	0.271027	0	0	0	0	0	0.761987	0	0.543359	3.2866	6.26573	1.32517	1.4444	0
PBANKA_0201500	745.466	891.89	696.405	711.944	476.674	614.618	23.9854	35.3901	87.2188	8.88753	11.1553	1494.34	1701.63	945.275	953.008	325.613	33.9819	4.62969	112.209	34.6987	36.9308	7.86932	574.593	683.538	441.45	818.841	820.914	871.9	90.413	1135.1	1044.32	1090.25	405.359	444.396	190.1	96.8929	36.5975	1.47366	3.20514	25.4751	7.47243	44.934	50.8609	41.5539	32.3015	190.516	180.709	2412.87	2937.17
PBANKA_0201600	3732.82	3313.03	6068.95	3733.03	8615.33	6789.83	494.349	351.65	731.389	375.796	510.165	23197.8	16475.7	16351.6	16979.5	5887.08	1025.31	296.184	1564.7	823.118	950.867	532.195	10065.1	9376.16	9946.05	10041.6	8946.06	9091.4	1938.86	15235.9	18599.5	16330.2	8576.17	9477.53	6178.07	2205.71	1062.86	11.3754	12.3704	25.6494	129.781	309.816	374.34	940.378	1323.31	3569.37	4604.15	10231.2	12270.7
PBANKA_0201700	13.4497	13.7916	17.9539	32.6681	12.6367	5.93687	137.695	92.8087	18935.2	5768.1	4349.83	4.20972	6.49284	5.32776	12.1226	36.3241	2599.66	98.6232	2214.95	209.118	2099.73	83.8174	37.071	18.1501	20.4752	9.24781	10.4072	6.38541	114.975	4.96953	12.5246	13.1578	12.3735	10.5006	6.23906	123.351	124.893	0	0	0	0	3.73905	0	13.3313	2.68788	21.9613	19.5077	26.5787	15.5268
PBANKA_0201800	39.2656	8.78577	174.811	199.132	22.1786	28.3265	26.2611	21.2312	107.479	33.2285	25.2337	18.2432	38.6184	67.187	38.2187	46.8134	82.9836	20.9811	76.1488	23.8645	113.108	17.4498	89.0214	33.9569	37.779	143.282	139.042	122.816	31.7298	127.577	122.98	172.843	66.4374	54.5011	34.1484	37.541	27.9916	0	3.32869	83.3976	83.4252	78.3845	72.4761	50.4351	31.45	20.9852	16.485	4.14652	0.432558
PBANKA_0201900	216.877	80.0603	384.63	543.065	122.26	153.171	428.474	315.041	315.365	281.542	306.416	188.309	196.93	546.855	679.824	229.197	308.251	127.706	315.577	210.802	349.136	210.039	308.6	157.92	175.523	285.567	329.49	275.844	619.49	454.091	552.386	648.294	320.568	356.01	275.881	672.302	550.653	0	9.17471	253.644	288.763	243.179	172.676	157.642	109.8	61.3817	80.3881	13.3337	23.8448
PBANKA_0202000	257.463	133.87	185.503	303.051	95.89	89.6002	139.541	117.996	113.238	120.967	103.888	48.3232	91.1333	157.907	116.903	269.394	216.603	149.533	192.027	63.399	208.391	141.727	218.533	146.874	137.278	388.665	372.732	376.715	94.5163	160.043	155.67	233.374	61.6827	57.2706	29.5897	99.341	96.8292	6.20348	5.84663	133.816	143.123	139.5	98.0886	82.193	72.6616	59.7153	24.6715	9.52404	1.05197
PBANKA_0202100	34.0199	9.4616	44.3038	39.113	16.5129	12.2188	16.7095	8.13373	9.58374	16.2356	12.1133	8.07962	19.7718	4.20622	2.72269	17.4129	13.4821	8.23775	26.6521	18.243	24.9663	16.2349	94.5824	23.7639	37.0466	47.4128	42.8986	53.3674	3.84144	28.1789	19.1587	35.4622	13.3395	5.64035	6.11463	6.59847	5.94769	0	0	93.2195	73.1276	98.9411	125.014	96.0306	59.2711	38.7419	59.7459	11.7219	9.78246
PBANKA_0202200	79.0835	19.768	110.288	115.638	39.6494	35.5622	40.3647	27.491	23.709	27.8454	16.9094	25.5166	43.3075	54.2024	31.769	64.7005	49.2448	19.0606	47.3248	26.7317	62.4903	14.9022	108.734	36.9479	49.8677	40.0623	34.1821	41.2086	14.8698	59.5734	52.8999	59.3463	35.6032	26.8271	15.8832	18.9911	18.7404	1.25921	1.82581	76.661	47.8877	94.1879	92.9832	81.7086	41.4013	55.6734	21.9098	8.52899	3.55892
PBANKA_0202300	223.855	134.116	145.325	157.299	83.3911	73.1537	100.605	54.2732	44.0104	22.1141	22.5721	103.399	135.74	109.507	120.238	71.412	54.4684	57.2433	57.151	55.4011	56.5614	65.2535	110.196	63.8702	62.1132	118.747	102.194	93.2659	50.8216	135.601	136.71	149.608	125.716	122.812	103.063	48.8141	48.6431	3.72894	2.70341	149.243	118.176	84.8311	76.3208	61.1249	57.47	38.0864	36.3031	4.63047	3.68869
PBANKA_0202400	33.2653	24.2624	21.6091	19.1662	128.116	153.832	26.0187	47.7213	20.7696	161.265	185.546	16.321	22.6332	26.537	24.8913	85.8606	225.288	145.731	271.626	64.6099	280.047	143.683	92.5344	152.106	200.048	65.8227	63.9045	62.3695	37.6617	46.6653	61.2897	33.8145	94.1518	80.3794	90.9803	43.6036	47.7044	13.0995	20.3506	25.7863	33.2116	58.2491	45.0606	104.053	85.0283	71.5669	62.5377	7.60515	4.23123
PBANKA_0202500	47.6409	38.2484	31.4807	24.3859	123.411	159.529	110.146	128.174	16.4015	14.2961	11.9998	4.00721	8.86324	3.64105	3.4119	210.496	121.629	484.401	115.339	71.5566	134.408	409.978	193.799	211.934	366.61	72.4655	70.349	77.8676	16.1296	22.8661	32.2622	11.4108	258.658	142.823	294.936	17.1725	19.5329	9.0509	13.1235	17.9786	9.01487	66.2214	39.4361	70.173	62.6605	47.5785	36.1566	40.4316	36.7264
PBANKA_0202600	45.1284	24.2057	58.5203	48.4694	23.4108	10.0725	79.7965	31.0115	148.267	40.1511	28.745	16.2136	15.8724	38.442	19.2078	33.2621	40.7764	34.422	47.729	37.3062	65.5747	37.274	41.4039	15.4299	12.9002	28.6069	29.5475	31.5457	53.2	42.0527	45.4492	36.885	30.0416	22.6825	8.03014	48.4337	41.9874	10.3307	2.49652	108.704	113.497	83.6709	85.6815	54.9846	30.6637	34.6898	45.6508	6.21978	0
PBANKA_0202700	10.7578	11.2573	19.7024	21.6086	29.2578	25.9537	40.9851	73.5203	3.45369	9.65847	10.4191	4.0061	6.19699	6.26063	14.569	61.1083	60.6417	371.277	58.6127	28.915	59.7521	340.199	35.8339	60.7311	52.1039	66.6842	67.6632	54.0277	4.14276	15.9217	36.8623	14.8664	550.271	465.979	687.011	6.38018	4.41099	8.77743	9.37775	3.12497	1.17124	6.16266	5.74729	4.55142	7.11983	11.2467	7.65533	1.77313	0.130567
PBANKA_0202800	83.5339	74.3746	140.317	108.828	54.9952	33.8696	36.4088	21.8839	59.3261	104.785	90.2567	132.428	130.711	82.8333	75.5528	146.578	108.544	29.5825	86.3883	41.9521	108.524	40.2658	143.479	107.458	82.4779	109.946	144.218	131.396	14.3883	78.2824	59.6637	58.8191	48.2895	44.7054	26.0311	16.5615	10.1851	85.2026	60.5591	175.793	144.011	80.3897	72.4092	34.6217	44.6294	54.2291	30.4527	31.6839	31.1634
PBANKA_0202900	169.452	207.994	163.634	181.494	84.0002	70.3885	74.9826	66.8188	179.837	408.524	427.963	134.561	168.859	192.987	153.218	157.596	234.325	55.2623	299.428	78.2725	298.607	70.8071	179.209	178.413	120.115	255.829	254.562	260.921	88.5055	229.368	218.255	208.752	138.895	128.643	92.051	92.6177	86.4917	214.586	263.939	139.918	118.574	168.207	148.681	98.1369	81.6588	128.82	149.683	178.058	221.342
PBANKA_0203000	283.803	134.794	881.319	596.504	823.912	979.946	312.527	200.878	67.6771	116.863	146.904	107	117.066	529.332	697.62	256.145	227.259	338.953	367.248	179.37	264.94	446.95	676.559	388.482	534.736	585.808	574.969	634.185	142.174	1125.54	2043.13	931.089	3042.95	3255.23	5257.4	153.074	122.512	351.814	416.522	193.496	223.947	578.734	649.589	582.221	590.046	252.245	185.156	28.2951	23.4713
PBANKA_0203100	87.9258	131.214	116.504	142.625	154.389	169.505	39.6669	75.0155	106.194	40.6393	37.4452	73.9586	88.5682	61.977	78.5777	324.387	121.967	125.094	100.356	30.2532	138.807	107.644	229.388	347.38	316.708	301.78	288.703	276.603	24.704	57.9818	57.7772	46.44	51.3499	45.3594	40.2635	26.6365	25.8951	89.6657	105.979	51.8724	36.5108	69.5157	48.4153	59.9091	47.0876	66.6052	49.7536	27.2378	16.2805
PBANKA_0203200	59.2141	157.15	70.0934	116.946	80.8615	102.573	19.0036	45.7718	29.1271	6.69889	8.70137	28.1295	35.0154	29.2784	30.4413	445.663	85.3837	179.094	69.9258	22.3092	86.4055	156.476	224.975	503.636	370.891	262.367	259.161	249.596	13.3678	42.3379	46.0972	45.6814	37.2858	39.5965	37.6972	13.963	12.9279	1.21174	1.31773	26.8671	19.2009	54.5553	26.9891	48.7823	33.8228	51.0314	33.8846	201.903	158.737
PBANKA_0203300	126.638	187.752	134.581	120.064	77.6632	84.5704	31.6608	24.207	172.99	96.831	81.3956	171.449	172.365	146.898	147.349	92.7408	97.5165	26.3245	74.3645	35.2837	95.1013	34.5439	100.285	90.4659	65.2395	127.618	148.668	140.221	39.863	116.326	113.752	87.9277	35.1583	47.7383	17.1762	38.7963	30.7888	2.9733	11.8557	271.522	184.688	346.348	262.511	235.358	239.304	150.594	135.494	224.214	194.119
PBANKA_0203400	48.1138	15.8144	92.1694	119.578	66.4127	68.0762	58.5174	55.0376	147.17	1394.63	1112.93	72.8382	85.467	60.3644	48.4038	122.238	1358.45	93.628	980.249	108.382	886.65	106.455	162.228	95.1181	75.4659	150.541	178.628	174.041	60.5685	97.2506	105.424	108.666	35.9776	36.2212	9.96467	61.68	70.2363	36.1574	20.9708	105.081	48.891	72.3507	90.9329	47.4973	44.5803	32.3772	27.9611	2.17692	4.08767
PBANKA_0203500	57.8338	33.3232	81.1406	129.591	72.4502	85.4842	70.1411	57.8443	52.3272	264.194	223.361	21.8371	24.1587	49.6006	45.9215	102.189	260.046	46.5386	305.361	97.9967	263.769	61.1592	90.0724	70.1017	59.2762	150.57	144.582	143.591	23.2001	66.5055	65.2924	73.507	31.6197	22.7747	9.86247	26.7961	23.5562	26.9975	22.3688	82.6154	63.5584	100.602	75.455	81.5644	67.0356	46.4073	37.1483	3.91846	1.36256
PBANKA_0203600	96.5869	103.137	87.2715	74.8012	158.55	67.1882	1076.03	887.447	95.6759	320.33	335.409	16.965	27.399	28.7013	50.4903	200.778	393.894	563.205	399.694	1450.27	424.067	707.7	159.462	82.7114	96.3866	69.8491	88.2812	80.0284	1873.09	43.5343	55.3114	28.1525	56.1364	90.9089	23.9508	1987.74	2044.1	7.33629	7.44614	45.2148	33.4797	55.2242	45.9291	53.8351	32.161	24.6348	31.6082	3.97525	5.80568
PBANKA_0203650	67.0212	18.9394	237.747	191.471	254.516	195.668	75.1456	49.6319	295.432	194.181	202.211	29.1459	52.3037	124.175	137.341	102.204	120.588	27.1254	156.74	53.9081	199.235	38.7888	212.519	116.835	139.237	72.3876	69.2519	80.0151	78.2273	166.894	183.558	132.506	90.2701	87.3516	55.4766	89.8894	67.3958	82.8517	77.6462	346.292	256.166	423.61	504.423	336.395	336.355	220.533	207.615	17.3372	10.2804
PBANKA_0203750	33.6715	17.9464	66.6246	60.6947	175.974	124.709	122.899	95.0284	190.431	72.9354	70.9732	6.62428	11.2303	10.4831	14.628	94.3326	125.887	81.908	129.758	164.953	166.49	82.532	183.806	100.47	139.612	27.9241	27.6119	28.2868	79.7144	16.7743	19.9705	13.9461	9.1401	8.47572	3.84565	75.6798	70.4244	81.7758	102.289	22.5076	8.76034	90.2669	68.8716	104.475	87.5715	138.266	87.3188	8.06131	5.85946
PBANKA_0203800	164.593	296.662	174.359	289.426	120.099	149.253	36.937	68.3533	85.8367	22.6952	19.2593	122.451	155.091	98.3095	74.378	324.406	79.0594	100.542	64.497	36.3366	75.303	93.3799	310.821	475.24	308.014	363.898	369.327	364.963	24.7358	138.964	119.011	123.129	70.6865	52.7237	45.3566	28.2848	26.0656	20.0297	13.6411	103.556	73.8642	122.32	67.2288	96.0905	81.9029	98.17	75.9375	124.977	116.994
PBANKA_0203900	305.459	329.257	157.555	209.793	366.084	335.518	198.999	161.45	484.882	78.251	48.2324	52.89	86.9442	86.0168	41.9836	451.297	252.051	97.9116	141.351	55.0129	187.525	114.417	220.542	389.454	270.664	119.402	119.967	108.581	29.9632	88.0279	99.656	63.1975	198.937	220.341	274.62	26.7779	27.6943	39.2821	38.8347	77.8378	40.7425	60.3986	51.5932	114.042	107.629	237.832	173.092	311.22	231.13
PBANKA_0204000	80.24	32.7194	154.403	163.793	26.6483	18.7796	28.3782	17.1487	100.852	52.4017	37.0453	63.9458	108.651	108.607	112.443	58.3872	58.7447	13.294	55.4179	22.7362	90.5576	20.4896	74.5011	32.9675	26.7789	95.3003	68.6243	70.8348	16.1181	130.951	135.317	172.336	58.7103	51.7397	25.6562	21.0999	16.2755	2.32737	8.43651	143.44	159.317	65.4206	99.0055	59.3011	35.0721	32.5633	23.1402	16.8149	5.26229
PBANKA_0204100	314.406	335.927	370.511	492.757	89.9708	129.033	99.9107	86.2761	3291.06	1347.07	1156.63	457.08	453.329	446.098	483.605	111.556	453.289	32.1272	455.437	81.3551	451.659	55.0713	135.356	80.3411	62.2664	197.009	170.333	168.559	104.186	428.976	367.791	315.146	175.963	205.218	118.066	104.656	85.0322	33.0852	51.1705	271.88	178.948	172.339	178.806	157.361	134.464	76.5343	71.2734	377.476	371.542
PBANKA_0204200	74.3929	43.3467	157.46	110.968	156.393	146.61	275.698	159.224	90.4862	152.848	128.592	17.3264	29.553	55.8167	71.352	129.82	246.113	337.917	313.383	213.749	274.174	402.254	195.388	115.482	143.339	133.67	139.655	142.248	125.268	169.186	240.782	157.73	781.427	784.205	921.201	132.976	114.461	2.03295	1.47385	180.301	123.7	277.005	249.652	229.298	193.559	87.6069	90.9578	12.8517	16.088
PBANKA_0204300	17.6945	5.87531	15.3652	13.0022	22.8042	11.9081	67.7899	46.9503	19.1656	18.4831	12.6217	3.17575	4.56882	3.20484	3.407	18.7822	36.9526	83.2523	39.9162	114.563	55.8114	95.5999	34.3421	32.6197	25.0215	11.2649	11.3555	11.5861	21.5216	6.52127	10.0943	12.3589	18.9983	8.71005	13.8431	24.2557	24.4481	1.0448	0	24.3435	13.2445	61.2256	41.9294	60.3415	38.6455	27.4822	25.1044	6.60491	2.95291
PBANKA_0204400	136.361	85.2801	157.229	162.77	124.243	82.1415	160.494	185.204	21.8159	57.7493	69.2649	95.5788	126.411	153.01	183.211	119.919	59.0983	170.062	86.1098	120.336	96.5639	271.901	148.289	62.6864	74.4424	158.569	153.376	148.17	316.595	168.404	172.983	191.842	74.606	92.2855	49.5172	248.597	248.922	2.789	2.02197	107.956	116.672	144.834	157.817	92.856	86.9228	52.2896	15.0204	6.92658	6.30605
PBANKA_0204500	24.5267	29.4449	13.8648	7.64083	91.8852	37.215	259.303	424.776	23.7608	72.235	93.3505	2.85415	4.78615	0.71112	12.3009	106.069	74.5637	438.491	91.6641	171.016	105.555	481.898	69.4582	41.7172	56.7177	19.6745	39.4945	31.864	231.516	3.43067	12.8644	3.77189	13.9856	18.5572	6.43871	216.003	303.507	4.17819	5.35919	9.17949	13.8525	11.7905	9.8027	13.1027	10.1269	14.9295	6.39111	2.46718	0.545023
PBANKA_0204600	92.4486	103.538	6.92392	5.84464	816.554	168.206	209.236	160.925	493.815	3364.69	3955.57	12.3565	12.8775	25.1124	87.0084	1124.93	1062.45	165.102	1137.09	208.582	1261.86	174.07	231.697	945.384	647.9	9.62933	14.0081	12.6775	135.842	8.35046	25.3255	6.34287	736.934	610.236	800.267	142.839	124.686	34.8062	27.4281	12.5116	7.67348	70.6564	55.8733	89.4569	98.4751	1546.51	2255.69	280.853	234.384
PBANKA_0204700	115.441	86.3001	106.622	118.02	98.3396	99.757	76.9524	64.3728	229.333	276.252	267.495	75.8838	90.1546	92.5118	136.856	72.1115	241.053	55.533	255.816	68.1407	255.308	67.5929	91.4515	63.7769	69.1641	61.3007	52.7455	54.7624	56.4404	84.4781	106.607	96.0387	69.7626	81.5881	79.6664	63.048	54.5607	58.8935	49.4739	103.987	97.1726	138.956	109.546	108.615	80.0406	63.8276	37.1782	19.4174	14.7956
PBANKA_0204800	190.489	296.541	123.82	212.807	135.041	231.725	40.8368	90.0615	216.178	324.843	266.482	87.5717	113.201	118.9	133.289	256.501	548.067	175.392	414.529	40.3156	609.041	143.787	256.585	255.279	255.314	274.279	251.732	262.659	41.7078	136.03	143.154	135.354	96.7456	66.8632	79.6197	41.819	43.2975	158.658	177.451	69.9517	68.7447	135.99	91.4644	126.724	107.673	88.9992	77.1131	116.315	89.269
PBANKA_0204900	230.254	201.607	139.504	167.643	157.935	114.963	87.1772	73.2895	327.509	136.581	93.2786	57.5421	89.6743	45.7963	37.2063	319.613	249.843	141.7	176.526	132.956	191.145	126.923	217.414	387.644	230.238	133.781	156.143	158.803	43.5558	83.899	102.853	88.781	159.501	129.5	140.95	42.8901	40.6748	5.58724	4.86077	106.665	73.6603	176.751	104.04	171.214	153.084	187.616	149.064	801.786	606.383
PBANKA_0205000	3301.89	7338.15	230.776	752.045	483.699	621.933	298.768	700.027	5797.29	264.307	249.206	2173.49	1460.28	809.945	735.036	1419.44	445.564	185.521	282.331	306.367	274.819	187.499	315.109	1755.18	630.541	424.434	530.946	448.392	204.373	457.377	230.198	200.223	264.494	422.815	194.567	168.089	151.628	87.781	77.7817	722.811	642.931	284.384	314.703	207.428	209.779	930.142	1121.68	10762.9	12050.8
PBANKA_0205100	145.118	156.964	65.8437	62.0769	68.4853	45.926	73.3651	49.7587	150.762	102.876	62.8324	76.9101	82.8647	77.4537	78.5797	82.168	97.3125	48.047	118.055	72.2937	123.486	58.7364	140.391	104.109	87.0664	48.3716	40.9661	44.9273	60.1948	77.6391	62.7413	46.9141	109.377	102.85	92.0426	55.6504	50.396	6.04423	3.65162	90.1003	66.4043	287.483	228.011	251.543	209.767	142.637	155.247	292.488	286.422
PBANKA_0205200	134.221	452.409	230.172	391.091	276.028	497.353	41.3672	156.048	33.634	182.83	172.204	230.25	296.394	223.517	218.802	221.348	224.63	230.242	213.305	56.5826	210.765	219.417	267.365	264.258	408.894	321.458	293.089	263.464	66.5708	247.132	252.828	247.824	236.742	245.229	250.204	62.5262	64.1227	85.3967	80.082	93.1149	90.7791	125.041	92.3955	134.477	98.717	128.249	85.1441	120.453	113.645
PBANKA_0205300	29.1965	20.0363	59.2196	71.9062	28.2297	30.1876	20.6973	22.6417	11.134	24.558	27.8421	16.139	24.2436	31.6874	20.0052	42.2689	26.647	32.1272	37.5812	26.1692	31.596	38.9344	80.0374	37.0069	47.8064	60.548	57.8893	60.7093	15.6369	42.4985	39.3858	34.8933	15.3546	12.311	8.03894	13.4557	13.6447	1.01801	1.84509	31.7533	20.6478	67.9008	52.7021	46.3437	36.6086	24.2137	15.6042	4.82666	6.90527
PBANKA_0205400	123.497	63.9075	424.03	390.411	189.12	237.645	59.7684	46.8183	101.122	166.661	176.088	437.621	387.736	436.956	496.411	234.636	95.3165	40.9292	185.789	122.07	152.182	66.0516	599.627	241.442	346.773	479.093	461.333	501.688	123	623.785	650.816	606.976	219.79	233.137	120.215	127.56	114.529	7.70478	4.46865	396.101	296.918	522.716	513.281	498.905	510.868	215.601	242.585	25.7454	18.2919
PBANKA_0205500	112.004	68.7318	44.5395	41.3286	39.4761	19.8992	17.9747	18.0647	125.337	17.7432	10.6328	24.832	38.1972	12.2053	10.3586	97.338	42.0641	12.2331	38.1714	7.64039	46.2233	20.6058	34.0497	107.125	42.372	36.4773	43.6036	47.1701	4.264	23.5998	16.3471	21.64	14.734	13.0915	10.7312	4.39898	2.9092	10.3837	7.52796	43.8999	29.6167	47.6154	32.2953	31.3079	14.2251	61.0185	35.4891	22.2716	11.0053
PBANKA_0205600	26.5103	23.6238	44.598	54.0412	16.4294	14.1852	10.7357	21.2931	23.716	7.48773	7.35839	5.12875	8.31087	7.15287	5.15264	45.3596	28.9666	28.7953	23.3935	13.2508	28.9578	39.7145	26.6237	35.0871	21.222	48.1273	49.0415	47.8763	6.87073	22.6557	19.4444	25.2117	26.4934	15.3009	17.6981	7.26397	6.70749	4.8164	3.02623	24.8576	18.7237	27.077	21.1331	16.3628	11.4369	21.5642	11.9719	5.36464	5.44504
PBANKA_0205700	4.36359	4.69548	26.7207	52.3544	7.74408	11.5616	1.81327	3.57296	21.6402	30.9396	24.2298	3.5831	6.82112	2.57975	3.50816	6.66735	70.0652	4.12083	67.7301	1.6565	87.0271	5.55303	12.0788	8.11044	5.04056	17.0019	12.8807	12.9472	0.498201	3.91559	4.70206	7.54079	1.68508	1.0725	0.764692	0.271671	0.143732	6.41272	2.90569	38.5587	16.2583	24.4415	18.6581	13.0716	4.9416	8.07507	8.63407	0.723918	0.453107
PBANKA_0205800	20.774	55.3068	12.3037	27.9006	36.5574	30.5031	83.3251	436.501	19.3141	112.729	86.8171	7.89024	8.43065	11.0538	29.6503	470.329	162.313	727.868	153.978	41.6378	179.015	546.636	85.4544	180.651	129.437	35.4826	43.7866	36.4977	67.8653	4.3018	9.72156	4.00259	263.447	223.946	255.172	63.6609	75.9112	623.173	678.042	6.88794	3.76775	27.7898	23.6571	25.9169	20.0195	43.0409	33.6559	37.4671	22.751
PBANKA_0205900	202.716	235.877	136.033	194.81	243.901	263.908	38.1981	64.3352	61.8929	40.1653	39.7225	94.0192	124.999	76.8894	99.4817	223.834	61.0596	38.9643	66.1272	23.6696	72.9906	37.6941	159.155	260.451	209.062	129.238	129.385	127.708	24.0941	115.769	115.588	119.318	86.4569	85.7574	68.4594	20.9292	19.4723	237.073	178.72	41.4646	37.1723	80.5081	46.4737	77.924	51.2359	159.661	117.362	43.8751	26.4083
PBANKA_0206000	104.061	58.1411	261.448	287.931	488.684	570.038	234.273	253.351	92.7544	131.692	121.964	27.3302	63.5807	93.035	54.3417	141.679	196.093	166.684	212.354	262.671	156.117	216.306	434.741	326.816	460.535	193.214	197.379	187.475	173.434	281.029	265.597	270.504	227.222	207.783	220.936	161.973	194.882	3.97023	2.87834	150.694	236.546	293.186	289.984	377.667	341.297	271.08	246.715	14.3421	12.3432
PBANKA_0206100	25.3895	18.66	94.9975	87.5738	54.4979	48.1955	48.0583	33.9582	98.1273	120.073	93.3172	14.1207	16.4715	52.2112	57.0648	134.084	200.859	31.2743	208.647	55.5442	278.77	38.7914	135.315	181.876	100.556	73.1968	64.1408	64.3159	41.5419	87.9793	96.1788	100.695	56.5022	41.5972	32.183	40.4019	42.2151	70.6794	75.7793	88.289	63.0968	218.167	133.435	167.069	140.467	111.426	96.5029	19.7785	14.6304
PBANKA_0206200	30.5325	15.3843	117.902	170.266	48.7548	52.5525	54.0657	55.1669	44.326	28.3855	19.8763	14.4747	16.1875	28.224	25.0821	130.516	115.39	52.6268	113.536	35.5017	157.838	68.6757	153.899	112.66	92.2847	132.483	135.586	133.989	14.7309	44.8966	42.0225	53.3299	27.6791	18.3836	16.0145	16.51	21.141	32.4761	35.8287	43.5121	30.429	94.8531	58.3661	103.136	76.4076	66.7751	50.3066	9.56389	4.38983
PBANKA_0206300	446.687	150.658	381.767	327.51	1046.74	1404.83	633.162	425.961	804.343	201.517	172.485	317.168	331.821	276.74	369.105	533.905	510.867	285.723	576.785	304.615	643.472	352.749	817.254	644.8	767.292	282.359	323.158	315.43	192.722	429.728	736.222	276.01	2146.51	2141.3	2534.21	195.755	191.918	53.9152	27.506	175.6	182.257	400.521	477.618	960.607	1322.66	788.994	901.704	84.7584	41.7636
PBANKA_0206400	19.0998	15.6176	31.903	28.2878	51.6428	40.1787	33.9952	21.3408	27.6473	30.1752	30.7218	4.25409	7.5055	4.30186	5.08931	62.9463	82.182	42.2701	84.5415	23.598	101.76	69.0804	87.6899	83.6745	89.1073	60.9162	55.4594	55.8603	6.47727	7.12141	7.42496	6.01273	9.04699	5.72576	9.06782	6.84818	8.09327	0.524836	0.380496	10.6507	21.29	63.2615	40.0188	58.6617	49.9702	57.2769	36.0929	5.92476	1.18668
PBANKA_0206500	101.427	51.1209	226.219	166.641	471.769	399.75	111.715	72.8191	58.1293	43.5447	43.4576	78.5814	64.5574	169.462	323	89.7046	37.6621	29.5869	62.059	96.8186	63.6616	42.8148	250.244	235.498	307.654	94.6051	89.5428	94.4094	162.638	270.2	320.901	247.951	147.658	137.8	124.781	182.865	160.707	4.70887	0	160.444	107.447	508.511	603.46	1288.33	1492.31	1111.24	1153.56	124.034	122.44
PBANKA_0206600	109.231	364.491	90.8529	141.667	71.0655	72.8977	7.55128	46.1768	68.6629	29.745	27.1749	58.7113	84.8808	50.7666	38.8243	379.938	156.322	46.4843	94.6783	11.8138	120.943	40.4504	70.9795	357.037	125.896	124.192	117.119	118.311	7.09921	58.8921	40.5496	50.488	25.2722	24.1313	16.1963	7.57026	6.4542	5.40634	5.98238	56.2465	48.3345	55.5814	49.3311	42.2441	34.888	80.579	69.0776	383.917	310.746
PBANKA_0206700	45.1106	45.7632	21.8152	31.6158	27.8655	36.6564	76.4545	122.006	65.8882	3.97606	5.2555	1.98921	2.62975	1.67834	2.43981	28.6898	45.0687	85.0842	24.0528	31.0415	32.8128	53.7001	18.9165	40.5594	18.6887	5.02532	4.04987	4.17204	4.06095	1.45367	4.05212	1.84219	74.4498	80.7884	81.1062	5.44636	5.98463	0	0	1.8582	0	14.7234	9.92176	28.5572	27.0954	18.6791	18.4359	13.9546	1.39749
PBANKA_0206800	18.707	29.6294	36.4547	45.2209	63.8239	108.466	28.886	73.0633	13.913	53.6325	47.2272	3.09432	5.43743	4.62698	4.25681	186.68	257.214	539.679	175.928	40.5116	213.658	351.171	70.9769	150.831	125.032	67.2047	74.5817	72.262	8.21535	16.5074	22.9919	11.3233	55.2999	41.9543	53.942	9.12462	10.5768	1.28511	0.186336	12.5566	8.47122	31.9599	25.993	34.9273	26.9361	31.2141	20.4438	12.7664	6.97364
PBANKA_0206900	120.558	148.26	106.842	127.439	14.3391	18.0827	30.9544	26.861	332.885	16.1123	19.9028	196.229	217.62	143.29	131.585	33.3892	33.1912	18.674	40.103	25.7558	35.6438	27.7008	38.3692	47.559	23.9862	84.3776	70.1977	70.677	23.9706	118.483	83.331	88.6001	45.6687	48.6257	21.4624	32.525	30.2557	12.6551	6.11647	155.357	208.551	123.599	106.653	56.6078	82.3498	28.33	54.1746	285.721	363.633
PBANKA_0207000	112.651	100.797	258.749	293.355	170.623	250.321	78.0643	117.59	25.5276	63.9077	76.4342	90.7512	118.978	113.567	201.477	83.4389	45.0285	150.29	63.7117	50.3157	63.8287	154.413	216.331	117.53	165.458	250.211	242.31	229.55	65.4861	202.47	232.319	199.894	206.592	188.38	214.911	64.0227	63.0484	8.12816	14.6228	98.1993	80.9036	141.56	119.364	151.467	101.454	111.534	75.0784	43.2278	22.9726
PBANKA_0207100	42.2039	28.3465	17.1675	9.42678	217.578	177.576	182.854	115.118	37.4647	13.4403	10.5642	3.13081	4.3271	3.52206	6.01046	76.0253	78.6222	231.862	70.2917	134.573	70.2051	244.213	99.7991	126.088	162.073	18.6636	17.4666	20.2428	17.667	6.04782	24.1678	2.81706	263.689	184.968	207.874	20.0963	21.6927	17.5102	27.6972	0	4.03582	81.9065	34.4968	110.863	128.663	116.705	87.0487	7.18796	8.99802
PBANKA_0207200	114.994	102.341	161.986	140.443	66.0353	54.6027	81.4104	54.6013	34.6147	24.0272	34.3105	34.8313	51.8292	41.9386	18.4014	105.874	45.1861	96.8837	61.8411	67.9117	52.524	122.396	202.207	87.2678	133.335	206.595	206.343	184.267	33.0844	133.954	140.704	120.737	148.257	131.423	174.941	36.9331	36.8741	23.7283	14.0169	52.1819	49.0184	128.121	104.396	110.767	74.6445	46.233	33.4951	16.2702	9.43855
PBANKA_0207300	36.2619	42.7079	34.1293	29.6274	103.105	145.905	15.925	31.8417	118.542	98.7492	73.2968	4.23586	5.42842	7.46384	8.5053	76.4719	108.324	41.5629	96.523	13.0492	125.387	42.7736	73.7969	105.174	119.28	30.9066	31.2018	30.916	8.37081	20.1619	24.6069	7.65546	19.1075	18.9587	17.7828	9.1761	10.4898	22.7236	19.9793	31.978	26.9671	93.0585	62.4772	82.7836	67.5589	59.2577	45.6671	7.85938	2.18634
PBANKA_0207400	22.392	10.9651	37.2653	38.1277	57.7809	55.5113	41.0204	37.6533	17.064	23.3205	20.1625	7.46385	15.5799	14.6167	14.0838	62.87	51.3478	96.9465	55.2236	66.6184	69.223	99.5022	62.422	63.1644	80.5126	53.668	55.6988	54.4219	19.956	16.3368	18.82	12.9536	14.5486	13.6353	13.5537	20.6632	21.8644	1.31824	1.9114	26.7515	16.7108	61.8624	57.1354	80.6124	54.629	47.2167	42.0509	7.14303	1.86287
PBANKA_0207500	46.9739	46.0772	28.0416	20.9298	242.676	321.581	49.1981	80.5549	11.055	22.4488	23.6699	3.37665	7.18117	13.2539	17.0868	147.442	65.1175	204.489	73.6458	108.442	53.2701	214.372	216.874	275.521	507.696	56.1411	59.3734	64.1585	59.89	47.5733	69.2366	26.1554	36.7222	30.7608	31.2014	64.3525	70.9646	37.3597	51.7891	50.2968	48.9208	144.154	121.592	237.666	184.757	199.436	129.261	18.9091	14.3881
PBANKA_0207600	6.02273	8.71745	23.0061	27.3735	18.1181	19.6817	20.4249	68.1372	10.2482	158.524	164.733	4.37962	3.92277	7.8872	16.1092	95.9731	111.607	348.27	116.478	14.0081	150.844	245.15	37.7742	35.1446	38.2933	82.8146	84.8249	79.2242	24.5627	15.5429	21.1876	16.6077	22.8954	12.4249	20.3889	27.2854	32.4563	16.9815	21.3769	26.8032	24.2666	142.245	110.031	152.987	109.128	106.788	73.9319	19.0307	9.59899
PBANKA_0207700	15.1071	26.536	51.0317	70.2241	20.2615	26.3074	9.53049	24.0123	14.8081	148.216	125.044	21.6983	29.7106	23.6572	22.824	36.7559	139.337	39.0428	173.066	14.3095	222.745	44.8248	45.506	38.9815	29.4626	86.1531	88.6097	78.6315	11.4013	48.8951	46.4793	42.1141	36.9738	30.3469	31.951	11.3162	10.769	2.28793	1.45137	10.3177	23.9276	47.4163	30.3	40.71	23.8993	26.5694	18.0088	15.8842	17.6209
PBANKA_0207800	40.6177	9.82409	102.601	107.165	65.132	47.8596	11.4536	6.41873	9.27336	6.16741	7.15785	27.2441	24.6559	51.6296	43.0882	44.9991	15.1367	3.50479	17.7176	11.1428	23.5202	6.78914	90.7008	41.5356	47.2028	104.897	94.82	88.5658	12.5301	85.6609	88.2159	119.253	27.7317	25.3654	14.525	16.2896	11.2771	0	3.70695	85.3165	75.1885	122.777	120.658	123.334	120.482	80.6977	77.9521	8.31189	5.20249
PBANKA_0207900	54.287	16.263	5.4753	6.36785	604.608	364.038	62.9883	53.7764	116.967	78.9078	63.0388	0.998523	1.41435	3.85133	6.77776	46.8789	53.326	12.3041	59.5418	25.6294	79.1181	17.6166	57.9281	101.708	87.7393	2.53823	2.61374	4.61588	11.6878	3.68057	10.3231	3.12095	14.0877	12.8092	12.9383	12.7758	17.1663	2.3934	0	10.7934	6.06804	104.906	71.0778	179.698	114.759	332.191	325.221	24.8571	17.5876
PBANKA_0208000	136.709	60.0361	66.7176	57.2117	618.659	677.4	206.42	147.996	39.6549	125.632	119.239	44.9441	37.6688	78.9834	81.3369	165.164	117.818	148.142	185.824	239.899	224.789	181.891	412.134	346.869	581.94	75.9719	77.6724	94.5373	186.993	151.316	251.04	84.7899	437.036	362.978	532.364	195.918	193.3	10.4157	10.5717	93.9421	47.533	202.463	168.872	466.38	565.051	322.939	308.953	28.2194	14.1302
PBANKA_0208100	142.065	104.767	159.591	159.793	84.3301	89.7701	60.504	56.9874	82.2436	131.542	123.987	39.9734	67.4529	84.6667	64.522	100.707	270.925	62.2934	344.838	68.5589	367.099	89.3648	157.236	99.2209	104.649	194.901	196.163	176.768	37.3868	163.761	159.302	212.804	318.919	289.958	394.825	34.7022	30.5272	42.4109	36.4572	117.031	107.525	127.296	126.922	115.678	86.3209	71.5456	43.6735	4.65088	6.50701
PBANKA_0208200	131.321	82.3896	187.413	180.465	439.936	288.967	88.9293	78.3557	184.269	179.329	127.985	50.6344	72.2385	174.327	170.314	120.94	132.737	55.2678	153.692	95.4679	153.105	52.7918	204.703	100.968	131.663	60.0655	63.5706	66.1363	149.607	261.722	366.435	321.798	275.829	303.607	270.156	159.563	130.12	2487.36	1815.27	397.316	382.923	573.409	547.411	513.113	601.332	348.677	287.432	36.2313	21.3436
PBANKA_0208300	47.9767	23.0821	75.7008	57.07	174.338	182.543	49.4308	48.0152	27.5532	21.6772	20.879	7.53746	12.4295	14.56	18.4495	29.6465	28.105	31.3668	42.1071	32.0955	52.731	43.3251	136.469	83.0293	113.455	32.4321	37.3488	44.3681	15.0112	50.0356	47.8872	39.864	29.8739	18.7022	14.2518	20.303	18.6189	443.968	377.363	411.233	351.013	388.788	455.18	309.8	224.318	162.046	132.912	6.61235	9.40622
PBANKA_0208400	12.9003	8.72954	6.88198	10.3805	20.4793	11.7091	71.0508	82.7134	32.1065	99.2113	97.5631	1.38378	3.3184	1.79202	3.10446	21.0793	108.441	72.6333	124.636	42.0631	142.792	76.6807	39.4165	20.9162	30.5579	7.03055	6.82321	6.93143	20.7106	3.51672	9.03614	2.71576	38.4788	23.9516	36.858	30.7894	36.9845	226.239	126.44	19.074	23.2721	217.374	134.349	148.401	89.874	80.0796	56.8169	9.26499	6.71468
PBANKA_0208500	15.2633	18.9873	41.467	51.1779	8.29801	8.65739	34.444	17.289	23.5633	12.4322	11.1809	13.4246	17.4219	12.8682	13.6563	18.3454	24.5457	9.51636	26.0047	23.5868	35.5546	13.5419	33.3408	15.6045	18.6166	53.9631	54.3949	50.7504	10.2244	23.7513	19.7064	26.144	7.31271	5.6516	2.99501	10.7282	9.91793	0	0.57976	29.4515	17.5714	36.9564	25.0325	19.1081	10.4076	16.1119	7.95102	3.12954	2.86288
PBANKA_0208600	74.7444	51.3679	132.024	136.149	28.6451	37.1437	56.1293	51.0891	267.706	15.8462	11.4305	64.8171	76.8579	60.7572	50.4149	56.1788	43.5609	54.1708	46.5074	106.668	69.1428	60.6142	100.007	41.3015	40.3718	119.805	116.377	112.086	58.3955	125.785	109.008	129.515	38.4483	38.789	17.102	52.9082	56.0944	2.46328	0	127.748	96.8007	116.77	43.4964	82.43	50.6184	50.3185	21.43	16.6845	4.87338
PBANKA_0208700	220.06	233.687	255.922	257.675	87.9297	89.8246	40.3352	49.441	78.7998	12.3849	13.522	108.113	167.224	201.711	129.642	100.465	34.5557	40.0776	44.3976	53.9684	41.1933	53.7431	185.558	85.0903	88.1946	242.868	249.358	240.269	41.5717	238.52	201.712	223.47	137.566	136.817	107.094	40.8891	35.6563	0.684522	1.4888	170.296	95.4516	153.278	137.904	115.114	71.2696	44.0562	36.8655	42.0372	30.9547
PBANKA_0208800	95.027	541.237	195.868	298.925	362.169	495.643	14.9092	110.476	101.189	48.9582	30.391	65.9991	123.769	78.0639	81.413	753.713	196.007	166.787	152.696	19.7126	201.347	135.682	155.905	552.856	337.74	211.32	253.144	230.126	20.1992	76.7012	81.0886	78.0049	64.0426	67.4257	58.4642	15.8787	15.7954	1.71828	1.07962	20.0608	15.1021	118.21	59.5791	280.745	188.708	359.591	190.014	279.631	176.966
PBANKA_0208900	69.0403	80.1453	3.74281	3.66958	705.652	269.917	21.5679	39.1715	238.519	197.385	146.824	2.8213	3.88017	10.3662	18.3454	1345.81	271.942	17.4447	224.741	4.97247	258.936	16.6389	241.96	1557.71	814.65	9.04172	13.6981	13.9886	4.94868	6.69939	9.48421	3.05791	19.0194	29.232	6.06967	3.68738	2.25891	3.05402	4.42821	0	3.87146	348.113	236.546	1346.99	1218.02	2147.19	1760.54	157.901	100.558
PBANKA_0209000	20.3953	14.3855	2.55858	0.990203	182.821	171.188	11.0487	26.6501	28.9794	44.7306	38.0276	1.69451	2.72715	2.98372	6.15257	19.2924	45.2613	37.4229	56.3428	13.8306	73.3703	32.113	39.9241	86.6578	100.886	3.20455	3.27846	3.94854	8.89019	4.73375	10.2369	1.61192	11.044	7.80318	9.39033	9.4613	10.0852	265.772	302.015	2.4776	0	13.1529	12.2368	61.8739	51.9328	127.295	77.8404	10.4195	3.95957
PBANKA_0209100	50.8172	25.2042	2.0679	2.5343	273.952	235.075	58.7668	53.5301	2012.64	981.157	639.296	12.6964	14.4582	11.0304	35.6564	115.73	1026.63	34.336	1174.98	68.9464	1480	38.0505	242.731	308.524	335.243	6.71044	11.7362	14.7456	48.8775	16.7899	35.1155	6.28648	44.7819	45.8037	22.1331	49.5023	50.8673	5178.04	4734.15	42.8024	5.34746	135.658	120.196	381.207	413.194	415.507	332.038	54.287	30.9982
PBANKA_0209200	59.0305	35.9418	121.622	110.874	107.864	113.281	46.4375	39.7985	273.815	66.5007	56.1217	7.23436	17.7352	14.6558	12.1332	34.984	73.0511	38.4765	86.3361	15.0771	87.8571	45.047	61.0794	37.4033	56.2151	75.2088	80.325	79.1843	11.4287	35.1122	33.5988	28.7613	10.9357	12.5614	7.84691	12.4319	11.6	128.719	67.2087	35.5903	42.2724	99.7722	88.3252	110.344	100.046	76.144	65.2057	4.51733	10.9328
PBANKA_0209300	82.9906	58.6797	13.0604	8.30794	173.499	136.511	850.308	686.672	130.695	479.889	537.019	39.7499	33.1672	13.6206	90.6128	103.295	312.713	215.591	442.179	598.508	445.04	265.184	128.481	108.853	118.104	15.383	19.5353	18.1978	961.346	22.2527	92.773	11.0013	49.8459	79.0625	29.6519	1043.73	1047.16	5.32846	7.08223	14.0172	20.2641	293.211	280.843	393.728	428.249	264.414	247.235	24.8628	28.6137
PBANKA_0209400	50.118	25.5778	125.782	112.427	63.6115	44.4823	156.146	68.8867	82.0419	20.3148	10.6081	10.5956	24.1814	11.7001	14.7742	182.182	110.506	73.7561	98.7075	69.2584	143.829	84.6255	164.565	138.942	107.326	64.2791	54.0756	56.6927	7.80927	24.7151	30.4565	25.971	176.502	164.033	181.101	7.92793	7.43808	10.6044	10.4014	32.3501	23.7225	99.8556	65.5882	80.3177	74.3463	78.2	65.1219	7.88682	4.23123
PBANKA_0209500	149.411	273.354	124.452	195.387	72.4046	75.083	45.0974	150.245	323.119	43.3058	33.1765	41.0239	62.4821	35.0615	24.7756	232.353	149.151	43.2307	99.5489	51.0864	119.58	45.6693	108.726	150.849	94.5219	79.4185	74.7217	74.0759	20.6262	38.4544	36.3135	34.9645	20.5992	22.5975	11.856	19.6023	17.3991	28.9988	30.9578	68.2611	30.7012	61.336	34.2736	33.128	22.2644	52.4333	38.2848	18.2747	14.9508
PBANKA_0209600	6.45505	3.85222	19.4418	19.7731	11.9976	11.4769	20.3737	15.6246	38.0654	13.9162	9.55604	2.96539	4.14186	2.54549	3.86127	28.441	34.0423	35.896	34.4811	12.9101	56.4238	48.8608	22.2944	33.1131	22.3437	33.4439	35.2563	31.2642	3.84144	7.16213	7.46443	5.15814	14.3475	10.3307	13.9643	3.83078	4.20864	5.62449	4.54815	2.1137	4.93612	16.181	12.5014	12.0528	9.63155	19.1288	7.16951	4.00498	3.1793
PBANKA_0209700	5.44141	10.2824	16.2779	19.4345	14.9171	14.4297	16.8759	120.418	72.9366	727.818	643.315	4.27632	4.71976	6.43267	11.5235	45.1557	412.641	124.958	434.801	27.9483	365.869	102.856	20.609	20.0125	22.223	10.1353	13.2933	11.862	60.5304	5.95457	7.79833	5.23192	6.54988	7.63305	5.32605	56.5175	68.4195	177.511	198.527	3.62819	1.66891	26.9708	19.3726	60.5298	61.0207	103.521	100.718	13.673	13.7673
PBANKA_0209800	17.7196	30.224	27.3123	33.3684	20.3147	27.3954	5.08707	14.0063	47.1923	292.184	260.783	14.2389	22.3311	12.6304	9.74411	58.4351	226.526	39.1753	185.551	8.78882	181.745	43.7883	53.6888	56.5253	56.5141	88.4423	90.7468	83.5173	10.0012	18.3245	12.577	12.1838	8.54546	7.10547	4.23663	7.11948	7.61481	45.4198	55.9785	20.8241	6.90923	41.7637	24.0606	46.1373	28.3113	61.261	40.6433	20.9196	12.837
PBANKA_0209900	49.131	34.2032	127.473	124.947	27.5198	36.5711	13.6396	15.2777	34.0627	43.2292	36.0926	32.4148	53.4268	45.1873	43.8433	46.4316	42.1864	14.5693	59.3396	26.834	90.2519	14.7247	95.6492	35.5062	53.3406	119.528	117.54	124.681	16.5843	92.2203	77.788	86.1102	35.7183	37.8828	26.5368	18.6189	12.4541	33.7469	27.8797	347.433	272.596	356.332	340.155	212.767	138.694	105.414	91.6864	18.4279	10.647
PBANKA_0210000	46.5577	31.0923	56.0369	89.1458	74.4798	108.728	44.732	69.5859	26.2421	29.0824	20.6672	9.27343	17.8973	8.59617	10.7845	190.484	141.403	180.948	114.895	31.7565	164.236	144.537	182.364	201.169	199.54	138.352	139.245	138.827	7.66984	20.3122	24.0836	20.7449	29.7277	23.9942	24.9594	8.39944	9.30764	0.780577	2.45225	22.6852	15.8321	42.2712	28.4021	54.0096	41.1699	53.7331	36.4335	7.63686	3.82399
PBANKA_0210100	24.4895	26.6377	11.3417	10.5788	104.907	140.135	84.9747	84.5835	31.1471	65.9169	65.9549	8.70142	14.2849	6.55929	14.4798	73.2082	147.485	119.964	113.236	126.723	158.73	111.226	83.1549	171.417	191.65	12.6911	15.6825	16.2277	106.784	7.4694	19.614	5.12727	13.2072	20.3223	8.62554	106.87	117.804	39.4911	33.8358	16.19	0	122.01	94.1301	150.832	161.482	125.911	100.144	14.59	7.44092
PBANKA_0210200	215.608	324.345	213.834	273.572	61.6934	85.0704	159.903	142.41	43.4564	126.203	103.454	214.101	247.261	214.582	179.237	212.199	175.956	122.476	183.218	243.137	191.66	148.808	206.565	206.829	126.053	259.142	252.742	227.574	167.393	252.038	208.271	228.446	80.7	75.5827	41.6022	158.491	159.029	9.33321	6.41028	245.152	186.811	255.328	139.572	149.694	85.4643	95.9455	62.2714	141.072	138.001
PBANKA_0210300	31.7519	13.578	13.5911	15.7397	49.7638	90.6994	63.4556	80.4976	84.3805	63.0446	48.2492	3.16934	2.33667	3.29113	5.26537	34.3895	214.994	43.8099	167.121	79.8357	214.295	44.1786	69.3031	73.4141	72.6969	16.6292	17.1594	18.7363	11.9853	12.2725	13.2912	5.14349	4.51447	4.06968	3.03508	14.3256	17.9089	2.04527	1.97704	1.53724	1.72847	38.9768	28.4544	39.1427	23.3492	29.3793	11.2974	6.15696	1.15611
PBANKA_0210400	51.3931	53.302	82.2297	110.959	149.564	232.451	65.4005	164.693	37.7193	89.1955	66.6412	30.4778	34.4778	32.2066	36.838	324.397	299.809	646.661	221.606	52.1948	326.293	523.496	180.35	268.531	401.953	122.915	142.872	125.375	31.7716	50.2266	64.3043	39.8669	312.749	316.786	361.791	27.319	33.7953	104.343	143.797	45.9244	46.8709	123.01	87.27	154.036	159.685	177.819	135.002	31.2693	15.0552
PBANKA_0210500	8.99646	20.9291	39.0271	34.8939	41.8103	53.2143	6.71707	18.251	4.2832	2.35549	1.93902	3.91261	7.96743	4.91542	5.81256	55.4479	10.5786	70.9168	12.0148	5.09604	16.2353	87.5758	32.6389	75.7256	74.4957	99.5889	122.212	109.263	2.80037	10.2652	9.93452	8.28231	11.7674	10.6552	11.7903	2.43435	2.79172	21.7489	20.2476	21.4738	14.0395	47.8706	28.729	94.2819	75.2567	103.035	70.0191	21.0186	11.9309
PBANKA_0210600	46.913	122.053	300.653	314.6	91.1797	121.007	33.3663	94.5823	16.4419	23.2057	25.4519	62.0629	98.4458	90.6299	130.105	258.59	56.1999	197.498	59.9886	18.3521	60.7064	178.019	230.141	196.093	210.535	289.573	297.302	296.264	44.9717	120.204	126.528	129.663	106.451	98.9177	90.3948	37.2462	39.4115	47.19	65.6166	77.1208	61.6616	133.743	74.2958	81.4339	60.9181	54.4457	34.3874	22.2376	16.552
PBANKA_0210700	25.7651	27.7915	86.6087	178.849	97.6657	205.43	28.5311	90.0633	12.5734	11.7725	12.3765	28.5724	31.7317	29.0235	29.8113	193.078	58.3794	176.322	53.8822	38.9717	66.1124	137.089	118.45	173.451	153.445	71.5488	80.7531	81.4744	23.574	46.8232	63.317	46.409	83.0435	79.7319	81.7464	20.7723	24.427	3.47395	1.07938	11.9362	7.54935	46.8152	21.5098	40.1271	31.2742	29.441	22.2044	5.60238	2.24421
PBANKA_0210800	254.254	202.535	319.9	343.158	385.554	354.713	38.4361	37.3406	104.917	68.2382	64.3602	80.4524	112.423	155.905	104.153	176.858	66.417	41.7091	79.2548	12.3585	97.6126	44.1475	268.41	192.261	229.185	283.708	320.918	290.808	29.0871	218.688	195.777	184.734	114.71	108.463	83.0464	25.918	15.7471	116.437	103.014	229.911	170.118	497.382	413.424	946.69	807.023	516.899	480.734	49.9038	24.542
PBANKA_0210900	163.681	84.2937	169.594	139.626	157.203	160.236	23.7131	11.005	68.5384	14.0803	9.07862	51.9905	106.861	84.3692	56.553	96.5265	41.6673	30.0056	54.3099	15.5507	53.2771	58.3537	170.516	89.734	124.377	405.534	391.385	402.937	13.2856	119.517	104.636	144.708	68.2646	55.7033	46.2318	18.0732	11.4172	210.122	193.881	473.787	435.868	711.373	615.832	739.809	516.833	404.46	303.351	53.1909	35.9921
PBANKA_0211000	85.2434	86.2767	69.0871	85.109	35.4824	36.9844	32.3185	31.1877	50.6585	21.9442	21.8015	65.0583	69.0485	71.2427	73.5532	94.8783	89.9492	77.5006	56.2107	39.5702	92.2673	71.5593	90.5674	65.8899	70.4513	159.968	174.775	156.687	29.3489	63.2099	71.0872	78.4021	41.9348	46.1256	38.8669	29.1796	27.7746	43.0485	30.0947	75.6887	60.4177	84.6014	58.6152	68.1625	46.3368	55.9287	45.2218	25.6867	11.2977
PBANKA_0211100	23.4882	27.9275	30.2706	32.969	52.9246	62.5721	7.19017	8.49101	81.8358	21.2185	16.3801	6.05533	12.814	6.31858	5.63786	45.6106	101.58	30.9652	77.0961	10.9712	77.8653	36.5285	72.3167	75.7105	91.5979	71.8742	69.2455	67.2259	3.09195	15.361	15.6396	10.5332	8.82997	7.50077	8.79044	2.82892	2.99338	33.3879	35.918	22.666	9.10206	43.9578	27.6627	48.9087	31.2308	34.9605	19.3348	8.42979	6.49389
PBANKA_0211200	20.2041	37.1209	36.43	42.6916	28.4118	32.2669	11.0999	30.9066	25.8708	23.3301	23.2171	13.2874	18.0924	21.1356	23.5542	96.8975	48.714	70.8689	38.4292	22.5195	51.1075	78.181	33.9781	85.6935	42.2903	85.0866	86.5361	79.9283	15.9307	26.763	26.839	15.6451	19.7016	19.5273	16.6714	14.8789	16.1204	20.6146	20.4805	13.7725	3.87146	26.1903	18.9973	26.198	21.4422	26.9199	23.4063	51.8866	47.2579
PBANKA_0211300	62.0769	51.4989	100.724	100.464	80.2032	89.3029	35.0398	51.598	173.953	212.286	232.787	49.355	48.3472	67.5978	82.7109	45.8582	213.037	48.013	229.966	52.9104	223.275	48.4351	55.8071	51.0284	46.7333	87.1981	83.2788	81.9927	39.5271	86.287	105.81	114.885	59.5544	56.5847	48.7061	42.257	40.0804	1709.76	2083.21	81.4281	58.4077	114.503	100.45	102.592	101.078	83.9796	78.4149	14.0576	12.3183
PBANKA_0211400	22.7678	10.3182	89.1995	96.9939	40.0941	45.2961	18.8357	19.4343	26.4087	48.3831	30.4502	13.6426	22.6734	45.0338	33.9732	90.2545	66.6423	37.8554	71.4337	36.4776	102.58	48.0754	155.058	73.735	102.376	157.495	148.036	147.337	19.8981	75.6867	72.8534	88.0839	23.7389	18.8023	11.5538	22.5348	20.9131	6.5401	4.74145	47.845	15.4758	90.3605	62.2917	67.3969	54.6535	34.406	26.3716	8.6627	1.23229
PBANKA_0211500	186.381	67.688	663.017	548.84	184.179	268.596	60.7115	42.882	120.165	418.664	479.158	549.863	555.28	596.258	512.031	181.799	305.047	42.378	395.853	106.981	349.856	74.8574	391.631	130.962	198.522	479.198	464.752	463.437	160.892	902.51	926.463	1122.03	298.397	294.079	142.247	190.808	153.515	2.62622	0.95198	480.64	585.932	490.471	696.658	488.93	571.147	235.9	238.268	23.1245	11.1337
PBANKA_0211600	48.128	45.2936	58.7388	78.9766	49.5729	82.5695	41.2669	62.3758	54.3347	31.4272	33.9504	23.7396	28.2124	23.4425	28.4775	107.187	128.424	73.5228	85.2931	49.1247	133.85	63.7011	92.3092	74.1487	78.4655	72.2509	71.8041	67.1657	19.366	25.5733	26.083	24.4135	26.0251	21.0997	21.5814	19.4721	23.0799	0.936114	1.69666	37.9938	32.0402	69.1284	42.8273	72.9872	59.6328	46.1034	31.0248	10.1449	2.64574
PBANKA_0211700	12.6702	10.5893	18.9743	25.481	8.73463	11.5457	19.0742	38.8304	9.81912	8.48847	6.94406	4.58099	10.4098	4.72769	3.53855	30.1381	26.2644	68.3999	26.6423	32.784	42.3413	63.8446	24.8284	21.5999	21.5822	47.2678	52.0478	48.6697	9.07976	9.19096	9.02079	6.63676	7.9402	7.40148	7.27301	7.04353	8.75432	18.1435	16.7411	10.1656	5.01814	23.2604	15.6217	30.2592	24.8556	30.0932	17.7661	4.3198	1.11882
PBANKA_0211800	31.3297	16.0645	43.2029	58.6668	30.9955	36.4812	11.7332	11.876	9.54876	7.26283	6.87533	8.51504	10.1895	6.68887	8.13826	68.7914	31.6632	23.216	32.0992	8.76685	32.8623	28.737	73.4986	52.9324	68.9891	41.2653	35.4618	39.5392	2.04129	8.50451	9.1017	12.6953	5.60974	3.42256	3.78594	2.71324	1.91398	0.410547	0.595277	8.0228	3.1226	43.6178	23.0663	42.8189	26.1528	30.0992	14.967	3.33689	2.78479
PBANKA_0211900	36.0598	44.445	66.6004	72.856	60.1923	82.6727	13.33	22.3683	7.00386	9.45096	9.24129	12.6697	24.641	19.3237	24.2937	70.5016	18.0257	42.9077	22.8464	12.4161	24.8203	48.4982	86.5764	90.2004	109.69	163.036	163.961	150.588	9.2013	46.0958	46.3029	44.131	22.4298	16.4302	16.4228	10.3393	11.3069	2.04403	0.740941	33.1842	33.6848	56.6769	39.7027	61.9423	52.2239	39.6952	27.7748	4.89182	1.84865
PBANKA_0212000	19.9817	51.0481	10.2153	15.0681	45.6079	33.4528	8.58155	12.6164	13.2414	7.60065	4.84248	6.80477	13.7594	3.0495	2.66627	237.742	22.3969	29.2941	22.3837	6.6927	34.6395	30.849	43.4018	247.437	153.331	75.881	80.1258	77.903	3.09105	8.90586	4.85995	4.55012	5.03635	5.47092	5.25747	2.74357	2.83594	4.86645	7.32755	14.9119	3.79631	16.1404	9.01378	15.3247	10.1284	62.0129	43.4227	44.8787	23.3819
PBANKA_0212100	1273.2	1082.1	1035.76	1246.93	365.574	544.713	218.704	328.575	491.639	146.886	145.22	1328.76	1121.16	1665.8	1564.34	351.389	184.915	130.867	195.031	149.805	251.397	111.41	299.174	190.937	174.665	195.362	133.043	137.83	292.76	946.154	922.925	1063.13	595.736	807.773	549.03	277.19	238.437	13.4162	20.2012	1117.74	889.608	940.584	902.052	676.673	544.315	307.27	307.828	376.535	425.851
PBANKA_0212200	6.71419	12.6595	50.2108	50.086	44.1009	66.5239	3.79755	19.004	8.71764	5.7138	5.93872	3.20451	5.16263	4.66318	4.77694	113.61	19.2035	95.4278	19.51	2.17769	25.6115	95.3584	41.3243	94.2344	90.6778	131.463	157.727	148.737	1.71534	9.1765	9.90336	7.2466	15.4742	12.5234	16.1117	1.42051	1.53832	10.4784	10.3029	18.5077	11.7887	41.2167	26.7553	50.2603	34.4067	39.3274	23.8209	3.66693	1.88796
PBANKA_0212300	33.6419	15.8144	50.0382	66.6159	36.0015	48.5988	32.1698	45.1947	18.3422	18.5936	19.2791	6.18292	12.4824	17.8812	16.035	80.067	45.0826	82.6384	52.5823	40.5049	80.7283	93.7114	113.931	84.6397	81.2709	83.4709	78.8424	81.4301	23.6377	39.7418	58.2225	46.4501	55.4396	42.0651	53.3247	27.0049	31.7124	0	0.906144	18.3187	14.2599	60.7389	36.6168	58.1736	40.6666	36.0246	23.3009	5.36168	2.82605
PBANKA_0212400	58.1352	22.6873	241.983	200.544	90.1806	81.7201	61.5925	69.2978	38.0468	91.0278	94.0555	63.055	91.886	182.086	96.2873	131.236	83.862	123.222	127.525	151.052	110.105	114.055	201.112	85.0022	104.78	328.779	360.022	312.289	106.831	290.845	278.707	349.47	88.9016	60.3791	45.883	135.487	124.342	12.8153	10.3232	211.905	176.895	556.283	518.87	903.161	902.196	488.504	451.861	53.3668	28.171
PBANKA_0212500	39.6452	7.47136	97.262	119.959	55.1458	45.0267	145.728	95.9623	122.688	67.3073	59.3795	19.638	26.6944	56.6554	28.0474	40.6392	114.683	62.9896	120.17	92.5192	122.012	66.3458	64.7288	31.1107	30.2189	68.4156	67.434	64.219	67.4762	81.2454	95.3566	110.385	53.3459	51.1418	39.9955	60.1136	65.7524	132.862	69.3521	155.781	101.054	115.204	76.7804	111.038	85.5464	41.6399	37.4282	5.9994	6.00813
PBANKA_0212600	29.3808	14.3767	21.7234	25.4527	21.0398	10.0567	226.815	116.979	212.013	40.0881	44.1401	7.92335	20.2444	3.98536	8.995	51.1041	184.031	151.144	229.874	175.948	237.942	198.509	65.6703	35.8448	41.388	42.7781	48.9256	48.5355	49.0307	13.876	60.6485	17.145	707.267	670.709	777.198	41.807	41.7161	168.735	140.864	53.8032	12.9635	142.509	77.976	224.955	175.119	163.112	118.623	28.8607	11.5611
PBANKA_0212700	17.454	30.5158	89.1319	129.629	38.6511	46.8265	29.4821	197.152	41.7358	65.9933	55.7778	48.4678	45.8831	44.4762	64.8384	192.142	156.815	287.012	115.136	36.425	150.45	191.723	62.311	70.87	63.3952	56.06	67.5284	58.9845	42.156	29.8687	52.4564	29.0777	118.793	137.275	141.458	34.5977	33.7929	74.3122	64.9832	19.8654	13.5963	76.101	42.7356	77.3001	51.033	49.5213	35.3878	9.94565	4.33049
PBANKA_0212800	20.9446	19.1348	19.428	21.9545	278.027	199.747	67.6519	74.3968	13.8832	28.9714	23.2255	6.72823	7.16787	11.6857	21.1786	168.285	65.117	157.435	52.658	132.739	67.5194	140.134	134.693	287.724	307.939	13.9038	15.426	16.3216	78.96	8.74531	17.0938	11.5774	33.1987	28.7997	30.2968	84.1012	95.1815	10.2081	10.8834	6.31853	10.6569	50.923	44.3407	72.2165	64.1647	185.506	165.677	13.5574	11.2011
PBANKA_0212900	49.1493	41.1254	155.734	205.582	149.876	149.665	53.7991	63.9418	131.945	175.57	157.693	21.3765	29.9635	53.7238	46.8591	194.63	476.92	92.2649	341.27	27.664	489.848	83.9483	261.295	191.927	217.812	214.165	208.741	210.081	26.199	109.836	118.639	102.59	101.778	84.0391	94.8191	26.1507	24.9343	70.3768	58.3985	66.9161	62.3422	172.898	95.9594	300.161	232.9	307.502	224.813	41.3506	18.6924
PBANKA_0213000	153.767	222.362	196.928	270.509	103.337	143.128	120.3	104.619	69.6821	53.2948	55.5454	109.992	120.335	158.751	131.554	128.948	133.097	64.1935	142.635	50.4064	209.887	62.3827	215.233	135.043	169.978	173.739	167.269	154.219	108.823	169.145	186.434	162.351	109.778	111.909	87.8314	113.397	111.55	280.477	225.16	79.4141	73.0582	214.474	198.394	275.418	272.827	288.138	244.593	183.613	166.506
PBANKA_0213100	151.911	174.585	177.99	201.31	82.4928	104.81	78.7167	58.0531	44.6391	8.06037	12.1266	341.525	284.326	313.019	359.557	72.1686	22.9062	28.6282	29.093	62.7712	38.2864	39.5424	116.87	62.7842	62.5849	118.509	116.243	120.421	101.163	310.107	300.912	246.791	180.866	188.45	157.603	114.374	94.0621	173.747	113.851	188.349	194.838	241.965	233.319	239.514	201.404	142.118	146.726	310.804	355.074
PBANKA_0213200	20.806	50.4471	83.3268	85.1264	177.988	326.609	17.9372	129.631	3.99952	11.4417	13.3612	10.1165	14.5066	21.2124	46.3377	309.876	52.4458	392.669	56.6981	20.917	50.0231	264.91	162.116	291.923	344.571	87.762	102.083	101.451	20.6986	38.0809	50.8207	23.3467	171.734	129.907	216.939	22.3584	26.2224	7.61749	12.9207	47.7473	50.6505	134.074	103.247	150.196	114.496	120.978	76.8096	19.405	8.44925
PBANKA_0213300	122.25	59.7861	72.6288	81.4744	39.2684	50.7804	20.1329	19.7168	11.0155	2.75778	2.84504	101.71	107.332	89.8163	80.757	25.2133	3.63359	12.9293	10.7258	36.0807	10.291	20.1946	53.9812	31.5276	27.8979	46.1507	44.4443	53.3271	23.5077	102.998	96.2092	100.814	31.4335	32.8972	12.6506	27.4311	23.4912	1.37183	0	94.8587	62.6044	211.758	201.496	137.019	135.312	59.1169	47.7384	6.81395	4.65264
PBANKA_0213400	134.676	309.57	89.0069	113.885	33.7046	42.7541	9.51295	22.6139	113.57	150.009	139.318	141.646	149.761	129.416	117.314	150.051	208.789	29.7099	167.712	14.9008	155.742	36.4103	104.816	245.787	91.8353	238.569	214.192	194.18	19.0543	137.335	104.15	121.724	38.0967	45.6077	21.3148	19.0854	16.3028	129.008	143.707	119.126	60.2238	97.3652	86.1243	72.6294	54.7035	73.8048	57.6867	530.018	521.344
PBANKA_0213500	217.338	406.656	82.2435	138.859	41.7451	39.7759	107.778	165.069	660.231	153.128	133.877	293.536	297.539	140.705	120.058	286.516	295.5	174.864	204.659	186.151	216.436	162.256	106.069	269.397	92.1071	214.166	205.178	184.094	131.41	136.151	92.9065	101.392	32.1264	48.7249	22.5866	118.867	132.001	303.722	318.756	211.611	161.34	101.521	63.4596	46.1871	45.571	94.9731	70.3022	800.237	790.283
PBANKA_0213600	48.1809	91.8286	58.8113	77.7233	94.5778	112.971	24.0077	70.3943	58.1995	21.5555	22.6039	57.1688	52.459	62.9475	70.0093	145.745	65.2719	106.827	61.5919	41.6674	67.3563	98.549	84.2031	166.039	107.149	134.527	124.143	113.541	43.9854	56.2045	60.5529	52.1035	53.5557	46.6667	45.4621	49.8624	45.309	203.645	222.965	36.8596	54.7917	126.129	106.077	90.2224	68.0377	129.555	123.965	51.7958	31.4798
PBANKA_0213700	264.691	111.376	186.279	291.401	86.145	181.813	252.721	432.396	786.56	121.618	97.0869	109.273	111.871	200.845	213.841	127.263	228.275	255.059	218.295	293.929	258.519	260.748	173.35	90.7161	92.7788	237.26	256.928	235.631	198.598	171.25	181.59	184.57	69.2114	71.5831	31.8446	205.384	214.372	69.9631	74.5911	140.741	88.6895	177.445	178.374	164.283	147.997	90.9786	109.116	11.1501	8.14211
PBANKA_0213800	16.5478	12.1728	11.8421	11.6903	94.3508	48.9655	104.513	150.275	31.9732	52.1317	50.5896	4.05905	3.81819	10.6693	11.4265	40.178	59.7904	129.049	87.7398	206.737	95.983	135.529	49.3556	53.4481	50.7578	18.3395	21.7495	20.3913	88.8043	14.454	17.8885	15.4519	29.5973	28.532	35.0302	89.96	98.4385	7.4217	8.22915	41.0161	36.526	77.7897	70.7821	74.6033	50.8367	72.5659	57.8755	6.70256	5.1823
PBANKA_0213900	54.1541	10.4891	5.62695	2.06882	149.09	62.5189	232.55	79.5649	23.122	27.6904	32.3158	5.7466	12.2096	9.35076	46.9853	44.3495	101.941	73.7615	139.515	122.916	112.13	101.882	30.112	42.3079	28.5646	18.8684	14.147	14.1126	75.2138	27.4121	154.171	30.4702	1881.76	2084.31	2821.5	76.4435	76.8741	0	0	5.1764	0	41.0151	16.5835	31.5869	30.6637	71.3069	77.0356	3.10989	9.73255
PBANKA_0214000	1.15664	5.25166	1.74403	1.208	11.791	9.19075	8.28459	50.5347	0.877341	26.0423	28.8031	2.2582	2.43612	1.40214	15.8908	22.2832	6.72452	101.011	10.3837	8.1165	12.7083	101.443	6.69766	15.321	8.38038	10.5918	15.2495	12.1976	21.5529	0.935304	3.92447	0.590251	1.70378	2.79427	1.39293	22.3027	22.8637	0.133413	0.0967222	0.35096	0.338246	15.7633	12.5286	23.9768	20.4245	23.9677	14.8676	6.32552	3.3936
PBANKA_0214100	81.9756	67.6399	106.302	66.9998	8.72894	15.9938	23.1057	14.0546	136.503	6.53894	4.63775	154.847	194.137	104.682	93.8567	26.7277	12.0364	10.451	18.4236	25.9707	13.407	13.4965	54.918	20.5692	19.0394	31.8604	30.6586	30.1405	27.4362	85.3288	105.572	110.203	45.7275	38.4988	26.7202	22.3924	26.9749	227.69	226.973	91.6785	103.084	375.798	427.508	1027.69	1233.77	1001.22	973.585	93.634	82.7384
PBANKA_0214200	64.5347	73.3213	121.116	150.575	24.4428	35.0695	12.4353	30.5122	29.5898	5.09839	5.2597	43.1274	60.0444	104.391	80.7707	38.359	15.9971	40.5387	20.4979	26.0256	21.0754	38.6686	71.3471	28.735	34.807	212.228	201.85	176.096	35.8106	130.952	120.291	130.987	53.5717	53.8461	34.3398	35.6291	31.8326	72.8115	97.2704	98.383	84.0037	135.639	125.747	397.588	360.325	366.516	235.212	21.9803	22.4285
PBANKA_0214300	77.5257	88.1922	92.7508	87.6688	80.4551	76.0425	27.7307	28.6357	16.6636	6.53344	6.93609	103.313	101.118	102.96	136.917	40.6599	19.0772	19.2116	40.5601	27.1203	28.9411	27.2703	168.001	68.5521	117.806	90.3298	80.2399	83.6096	32.5804	121.767	129.778	124.216	53.385	56.8246	42.7004	35.8938	31.1366	8.69182	7.12333	58.5113	61.3191	172.842	181.688	170.112	118.038	126.898	75.4605	10.7505	8.97182
PBANKA_0214400	41.3423	67.2702	228.027	373.635	201.662	270.834	28.3749	95.3262	16.5523	16.0944	19.27	65.2215	72.3437	111.884	209.473	353.688	43.4106	70.7153	55.0445	36.0904	49.3672	65.8833	273.87	350.569	354.253	161.874	145.675	145.486	46.4395	157.24	171.329	171.384	111.567	114.62	113.55	48.0674	39.4536	422.3	455.108	127.918	139.798	227.592	267.672	174.45	127.291	252.07	240.514	58.6555	34.0158
PBANKA_0214500	100.134	67.1366	88.7855	79.9683	451.105	201.445	163.591	88.8126	38.0524	19.6271	19.3677	104.234	94.0674	106.622	171.571	186.219	54.5643	70.9224	89.5736	143.013	76.6351	107.824	285.022	218.123	184.862	64.6503	53.752	59.2253	146.424	94.4612	160.203	111.298	383.71	313.249	333.184	153.757	142.335	6.36734	1.53873	30.3096	53.8109	235.607	402.037	441.29	412.885	438.314	513.499	94.881	68.385
PBANKA_0214521	20.9712	22.7467	36.2591	1.19028	19.8494	1.39883	7.65171	0	9.60015	0	0	19.011	13.1127	11.1583	9.52093	18.6055	0	0	7.39321	4.34239	4.57308	4.00313	12.9935	24.0552	5.5665	0	2.88484	3.34335	8.61956	2.50908	1.19635	1.29174	75.8007	48.5306	51.4509	5.87535	3.73015	0	0	0	0	6.60737	0	18.8464	123.495	15.5233	45.9634	12.5248	0
PBANKA_0214531	1.41749	6.58933	9.19068	0	0	4.25476	3.87899	0	2.92005	0	0.729041	38.5501	31.5753	7.77787	6.03323	13.2048	0	4.01591	2.49863	2.64162	2.3183	2.02936	3.29349	0	5.64382	3.3138	0	1.69489	9.98774	2.54393	6.06485	0	11.8236	5.78878	7.45221	14.2967	6.30326	14.0612	0	10.5685	142.599	0	22.572	19.1081	48.1578	0	34.9514	19.0481	39.7413
PBANKA_0214550	149.604	104.673	318.209	392.906	92.0474	160.844	28.5392	23.1495	7.18044	0	1.21905	85.4807	117.856	281.047	226.573	65.8692	16.5929	26.8605	15.9749	30.7468	13.6818	30.9395	125.045	62.3725	61.6194	317.391	355.376	313.749	31.5596	252.85	215.232	297.964	83.7344	88.5398	42.8074	39.8432	25.9157	0	0	1.03952	3.50653	8.56611	7.77069	15.5058	20.8421	10.8366	11.4595	4.99622	10.1633
PBANKA_0214600	136.712	200.233	75.6478	99.0198	78.216	48.2595	7.97965	10.5732	15.886	1.46038	1.36963	81.8497	95.8089	116.033	141.426	182.866	10.0324	2.92352	19.9206	4.28036	15.5703	3.76484	171.571	280.978	161.34	109.297	104.472	101.037	13.1932	115.477	91.9768	118.687	49.4579	51.4533	21.4554	11.0792	5.53601	0.66041	0.957569	0.496367	0	24.699	25.9733	29.5035	31.6654	192.193	175.372	1389.5	1207.64
PBANKA_0214700	855.194	1418.19	902.447	1152.41	1102.62	1343.25	201.203	294.608	179.807	32.3342	35.3057	737.824	933.246	837.497	699.221	992.891	191.818	237.627	179.501	189.538	174.848	267.171	904.163	1484.97	1096.89	905.176	959.941	883.986	156.089	875.496	866.465	675.202	771.747	777.733	755.883	155.894	130.187	1.5032	0.544897	78.5222	102.9	129.626	82.6467	185.634	156.507	336.091	275.874	980.828	885.814
PBANKA_0214800	517.914	630.018	148.423	134.947	212.665	162.739	357.053	277.048	94.255	18.9011	16.9312	582.229	645.198	502.258	556.786	166.228	45.1248	172.384	72.7959	564.755	52.4558	225.714	170.279	213.436	146.795	200.015	190.424	200.554	590.916	493.522	343.542	337.625	172.589	215.74	134.54	583.746	573.578	9.23423	3.65162	97.167	87.262	157.18	157.667	166.554	136.854	131.549	141.892	1176.24	1355.24
PBANKA_0214900	42.5549	113.159	39.3608	35.5135	27.3075	25.1377	5.59233	3.7966	73.4654	4.79445	3.58595	152.945	136.143	82.5709	112.256	73.9093	16.35	5.44914	22.3552	4.40582	34.2092	5.50724	130.25	92.3861	79.2926	38.7117	37.0212	45.78	5.82324	72.1648	50.4047	48.4259	19.4275	24.1779	11.6286	3.63732	1.92439	1.19247	0	51.0873	15.1165	130.669	177.067	123.156	104.552	88.7608	79.0419	111.462	110.545
PBANKA_0214951	11.1037	3.84377	16.0837	39.2213	0.838544	19.1464	0.646499	2.34501	3.08227	0.942242	2.06562	30.03	30.7444	47.3743	49.2714	23.2655	11.6845	2.67727	15.2	3.08189	7.53447	3.7205	44.6451	25.7442	36.3713	53.1588	47.8953	49.1519	3.32925	71.0179	52.3598	60.2455	23.4009	14.4719	8.19743	7.34691	2.10109	0	0	5.28425	5.94162	48.0105	41.382	44.5856	12.8421	11.8042	7.76697	3.17468	1.32471
PBANKA_0215700	8.76097	12.9583	5.90171	5.7152	1.61539	1.02456	3.9231	2.66941	1.40631	0.453789	0.35111	9.28297	12.1388	15.4375	9.5886	6.05665	2.46195	9.34806	3.00839	3.88734	3.44256	8.1446	22.8231	10.9303	13.5905	5.25331	4.93027	6.32608	1.90402	11.2307	6.52326	4.62551	7.23652	6.8536	3.94793	2.19949	1.01189	0	0	0.848307	2.86152	2.68862	0	2.30064	0	3.78997	0.935153	0	0
PBANKA_0215800	163.241	91.1878	96.0575	195.386	32.6221	78.7817	3.90402	4.57998	6.78204	0.547109	0.776076	36.1712	64.33	91.4185	51.7301	62.4336	8.69269	14.7682	16.8053	6.2206	10.208	11.3906	131.74	63.9234	60.0793	130.761	160.351	144.503	6.28261	121.37	106.937	94.5507	37.4732	36.5533	16.4429	6.34127	2.92797	0	0	6.13654	0	18.8008	26.2127	18.4917	22.3701	15.9928	13.5296	3.68673	4.61511
PBANKA_0215900	1.90111	0.465129	1.29751	0.425933	1.06544	0.600672	0.438098	0.090289	0.480949	0	0.0514617	2.60287	2.93269	4.99115	2.7256	0.932101	0.463942	0	0.88187	0.621558	1.55462	0.143249	0.619952	0.143466	0.398387	2.16372	2.63241	2.33297	0.176254	6.64414	5.13728	4.06773	2.19085	2.0431	1.47291	0.252295	0.266962	0	0	0	0	0.47288	0	1.34881	0	3.33295	0	0	0
PBANKA_0216000	14.0012	1.24632	10.0438	0.101448	52.6564	0.89417	4.43469	0.430098	3.31382	5.94058	5.94468	7.15054	9.2901	13.6116	27.6409	48.6829	12.6156	11.9844	16.5934	9.65974	20.8038	9.55329	80.8896	100.889	112.52	18.3507	17.8568	20.588	5.71977	22.4008	19.9343	10.7894	6.70902	6.87354	2.50582	6.55995	6.94131	0	0	0.88842	0	21.9629	9.01299	32.3265	41.6974	25.4689	26.4431	2.66873	1.67039
PBANKA_0216021	0	0	0	0	0	0	1.58155	0.237052	0	0	0	0.0776568	0	0.655209	0.670877	0.174801	0	1.11639	0.115767	0.571162	0.537058	0.376098	0.10173	0	0	1.07475	1.28741	1.09939	0.347064	0.117865	0	0.121361	0.547812	0	0.276221	0.331197	0.233634	0	0	0	0	0	0	0	0	0	0	0.588358	0.736518
PBANKA_0216041	8.5313	3.18246	3.07305	0.717361	0	0.105381	1.67169	1.33057	0.578585	0	0.0541702	10.6481	12.9656	20.6476	17.8419	9.95175	4.8836	9.25026	1.85657	2.81337	2.06709	10.2536	0.32629	1.35915	0.978494	11.8804	11.4098	10.2638	1.48425	15.7834	7.4806	5.15764	7.46754	6.98954	3.43309	0.885244	0.281012	0	0	0	0	0	0	0	0	0	0.865668	1.88712	2.36233
PBANKA_0216061	29.572	3.63228	5.06624	0.921099	0.42668	0.120276	0.723713	0.433898	1.07309	0	0.309134	56.7858	99.0772	106.976	86.3669	32.3153	0.557387	0.681143	3.70822	3.95777	2.06435	0.860507	1.11723	1.20654	0.319085	35.0583	28.5876	28.1005	4.02333	100.211	42.4839	22.1027	19.4275	24.7915	9.47984	3.53628	2.13821	0	0	0	0	0	0	0.810239	0	0	0	0.538462	1.34811
PBANKA_0216081	0	0	0	0	0	0	0	0	0	0	0	0	0.680624	0.173753	0.197676	2.00872	0.179454	0.328948	0.306999	0.144252	0.0949474	0.498683	1.4388	0.665918	0.462292	0.339297	0.838539	1.18006	0	0	0.0993558	0	0.363183	0.355624	0	0	0	0	0	0	0	0	0	0	0	0	0	0	0
PBANKA_0216701	5.77696	1.19354	3.32946	10.9296	0	1.02756	3.16175	2.78022	0.969675	1.02402	0.858342	3.33954	3.7627	13.3198	16.72	4.44193	1.98416	2.90964	2.26291	6.37977	2.62449	5.32995	9.44549	4.04954	3.06683	5.55217	5.89396	4.98874	3.27899	21.5418	19.554	28.8229	29.1798	28.0483	22.5422	2.58959	3.08265	0	0	0	0	0	1.02213	0.432637	1.74458	0.712705	2.11027	0	0.719842
PBANKA_0216721	0	0	3.60419	0	0	0.222471	0.121694	0	0.152682	0	0.114359	0	0	0.332743	0.946389	0	0.343661	0.629946	0.195971	0.276248	0	0	0.172209	0	0	0.90967	0.229404	0.797596	0.391676	0.598571	0.19027	0.410881	0.231836	0	0.46759	0.560655	0.197749	0	0	0	0	0	0	0	0	0	0	0	0
PBANKA_0216741	36.6728	62.387	12.9007	18.8661	4.15425	9.60249	5.97863	5.35107	4.71494	0	0.321045	28.9241	50.7705	51.9606	28.4946	15.3681	2.41193	11.053	4.33249	17.5462	4.72167	17.5382	31.3033	57.6168	21.3326	38.0327	38.4799	39.2779	12.7138	46.1407	25.3054	19.2488	14.5626	18.6409	5.5789	17.5102	17.279	0.774012	0.561144	0	0	4.42512	9.93997	3.94434	5.83195	6.93089	10.9023	58.717	70.003
PBANKA_0216761	20.8115	36.8916	6.47696	3.26016	259.229	125.38	4.13084	8.36315	4.72542	0	0.71358	2.6905	4.35933	5.95192	12.7554	377.697	4.20298	2.04398	6.01628	0.448171	6.8074	1.1918	109.002	959.337	435.743	6.84383	10.2777	8.9915	2.98166	5.72695	2.18453	2.8202	9.25829	16.7147	2.74261	1.58593	0.542924	0	0.798234	0.413775	1.39575	2.62283	3.9768	1.49623	1.88546	84.7282	98.9813	27.3447	24.895
PBANKA_0216781	56.2018	30.4534	6.33412	4.20753	404.269	346.015	9.5612	14.4157	15.8629	2.29194	2.00979	20.7247	27.488	24.9962	43.0479	160.446	7.4607	3.25614	15.5996	3.71255	9.77445	2.46814	196.363	327.772	365.475	7.45605	10.0198	8.86383	8.09817	33.2085	54.2886	13.911	17.8553	23.7027	8.45926	6.66535	3.27088	2.2802	6.6124	7.71214	2.89052	74.4148	100.659	230.072	244.433	266.711	218.21	44.2739	18.0447
PBANKA_0216801	10.4259	21.2668	6.86551	9.17677	66.2055	26.9208	1.14419	3.87097	3.15076	3.03202	2.97435	0.609975	1.05043	1.32725	2.54234	58.4255	3.48296	0.923049	4.068	0.0843296	8.3925	1.01063	3.0911	26.1216	8.14367	21.9774	24.5664	20.2575	0.0717396	0.828349	0.627298	0.476629	0.45294	0.69299	0.14274	0.18256	0.0965863	1.34665	0.195258	0	2.73134	0.898209	0.86469	1.09799	2.2138	2.56244	2.67784	0.121616	0.761205
PBANKA_0300100	2.38382	2.62947	3.53656	0.722366	11.4727	3.55742	1.72482	0.838551	1.52591	1.61144	0.976672	4.37138	5.779	5.26027	13.9295	18.389	3.8717	16.8267	3.06246	6.75151	6.14542	15.3865	87.2111	103.64	173.524	6.13958	6.96141	8.50264	3.98561	14.4297	19.2577	3.69574	3.74929	4.41377	2.50649	4.89008	4.06044	0	0	0.30124	0	22.3411	30.239	45.3421	35.9639	24.6738	30.5513	7.60114	3.85141
PBANKA_0300200	5.99092	12.184	3.12136	6.55776	0.759436	0.963342	1.05392	0.965354	0.587682	0	0.165066	15.3695	22.7016	22.7866	10.5638	3.55924	1.32277	3.33396	2.07434	1.46203	1.83714	2.29739	17.9796	9.35688	16.328	9.25362	10.7062	10.4891	1.22491	17.7595	9.15448	11.4659	3.56939	3.27667	2.13724	0.449582	0.380574	0	0	0	0	1.01119	1.70355	1.44212	0	5.34529	2.63784	4.79197	8.99802
PBANKA_0300300	50.8668	41.6833	20.0844	27.9456	6.55832	8.04734	22.8427	11.2789	3.13462	0	0.335405	40.2905	44.8542	54.1627	39.137	12.2947	15.9588	38.799	17.8177	21.9432	15.9985	41.7024	23.065	14.805	14.1366	26.9974	25.1747	22.483	6.60531	48.5703	39.6211	40.9726	52.0163	38.0617	43.6561	7.67362	3.86654	0	0	0	0	1.54102	2.59614	3.29661	1.47704	6.63749	0.893325	1.46056	1.2189
PBANKA_0300400	2.76411	8.40139	1.72325	2.35328	0.754689	0.319107	2.03647	2.30237	1.53302	0.848018	0.109356	1.00566	0.373918	0.265155	0.180997	1.69776	2.30038	3.61431	1.31178	2.04726	1.56485	3.34845	1.48207	1.52433	1.41095	0.745605	0.658103	0.635584	0.280905	0.476986	0.363891	0.589358	2.77116	1.41101	1.45318	0.0893543	0	0	0	0	0	0.502435	0	0	0	0.590209	0.873784	1.90481	0
PBANKA_0300500	22.7361	50.4964	13.9225	27.2428	3.58664	2.10632	3.50262	3.41936	3.70065	0	0.0866187	3.98279	2.96173	5.3766	4.30092	6.94791	3.12357	11.6899	4.00771	2.98163	2.75441	13.5023	6.71742	4.3466	3.01749	18.2587	18.6354	18.627	1.03833	3.70255	3.74699	2.4897	4.47775	3.69679	2.47915	0.49543	0.299561	0	0	0	0	0.397969	2.01137	2.83784	1.71651	1.86997	4.15264	0.75438	0
PBANKA_0300600	629.133	1267.46	371.016	473.604	146.533	180.961	80.8547	90.1142	59.3159	25.0107	27.3071	2254.61	2170.43	821.124	1055.18	950.604	135.771	335.633	122.698	118.098	130.466	316.693	514.21	2060.99	714.71	2424.17	2283.39	2168.71	164.453	652.558	528.072	660.564	300.44	241.795	199.183	174.591	134.919	3.6287	3.7582	1.55849	14.457	10.1259	12.4822	14.4412	19.1743	275.612	287.772	5483.51	4489.7
PBANKA_0300700	48.1647	84.3995	32.6563	52.3807	205.104	272.063	45.8877	143.612	71.2408	116.918	99.9872	15.7446	22.0285	16.1425	19.6914	181.455	203.282	342.292	144.362	88.9159	181.863	286.917	93.9931	222.79	227.354	88.979	109.17	105.678	65.0531	24.4109	25.4207	13.9607	27.6094	24.6331	23.4031	70.647	80.3331	105.609	127.535	17.7641	21.9966	30.645	24.7332	32.2196	26.4355	59.6069	44.3709	19.7236	14.8818
PBANKA_0300800	12.1769	9.4828	46.8013	49.9112	40.7699	35.4825	24.253	23.2786	23.9207	9.51282	11.3956	5.71479	11.0382	10.7079	7.1063	33.9133	29.6855	44.2787	34.7964	32.0114	39.1117	57.9604	68.0088	44.8186	56.6464	30.7046	33.2209	32.9472	8.9558	18.5866	19.4433	15.2523	28.0102	21.6598	19.9312	8.54636	9.09903	27.396	29.7924	34.6303	14.2073	74.4569	47.9759	58.1705	53.7377	34.8463	27.8579	4.49844	3.51952
PBANKA_0300900	25.0229	17.6442	116.669	151.28	51.8927	74.5462	98.4816	64.9484	25.484	21.3056	24.4379	18.6171	37.5772	44.7388	27.2842	131.33	63.4438	95.5852	76.8174	71.2583	84.3784	105.862	197.501	81.4319	101.122	106.808	108.632	106.736	56.7072	125.893	154.218	160.799	142.47	99.8923	123.867	54.8237	60.5113	30.679	42.4615	148.832	70.7102	211.272	161.175	181.922	152.831	113.944	103.988	2.51876	9.45908
PBANKA_0301000	76.1048	237.265	104.176	216.174	398.387	434.132	54.3441	567.672	47.1235	33.4194	16.9367	61.1443	80.2604	29.1122	34.7193	743.221	249.982	132.584	130.015	70.9334	250.959	140.446	63.5985	371.696	242.712	20.2011	21.9152	18.0969	65.4431	30.9407	45.6925	22.0259	298.99	313.92	331.297	46.9044	52.8915	2.07801	2.41043	1.56185	1.05369	12.6723	7.17189	16.6608	14.3762	71.9881	52.6853	24.3027	16.5621
PBANKA_0301100	226.884	182.928	138.272	221.333	232.189	296.013	262.799	430.005	119.301	50.628	46.2234	56.8871	78.4794	66.2333	47.4734	333.47	323.983	492.937	237.109	523.383	317.918	356.441	191.055	283.813	227.887	97.8807	107.567	104.78	194.537	90.3663	112.39	86.9474	97.1477	121.305	92.7188	187.422	170.621	3.3579	3.04302	66.8812	46.8235	61.1921	37.7323	76.7177	63.252	80.8087	52.8618	10.9929	6.64332
PBANKA_0301200	49.9273	29.652	106.203	68.6541	164.355	127.012	150.419	65.9444	25.5234	18.8448	22.0332	13.6881	23.0814	20.8196	9.11688	71.683	60.1264	87.9037	82.1772	84.8255	70.5793	127.399	120.761	93.718	111.622	44.6442	42.4111	39.4533	54.6551	107.834	91.1075	57.1895	275.392	248.274	243.77	51.8917	52.9474	4.68707	0	95.1164	59.4162	133.238	112.86	176.219	147.684	124.162	95.7926	22.5755	7.94825
PBANKA_0301300	797.988	397.079	847.541	547.787	1193.07	999.684	5138.89	2405.14	1251.05	1083.99	1231.64	1103.82	800.726	659.059	1126.27	1453.67	2923.91	2174.87	2766.31	2139.26	2488.04	2437.35	1135.54	551.409	843.137	432.667	458.383	516.426	3267.94	778.773	2029.88	736.954	10523.3	10744.1	15020.9	3480	3518.86	300.788	236.681	697.52	1115.99	632.632	765.485	489.75	565.33	225.819	313.043	26.5017	14.5142
PBANKA_0301351	0	0	13.786	0	10.0625	7.09127	3.1032	2.55819	0	5.65345	5.10329	6.70437	6.64743	3.5354	3.61994	15.0912	8.76336	12.0477	6.24658	8.80541	10.4323	8.11745	7.68482	16.2595	5.64382	1.6569	0	1.69489	1.24847	0	2.42594	1.30968	22.1693	37.627	29.8088	1.19139	0	0	0	0	0	6.69914	11.286	4.77703	9.63155	7.86945	0	0	0
PBANKA_0301400	13.1801	9.46297	120.579	132.01	26.4524	32.7263	60.5406	52.1808	8.29222	31.6502	25.5534	7.18034	14.4005	28.2946	26.1987	62.9053	71.2445	106.939	79.6116	34.3786	100.444	124.972	85.5641	50.8563	53.4846	75.0948	72.3691	72.3612	7.53639	35.4189	30.6465	35.0666	153.755	130.758	201.999	7.13385	7.18035	1.36904	0	2.57245	0	2.93512	2.19768	6.51149	7.50206	18.7718	12.4776	1.85458	1.1608
PBANKA_0301500	245.818	774.453	100.52	287.979	43.8151	72.1607	21.9706	83.7624	184.547	87.6124	90.9843	529.434	470.068	248.682	230.766	381.461	274.919	53.423	197.121	27.5936	170.653	45.0866	91.2392	354.132	84.883	125.716	148.017	131.097	42.1197	162.404	95.0691	123.485	37.3964	55.6715	23.4042	34.3938	34.1457	20.2482	22.3688	130.445	129.561	81.7678	64.2335	42.5838	40.2874	107.924	131.817	1207.32	1086.78
PBANKA_0301600	165.474	133.248	21.3079	24.093	136.519	65.8232	2522.68	2951.21	435.405	534.479	531.42	45.0116	54.7967	36.7023	163.759	401.549	761.048	1810.91	693.484	3036.38	837.076	1890.25	347.897	105.149	225.914	20.4163	40.8126	31.8361	2705.59	10.7036	30.4653	11.8645	52.6669	79.4067	26.1081	2715.35	2797.11	35.0147	35.0138	16.3348	26.0198	52.0591	63.9607	45.3263	40.9384	35.138	22.5089	6.81506	3.75374
PBANKA_0301700	15.2865	13.585	56.8446	48.3575	34.0441	32.9135	57.7851	65.5212	29.7407	35.8633	38.1927	8.01866	14.4955	11.849	6.50632	59.3342	86.9773	148.394	101.046	105.618	123.534	185.056	90.1866	55.8697	61.8582	72.743	71.7439	68.9455	53.8546	48.4803	50.0791	35.8634	31.1737	27.0823	23.0066	59.2651	67.3088	0.743324	1.61669	20.6714	7.53827	60.912	39.3767	65.9104	48.3699	41.6006	33.2577	2.68519	3.36138
PBANKA_0301800	9.20641	8.55933	3.83735	3.62043	23.8077	16.4488	59.7685	43.0804	5.32833	26.0525	20.4282	1.68473	1.18215	0.962211	1.49276	72.8109	90.5246	605.615	103.745	43.4915	116.19	498.847	22.2735	63.6132	33.8047	42.3534	38.0162	35.0947	3.28205	4.3273	19.395	4.45563	171.686	145.018	219.003	3.53733	5.26355	2.17442	7.25149	0	0	1.03595	0.349052	11.9672	14.5963	39.185	35.3117	4.9093	0.983289
PBANKA_0301900	27.5264	58.0829	33.0803	52.4469	121.422	164.224	18.5052	50.395	14.4296	70.2199	54.7596	13.8117	14.9817	13.3247	17.5014	204.474	148.436	202.579	112.593	10.9722	194.784	175.955	67.0649	195.114	166.532	144.026	172.398	161.68	9.00397	16.1554	20.0393	11.9293	25.0487	20.8164	28.1666	8.52869	10.8934	30.6107	32.4033	12.5622	12.8553	41.4251	17.7863	72.4769	45.7941	108.78	61.3059	29.9342	16.2415
PBANKA_0302000	509.316	467.01	242.475	271.127	671.755	400.224	336.96	301.663	188.57	75.9237	93.8015	89.674	138.66	173.742	120.334	868.205	205.385	291.929	218.22	251.841	212.313	283.964	442.684	671.101	431.456	179.448	191.523	195.531	170.693	138.86	153.964	163.403	60.3132	69.5907	25.4397	163.715	183.172	6.0915	4.41622	151.087	64.8645	266.418	163.301	309.179	248.682	391.37	308.884	383.437	278.906
PBANKA_0302100	42.3174	75.2148	47.2424	87.0228	64.7929	77.0008	57.7592	163.786	110.534	279.846	190.12	9.25939	12.7679	11.1236	10.4625	268.19	655.809	223.617	394.129	65.4285	495.028	171.58	79.8472	146.261	126.298	66.8013	79.2667	80.6727	18.453	24.3845	37.7204	19.5015	130.42	143.908	172.419	16.7376	20.0628	9.25983	6.34024	9.6663	2.60852	29.901	12.8	28.6622	21.8472	20.4414	14.9183	5.57505	4.65264
PBANKA_0302200	42.2098	46.8574	54.1229	76.9677	96.153	123.23	111.887	161.45	199.861	846.762	752.37	19.3682	24.0046	43.6818	31.9091	160.553	728.332	310.563	833.71	128.95	1033.45	295.385	153.208	229.891	231.187	135.313	163.307	162.333	109.31	103.17	163.886	64.029	610.23	610.716	856.838	115.962	133.629	9.37415	20.3882	14.0913	0	32.7513	32.604	56.2628	79.1928	54.2118	46.6018	16.9316	14.1302
PBANKA_0302300	96.6793	184.309	60.3768	63.9874	23.2099	25.5079	35.7434	36.0014	71.8999	64.045	52.6612	61.1223	103.642	71.0176	39.8105	61.9068	64.8616	40.8039	70.8371	48.2819	59.2943	37.5654	64.4275	81.4162	44.052	98.398	98.8489	102.287	21.5793	88.0161	45.5439	57.7408	39.1819	36.3383	29.6783	23.1669	24.5137	22.9906	23.8111	97.5078	68.6973	37.1631	36.9061	37.1005	29.2462	35.3838	24.4915	175.743	162.91
PBANKA_0302400	39.8973	44.7592	34.9694	53.9238	37.9185	32.0664	31.8267	16.597	65.2381	15.7194	12.287	7.44022	14.673	8.05381	4.91488	50.1505	88.542	49.758	67.8592	25.0203	117.583	44.6955	30.9803	52.1494	36.6619	96.7669	114.428	103.099	2.25333	17.5903	14.9402	18.2397	21.3762	10.6598	17.34	3.28359	2.70579	1.71478	0.745911	59.0289	32.1717	28.1037	18.1677	12.3504	11.7458	13.0518	11.6505	2.32294	0.19386
PBANKA_0302500	393.313	202.524	511.336	487.17	476.319	537.411	113.812	94.2788	138.685	608.428	559.212	262.901	306.15	471.066	563.966	123.831	473.533	84.0007	492.655	65.8213	553.478	115.986	379.858	181.425	285.983	421.114	414.562	406.051	59.0974	724.868	684.978	887.562	785.476	695.477	863.372	68.658	40.7794	448.847	409.538	295.751	204.598	359.053	356.513	327.406	322.524	225.073	238.719	27.4052	33.9293
PBANKA_0302600	35.083	11.7372	28.1465	41.4087	31.4454	14.0939	256.402	179.073	36.6831	45.581	42.1932	6.70437	15.3722	17.456	11.2369	51.8759	77.5009	174.441	89.4041	408.736	218.355	208.136	85.6309	28.2001	42.5638	74.5605	66.4044	62.2873	232.371	31.4811	31.8404	35.8526	28.5429	27.4967	21.984	215.121	263.87	176.644	154.823	33.0265	35.6497	34.7518	47.2601	30.155	30.0986	36.3962	15.2912	5.95253	0.496766
PBANKA_0302700	21.7427	8.05967	86.2861	101.173	16.9649	14.6279	25.2359	25.3705	7.72243	40.7423	41.3565	11.6357	18.459	9.25631	6.38226	47.0196	58.6638	48.0581	83.3428	26.8965	155.498	45.082	97.0447	32.6534	41.2947	98.6471	86.2967	81.0747	9.49248	50.1216	42.2635	54.8985	30.6828	21.2415	22.2704	7.71943	9.91852	17.6637	13.4798	45.4183	65.9962	48.721	32.0858	34.4262	28.0191	16.1291	10.0136	5.8771	1.57651
PBANKA_0302800	18.6561	15.1448	32.2415	30.1313	29.4572	30.6754	49.1006	75.0127	6.59365	4.37687	3.98621	11.9624	11.7402	9.20344	18.9171	114.827	67.3153	358.128	50.3555	47.677	60.6871	291.541	47.2245	63.6284	39.7798	44.8565	41.503	36.6999	13.713	23.757	79.7038	20.9127	361.574	304.331	449.44	17.525	18.0558	17.6899	14.3046	15.8527	8.62493	28.5254	28.397	16.6426	13.5152	35.7933	25.3679	14.1325	3.07674
PBANKA_0302900	38.3153	9.98383	2.78506	1.90164	26.2236	9.45502	221.267	102.017	15.5736	5.48214	5.74396	4.16484	3.62587	3.42826	9.50691	60.5933	149.774	181.568	96.008	68.949	85.2853	177.354	17.6984	16.7522	21.8912	16.0669	15.954	15.2027	4.38855	6.62962	36.7566	4.44499	924.929	948.482	1184.77	6.4985	7.1819	5.11317	4.9426	0	0	0.812017	2.736	8.10648	3.50238	26.7084	8.47306	3.07848	3.8537
PBANKA_0303000	8.74454	5.15081	3.30088	3.31448	10.6294	7.73048	48.4164	32.6439	6.0046	16.0049	17.4354	0.566566	0.702193	0.448149	0.815761	47.9038	64.1515	161.032	56.7471	24.8536	90.0218	169.78	15.215	29.9713	23.4497	14.9121	14.2126	12.1388	1.68807	3.86963	13.4281	3.37566	216.385	129.269	279.111	2.97009	3.56889	2.37654	0.861475	1.33967	0	9.34105	2.86124	7.26647	8.95328	19.9507	6.89182	2.68283	1.67921
PBANKA_0303100	121.102	89.3933	173.484	190.761	86.2884	87.1284	41.6048	37.422	85.9992	83.7512	72.775	52.3297	92.564	55.3399	50.1025	95.4549	126.681	39.0218	141.029	27.5851	195.845	66.6996	195.978	107.054	144.542	133.373	135.814	140.661	17.0366	90.5007	84.4999	84.4225	73.7668	61.7042	51.6774	15.3721	15.5964	8.21275	2.16512	112.793	64.3588	176.075	149.215	164.617	119.67	99.8655	64.3352	10.114	13.083
PBANKA_0303200	249.31	177.027	306.996	286.608	208.159	216.929	46.8258	45.5892	316.411	159.984	143.632	163.156	216.686	266.2	208.336	129.401	122.425	18.7009	152.155	26.8105	143.043	23.9889	297.496	118.306	198.123	168.707	197.889	212.19	59.2556	366.098	342.6	338.72	135.001	149.299	71.0073	65.9355	60.0597	0	1.82581	234.715	159.626	231.57	210.223	236.998	207.007	194.505	166.932	32.9788	83.9905
PBANKA_0303300	41.9761	18.6202	73.4662	93.8509	120.75	112.655	137.602	98.5315	26.676	17.9452	15.324	12.9438	23.8664	19.2691	20.6453	196.136	119.153	395.01	142.567	56.0706	129.316	372.669	264.117	223.673	305.276	161.884	135.838	133.317	6.86254	31.5119	53.6211	33.3589	228.215	210.245	297.646	5.7648	5.51434	0	0.789222	17.1823	6.89995	42.2694	34.0764	52.5165	38.4019	39.2965	24.3532	6.39033	0.923023
PBANKA_0303400	194.567	87.2518	209.711	170.499	447.906	385.821	210.314	118.256	130.841	59.4866	53.439	113.149	116.707	169.615	124.255	213.209	149.193	223.625	148.441	155.01	151.706	229.848	404.954	238.846	414.584	98.6304	99.4179	97.9865	89.8897	181.358	218.119	148.336	255.46	254.25	216.033	93.3863	84.06	78.1333	86.7755	128.696	122.228	319.975	276.201	755.1	881.358	703.366	612.94	42.0372	37.5878
PBANKA_0303500	95.9748	46.9289	43.9359	62.4009	266.043	234.946	531.025	525.614	120.79	326.521	420.496	81.9241	73.9324	72.2945	107.127	178.885	259.481	370.639	302.273	867.827	256.709	397.161	163.015	114.61	178.4	16.1649	16.6933	20.6694	847.009	76.4419	140.349	85.0975	51.9085	76.2424	33.1532	794.571	754.423	10.9746	17.9019	39.1807	27.8242	103.265	129.927	249.804	240.554	164.299	154.582	26.0169	13.9579
PBANKA_0303600	222.293	130.938	448.143	381.187	335.161	376.85	61.0649	58.6479	92.1959	270.001	271.643	234.174	252.228	278.86	359.401	131.129	206.142	61.2809	220.201	44.4558	219.478	62.4733	452.077	214.498	373.014	348.689	367.814	348.357	97.0338	423.909	406.005	449.066	180.316	151.51	113.681	98.0632	97.9504	5.09259	7.38407	284.265	240.151	542.509	573.883	557.211	429.99	376.214	306.897	45.5314	22.0696
PBANKA_0303700	44.1624	80.5453	127.671	159.321	160.875	254.255	43.3387	143.695	27.9309	63.417	63.8477	74.4091	61.3133	61.0416	77.053	269.075	84.4222	341.601	88.391	19.7383	113.309	274.115	216.798	264.57	268.344	354.432	369.423	346.8	36.7096	75.0142	82.271	47.9296	168.073	141.196	140.611	37.7397	37.937	51.354	60.025	136.078	88.3493	294.845	190.951	223.69	147.524	156.46	89.2237	33.2454	17.032
PBANKA_0303800	61.7296	30.9273	48.9182	34.1021	252.212	164.7	142.497	76.8694	147.133	137.324	99.6199	32.1972	35.7031	50.2254	60.7216	110.628	151.168	144.573	176.516	119.043	187.782	169.288	138.008	125.093	133.267	45.8587	43.449	44.7779	103.784	65.9779	98.6027	35.3615	190.942	168.761	154.044	112.99	108.945	341.552	381.786	85.9116	96.5992	239.872	195.503	224.212	233.021	155.358	130.786	34.4094	17.6913
PBANKA_0303900	36.2795	34.5757	21.1623	23.78	205.632	137.722	107.455	141.371	623.058	454.863	540.179	16.6991	19.8687	24.8913	71.4904	117.611	258.923	93.7143	290.099	29.672	275.014	101.723	91.6831	167.395	167.773	25.8623	24.1224	23.9036	51.5235	21.3464	53.3885	12.2366	378.203	282.283	430.171	64.1505	54.0917	693.618	673.94	7.95562	6.31434	34.1137	29.4852	35.7484	23.0304	243.576	180.561	42.7352	34.1394
PBANKA_0304000	18.1451	16.7898	49.3453	56.0965	16.1163	19.3594	12.8395	13.704	28.297	17.492	13.7375	4.68764	8.71089	4.12665	3.60164	43.3737	39.6611	40.8818	37.7296	8.40832	45.1893	48.9017	42.4125	42.0955	33.2808	79.893	79.1587	75.5041	1.95412	11.5904	10.1992	12.2679	6.24057	4.65326	4.55723	1.61904	2.12616	30.8807	28.8198	13.9773	14.2743	27.7178	19.5822	11.2446	10.9852	17.569	11.1675	6.24022	5.88283
PBANKA_0304100	20.5901	42.7188	32.7335	46.0437	22.6041	24.2327	24.1634	63.5999	81.9539	226.752	224.372	11.4904	21.8959	13.0031	13.5107	41.1457	283.402	78.1524	256.213	23.8797	252.967	73.8365	21.8246	45.4667	26.013	61.924	64.5464	57.8203	23.8601	17.7063	10.3626	6.95111	17.0301	14.2502	11.0677	21.8818	22.4496	105.398	70.7161	9.10264	3.31947	19.0253	6.56799	16.013	8.29565	22.3489	12.2042	72.2756	54.5816
PBANKA_0304200	138.305	175.88	99.9809	92.3041	24.8272	18.7687	32.8881	35.5755	325.735	100.177	89.7742	86.6555	102.134	110.859	69.8276	62.1981	204.915	47.7405	170.934	65.769	179.137	45.5184	59.0982	40.5728	23.6302	85.4774	97.7519	103.974	46.205	139.512	107.739	126.023	52.3775	53.8843	29.0845	52.6439	43.2628	41.0009	41.1576	128.007	175.916	163.785	156.949	99.648	82.0932	35.3022	39.1978	106.812	73.0942
PBANKA_0304300	38.9966	76.8275	51.532	72.1557	14.7642	16.1272	8.65913	10.6573	74.5185	52.4364	57.0753	33.3315	44.5	45.1666	31.1093	25.3057	52.0061	4.41925	62.6513	7.10585	51.2658	8.29469	48.6114	66.7776	33.1235	69.0254	68.7799	67.6772	7.65436	50.4564	36.103	32.7364	16.8061	16.5321	10.0751	9.55194	8.98421	21.3681	19.2308	64.7955	42.9665	89.1658	90.4852	55.3218	32.8062	63.5055	38.4618	569.945	482.726
PBANKA_0304400	192.33	129.96	185.634	107.824	1111.26	731.145	79.4541	56.3814	142.128	63.1396	91.2095	318.723	285.116	259.673	363.858	177.732	129.108	50.5766	154.668	108.699	130.284	59.5548	348.263	374.532	430.718	93.8034	111.899	112.97	117.331	216.259	286.357	86.6726	115.017	149.591	88.5411	112.25	104.397	71.8375	58.1368	155.702	156.718	363.743	406.296	585.163	655.709	646.074	627.048	776.257	662.931
PBANKA_0304500	27.22	37.8836	30.3944	41.6996	164.779	128.875	32.6484	97.487	59.1579	238.822	207.664	7.3947	11.934	15.2637	18.0843	616.8	235.799	260.774	219.492	27.3154	251.033	193.698	171.03	496.708	422.544	66.8982	76.3416	78.7678	22.4134	18.2682	26.2724	12.7177	53.8615	43.6104	58.0866	22.8262	22.8154	81.5568	110.252	8.6033	5.18227	42.0695	21.8201	108.26	104.308	246.865	190.867	47.5337	22.0683
PBANKA_0304600	52.9607	20.516	56.0383	42.4275	31.3298	11.4074	46.2963	27.8773	164.533	46.2055	29.9813	21.2003	28.8894	22.7488	14.558	35.7293	60.8224	39.0737	65.4776	57.2304	75.0377	38.4372	77.1924	30.3218	33.6799	66.7417	56.917	57.2782	27.2098	25.2467	35.2482	29.7334	24.7337	22.717	16.8219	28.4388	30.5827	36.4832	21.1597	21.9368	4.62483	54.7519	45.388	33.465	27.489	19.3971	16.6255	0.823701	4.1245
PBANKA_0304700	1.37024	1.09822	5.05488	2.01135	4.69585	1.56008	1.26714	1.70546	6.81344	3.39207	5.00608	0.363153	0	0.471386	0.683766	2.57807	4.81985	1.87409	7.24603	1.55562	11.3597	1.82643	5.15981	3.04866	3.38629	1.71213	1.73057	0.988687	0.541003	0.890374	2.10248	1.74625	0.591181	0.675357	0.0496814	0.9134	0.9665	1554.23	1671.16	2.46598	5.94162	8.26227	12.0384	4.77703	8.02629	14.952	8.54367	2.3281	0.529884
PBANKA_0304800	120.432	74.5364	83.5517	62.9109	675.365	1006.74	14.0651	26.8111	7.78679	6.75478	8.1804	17.0221	29.9998	52.8014	87.0666	128.03	20.4289	13.2473	48.3826	16.5816	29.5658	15.8132	433.829	445.764	816.961	75.5503	83.4927	92.6467	22.9588	146.358	197.068	70.4168	65.7976	68.2249	50.4815	23.5184	21.3492	15.3395	13.7687	8.23519	9.25967	148.599	88.8223	743.108	648.441	714.178	529.869	47.3316	32.2059
PBANKA_0304900	346.463	440.554	342.527	378.32	1259.46	1412.22	41.6513	61.9842	92.3128	9.15272	9.58586	560.967	587.616	440.8	811.737	404.944	23.534	13.5303	37.5273	4.39227	35.0217	17.5372	432.135	755.689	846.13	362.838	365.114	345.925	39.3045	418.252	383.117	276.33	223.948	187.784	134.376	38.3417	15.9139	16.9196	19.4032	59.4225	68.6346	469.147	556.79	1661.21	1600.4	2476.62	2337.31	1098.09	910.318
PBANKA_0305000	484.306	292.277	33.7837	40.5952	4547.65	4443.59	22.9963	47.4552	51.6507	0.966575	3.06937	153.15	189.372	187.062	556.188	354.246	34.3199	2.57476	94.9168	4.89277	32.5759	5.24779	1222.17	1953.53	3324.01	97.0415	122.783	130.037	29.1361	163.563	313.51	94.913	151.454	183.962	56.0926	25.1561	6.2505	0.901521	1.08931	12.6483	18.2852	117.256	108.297	1937.8	1774.13	3159.11	2669.38	262.026	155.936
PBANKA_0305100	582.593	336.969	63.7273	29.4987	3986.73	4625.69	34.6711	51.731	76.8717	2.31442	7.42409	290.332	319.474	231.271	781.289	476.546	76.5719	6.37065	160.743	7.82536	81.7386	10.8348	2143.25	2262.98	5141.22	198.814	255.945	298.315	29.6012	284.399	437.89	107.634	139.917	116.689	61.1685	27.435	8.77349	5.75641	3.9994	53.1805	79.6608	835.321	913.468	2943.63	2794.59	4073.46	3621.43	383.615	252.853
PBANKA_0305200	24.3511	19.1437	86.9245	98.6853	61.0107	83.7516	9.11359	7.16966	75.8136	98.0131	80.1523	17.2152	21.9103	18.7227	25.6635	82.5645	137.331	5.00931	119.165	3.97634	162.141	6.88915	126.852	87.1274	93.5091	47.8757	50.6855	52.613	2.9569	32.8367	35.0293	33.1074	33.7906	29.8655	30.1932	3.19794	2.64737	3.10827	3.38015	13.6834	9.00624	46.1183	38.6694	123.851	104.781	174.205	116.995	16.3413	9.4124
PBANKA_0305300	186.142	267.099	102.173	107.136	38.7693	32.672	38.7329	45.8934	611.354	151.566	115.866	67.9406	92.1747	90.1845	35.0613	199.112	194.845	62.213	168.971	30.3212	123.839	55.3833	86.5341	221.053	75.8046	116.703	129.42	115.57	18.3387	89.9478	59.683	54.0343	74.0261	82.127	63.1668	17.6916	16.0891	205.416	173.47	218.015	128.768	107.545	68.8484	68.2524	61.8481	121.279	88.8396	857.228	737.513
PBANKA_0305400	38.3262	81.0738	42.102	57.4252	49.7964	55.5585	15.1087	19.102	49.9423	26.3953	20.3179	10.9074	20.487	5.1328	4.66902	91.482	72.1269	98.5649	60.2268	7.54649	68.9281	102.082	63.3685	111.173	85.1573	170.507	180.264	165.596	1.83652	15.3347	11.1907	14.0305	12.9973	6.22457	10.7717	1.69541	1.41099	35.7479	32.7624	45.4565	18.8105	72.0883	36.813	70.0419	43.1206	69.3309	46.3845	35.9388	23.0028
PBANKA_0305500	16.6963	12.1489	24.3041	37.5075	32.1223	21.935	17.622	27.3832	36.0968	14.7714	16.0069	5.68606	7.77382	6.22776	6.99198	94.1243	58.4429	104.59	64.4686	9.83361	92.4714	107.8	51.4699	63.9388	54.7832	137.8	141.967	128.014	2.97265	6.00358	6.79859	7.17509	4.85817	2.89693	2.57523	3.13799	3.58605	44.1465	37.5903	20.2648	16.5259	50.6758	31.3907	60.1931	44.8514	63.5084	35.1048	8.02729	2.67966
PBANKA_0305600	15.5519	11.296	131.558	81.7183	86.2502	116.702	20.3481	16.6648	18.6883	10.6608	11.498	41.8065	38.4601	137.941	135.489	89.5768	21.7832	28.9145	31.2686	26.8691	29.608	30.6144	128.54	111.842	126.099	106.657	120.966	130.022	43.4467	159.177	156.577	92.9502	46.8722	56.5646	24.0174	50.2427	36.3068	7.23148	3.49513	440.253	421.685	1056.55	1124.09	705.909	761.168	341.309	315.561	34.8308	27.2512
PBANKA_0305700	64.4008	40.7161	128.67	182.21	199.148	319.552	60.2576	70.102	282.765	158.297	98.192	23.8656	24.7046	33.9398	19.0182	220.849	584.921	40.9982	404.629	73.0192	569.817	42.6469	316.372	245.713	397.482	59.5494	67.491	70.6289	32.4974	45.411	48.5188	40.5025	15.353	20.5631	7.29649	32.7899	30.4062	50.3685	46.8625	32.8096	19.1551	121.584	89.6142	143.739	119.029	99.1316	89.0303	15.1627	7.59236
PBANKA_0305800	124.485	87.9365	186.946	176.378	89.3444	93.4139	79.3193	47.9058	140.581	145.418	139.348	172.54	231.259	264.594	199.6	136.226	227.297	42.7883	302.659	113.246	367.268	70.5454	307.669	138.898	261.995	112.61	112.143	115.557	95.6673	216.838	204.823	177.459	84.3029	102.952	51.1696	99.7563	102.028	37.8329	28.5252	499.326	429.715	537.854	516.221	382.505	306.828	144.826	164.256	38.267	36.7829
PBANKA_0305900	118.681	84.4878	138.993	131.592	48.5207	55.953	175.904	121.531	39.5739	161.704	127.193	37.471	57.7325	80.6652	85.1595	85.3787	114.764	124.988	169.085	271.834	182.415	132.103	147.982	67.7108	80.6112	77.9877	84.0609	93.3351	140.649	99.6661	92.7838	112.956	63.3292	52.4955	44.4274	123.121	125.444	0	3.35149	123.926	62.5091	268.7	289.416	227.727	159.382	100.901	75.329	13.2206	4.35521
PBANKA_0306000	8.41576	5.28759	9.20675	1.26588	14.0383	3.40678	24.4295	8.97602	1.77653	4.80346	4.70308	13.2739	20.4653	13.8696	15.8088	6.49025	69.3102	43.0095	70.5689	16.3023	99.618	46.0438	9.48895	8.10133	9.37347	62.238	65.1814	55.0069	6.60029	16.6512	60.271	14.3287	261.163	228.434	382.47	9.69776	9.41522	41.1512	29.9408	41.5719	27.2982	60.5031	40.014	51.2612	29.6019	66.7803	31.0407	19.0481	14.2568
PBANKA_0306100	3.17124	4.12998	3.84029	2.22715	8.05878	10.2966	13.7162	35.6754	1.71157	1.62406	1.59929	0.933797	0.853533	1.13256	4.08605	21.9388	15.1046	139.626	14.7036	3.86327	13.0168	135.956	5.91563	12.5441	11.4146	28.5513	29.44	23.4518	0.173889	3.06711	11.9317	2.47401	96.4673	72.6778	133.378	0.25928	0.362146	2.20328	1.9523	1.472	0	5.59841	5.30528	3.99212	2.43147	7.604	4.05674	1.65816	1.453
PBANKA_0306200	97.0178	86.5809	96.641	135.857	49.1688	46.5758	21.1374	24.8236	40.4689	73.015	81.8456	90.2341	95.7804	102.259	110.463	86.443	75.3523	28.7065	94.8257	21.1634	111.879	35.1094	158.239	92.4335	111.025	147.819	129.058	113.633	24.3155	108.799	101.156	115.056	63.5923	54.2729	32.1163	28.9225	24.9881	13.1103	19.3615	32.846	32.0078	88.6021	57.2907	83.8008	71.5091	73.9162	50.2897	14.0325	13.9981
PBANKA_0306300	163.22	141.574	190.166	218.397	104.325	102.74	28.0657	26.6353	160.946	279.347	282.525	173.919	178.894	242.071	295.557	57.2576	146.915	14.5281	185.854	27.3486	174.179	17.1899	138.424	46.0885	66.8958	106.139	91.7473	87.6359	50.2325	232.208	256.757	238.748	96.3711	101.133	41.1625	56.3458	39.0431	2.48139	3.59792	96.0489	97.5125	183.241	168.294	241.943	311.043	161.092	206.624	34.7347	21.0395
PBANKA_0306400	81.5375	71.3888	118.325	84.0761	50.8422	26.1831	47.3394	31.1954	109.992	27.4662	31.027	34.7704	47.151	61.7649	48.0704	44.7236	70.8874	28.0951	79.3897	62.2011	135.832	39.2398	89.391	40.0892	47.5269	58.6824	59.398	65.2979	50.707	69.9528	72.8371	74.1907	30.0138	31.3578	15.2061	42.948	41.77	25.9592	16.8389	54.4256	13.8558	79.4133	65.7969	55.6998	76.7405	50.4665	39.621	14.1897	7.723
PBANKA_0306500	45.6091	25.1987	178.158	166.46	95.8041	91.3417	72.8808	40.1439	231.55	45.6252	44.9538	63.2568	47.1602	88.3554	117.175	50.1491	56.1625	17.3699	69.7859	49.3258	121.978	26.1186	114.02	52.4235	62.02	93.5583	92.9155	87.9258	80.4726	135.997	158.544	178.37	82.8692	89.6942	54.0097	89.8649	82.8539	37.8262	27.961	71.9122	37.6085	98.2344	89.2958	96.2546	66.553	41.9243	39.3299	9.04261	3.77324
PBANKA_0306600	31.4192	27.9366	3.64589	2.99209	52.1422	51.1978	200.695	196.621	222.213	484.422	374.197	4.44649	6.51009	5.29433	7.77838	96.5335	596.524	245.335	400.69	212.858	496.097	209.712	49.5385	64.6013	44.1244	4.19017	9.06478	7.56398	170.307	2.01832	3.3081	1.10403	4.4705	6.60207	1.77375	159.213	181.721	89.2481	100.593	13.1014	0	30.5614	26.8626	21.319	15.7607	26.1448	21.9529	1.88907	3.15303
PBANKA_0306700	44.4616	26.1485	7.97133	4.76033	396.922	397.47	8.2588	11.8234	19.174	17.5985	15.2622	2.21045	6.27886	8.87139	16.4582	72.841	34.7758	6.9662	36.4256	7.36516	44.3185	5.25625	91.3831	166.765	224.903	9.42956	11.2247	12.6462	8.27697	16.0494	25.5949	7.46909	7.62096	9.28497	3.11665	7.4456	7.90841	2.3389	1.93789	10.5476	4.23561	37.8866	45.591	199.103	208.042	238.795	185.761	12.9753	8.49912
PBANKA_0306800	877.888	680.493	997.553	1167.47	265.289	440.6	99.6345	122.793	963.828	952.686	1020.14	602.833	628.332	983.055	896.443	200.192	624.769	79.4582	775.656	86.2063	535.125	84.0599	479.397	195.427	283.955	918.227	886.34	845.384	139.55	1188.6	967.965	1423.07	435.296	377.299	265.637	161.58	123.549	49.139	60.2479	642.528	573.449	421.745	439.647	315.714	327.679	163.388	118.55	233.308	243.043
PBANKA_0306900	546.343	301.226	640.722	508.929	1121.25	1053.56	1708.31	1039.72	390.73	1154.92	1218.54	409.924	574.053	819.606	654.692	475.91	1231.25	1207.07	1252.88	2783.52	1179.02	1439.11	1075.87	772.326	973.424	729.746	776.353	947.687	3187.52	1168.03	1118.7	993.115	513.06	623.534	364.519	3060.85	3327.76	4.01749	2.91261	298.937	101.856	501.478	593.321	704.271	784.284	496.9	522.606	114.289	72.6697
PBANKA_0307000	5418.63	4332.65	2758.34	2659.56	1219.95	1430.65	668.179	372.177	1951.91	193.033	218.442	7263.11	5910.32	4279.91	3985.07	946.542	290.546	170.904	440.171	280.175	355.058	206.869	1150.07	732.683	597.197	1508.22	1932.97	2039.53	838.352	2960.19	2800.38	3509.41	1042.55	1465.22	611.05	869.298	599.811	880.203	713.798	7091.57	8379.52	3063.1	3599.42	2300.07	2993.13	1203.3	1493.18	4998.85	6000.03
PBANKA_0307100	36.2316	53.0352	105.027	121.462	161.471	264.917	24.6543	132.844	26.1903	9.51938	11.6292	40.2827	44.9774	29.1933	50.1035	256.373	41.2427	271.97	44.3443	22.2499	41.8205	246.166	110.173	181.995	202.839	132.614	143.482	145.12	20.139	52.3016	76.1822	40.8563	211.232	211.223	274.989	17.9745	20.8167	0.947061	0.572168	49.9458	36.0166	87.985	52.3231	105.586	73.0881	69.4338	49.0431	9.76459	3.47968
PBANKA_0307200	29.7023	16.6103	83.7418	105.08	67.1129	58.766	138.727	91.1543	49.9922	27.3147	24.8097	11.707	17.1059	30.1893	46.0057	60.7279	68.918	228.617	88.1793	292.486	98.3121	295.425	165.122	90.5124	114.803	52.1651	49.0001	46.107	109.559	58.3823	74.5936	64.9282	317.375	235.376	329.058	120.443	112.681	22.8918	19.8083	22.2008	24.3385	83.3801	82.978	73.5057	70.3082	49.5931	48.9472	9.66993	5.84379
PBANKA_0307300	18.4274	14.4965	129.589	115.13	37.2313	37.7255	75.8731	29.9308	27.0591	28.2673	18.226	21.7892	40.5493	106.345	82.5346	105.261	44.6931	65.8608	65.2143	48.0775	63.7532	99.0329	178.947	79.6716	67.7258	107.367	119.482	120.846	33.2092	149.837	164.964	158.21	369.488	329.381	373.207	35.5035	25.7173	73.1183	46.8929	67.6383	78.4294	148.721	155.747	107.961	111.726	48.7906	53.5921	7.61923	7.94825
PBANKA_0307400	42.0502	41.802	32.2714	49.0806	77.2219	46.3082	19.3072	25.142	27.9761	46.3532	35.2711	8.32737	13.3249	6.24533	6.79216	198.165	108.412	92.6747	118.08	12.0805	209.675	96.1973	75.348	227.486	105.385	141.534	150.308	140.147	3.32171	15.6549	16.0266	19.8408	20.2499	11.5514	14.1626	3.88145	4.1071	71.515	73.25	28.5015	23.874	52.2593	27.7809	39.6861	22.8368	36.6054	33.3171	13.7905	7.76843
PBANKA_0307500	40.9456	41.924	13.3234	14.3845	349.284	199.66	19.8271	27.6078	44.2645	17.3018	17.4578	3.86964	5.71054	4.25197	6.93214	201.148	89.398	40.1051	54.5339	14.7033	95.9683	41.0776	91.8347	305.329	221.106	19.3935	32.4684	27.6188	6.03286	1.29757	2.80041	1.82828	8.72884	8.93569	3.76111	6.58863	6.22711	15.0993	18.0621	20.4277	3.82816	41.7235	21.2086	33.5995	34.1306	272.949	282.739	62.7266	40.9682
PBANKA_0307600	113.724	78.0679	62.3216	57.1913	197.034	124.698	742.403	706.45	101.451	142.575	144.253	6.00201	11.7754	11.852	8.91769	144.444	142.551	406.639	115.556	910.53	178.575	432.003	171.471	235.685	191.782	35.789	38.8316	36.7388	372.971	33.919	33.4548	22.9507	36.0339	33.0787	23.1657	265.147	341.745	27.8546	25.6309	32.2087	19.0132	34.7079	30.9559	40.4	30.0871	95.3328	63.0234	16.4479	3.02791
PBANKA_0307700	41.6658	36.1415	35.6487	44.1034	57.3259	53.0341	18.3841	8.29473	28.1386	2.39844	2.73943	3.86009	7.25174	0.942772	1.02382	23.094	17.6595	6.81487	25.6678	12.3809	26.6956	9.96232	68.997	66.5161	61.2268	40.3179	34.2568	32.2029	1.74029	5.16494	3.3081	3.96874	1.61231	0.70167	0.270989	1.44411	1.45166	37.4966	32.1269	10.2482	4.32118	38.1648	30.78	39.9534	19.8468	29.0931	16.9461	1.53924	2.89027
PBANKA_0307800	452.957	540.651	333.593	403.953	369.931	407.856	711.542	839.158	401.584	191.299	164.15	260.546	296.527	383.832	303.614	417.54	305.262	384.165	263.919	807.833	233.96	405.987	322.6	351.274	279.359	408.124	420.132	408.283	921.237	465.673	399.843	407.511	223.353	234.169	163.18	895.589	1020.14	228.954	204.026	282.324	241.864	268.155	268.95	182.709	189.5	175.519	192.665	609.539	703.041
PBANKA_0307900	20.6703	16.801	30.7132	46.2734	8.95256	9.72516	12.2052	13.2119	8.57532	1.59483	1.58201	5.23741	11.2153	5.27816	3.90142	22.5139	15.3557	15.2503	16.9166	12.6301	20.3239	15.4129	41.3801	24.8744	26.1269	37.9319	39.9701	37.4225	4.17209	16.064	11.6603	19.4676	4.90691	4.74198	4.13982	4.52427	4.5958	24.1049	13.4938	19.7228	6.96233	14.537	11.5105	10.988	5.85208	5.9768	3.28657	0.96446	1.03485
PBANKA_0308000	41.5132	31.6984	152.071	137.162	185.115	211.276	58.4822	40.2999	47.0295	65.7494	59.1968	31.7202	43.2229	47.9194	41.717	61.8272	76.2065	41.1851	91.4037	87.418	80.0273	43.7699	137.079	120.764	126.7	76.9035	77.7741	85.6555	55.1746	127.891	126.833	121.576	66.8789	50.9514	57.6742	58.4464	59.0452	23.7864	11.8557	118.442	37.6913	96.326	77.5602	72.7287	50.9157	63.233	76.3695	8.05558	8.40344
PBANKA_0308100	91.4139	43.5703	200.695	163.634	113.357	96.557	41.9881	25.4775	19.0697	14.7682	13.093	68.8224	82.7537	136.914	179.963	48.3533	19.1363	22.948	41.6099	47.4414	27.8196	27.1686	158.267	47.4512	68.9544	64.9234	61.423	60.4627	45.8621	206.214	219.721	226.762	85.0576	82.6968	50.6142	47.5584	45.898	5.73927	3.32869	137.175	139.689	190.31	178.733	180.162	174.547	67.4525	96.0568	9.84799	9.08372
PBANKA_0308200	3.7495	1.91303	7.70832	3.65936	10.0625	5.94751	22.7234	16.0093	7.15882	9.84795	10.771	2.0005	2.35877	2.32652	6.61709	11.5618	13.5691	17.6182	16.5232	27.3252	20.9395	19.3771	15.2988	10.49	10.438	3.84828	3.72689	4.20989	18.9284	4.51342	6.10397	5.57672	4.38618	3.64133	2.59625	20.0615	19.4384	0.907175	0	92.0482	71.2994	188.873	205.332	109.409	85.7519	36.5549	31.569	4.506	3.07674
PBANKA_0308300	26.267	43.3013	94.3452	128.611	300.336	348.485	39.0274	171.607	35.4776	43.0355	33.4466	16.2649	22.6894	24.1561	25.5366	372.351	141.734	526.575	110.96	39.3548	140.683	382.638	168.192	400.556	347.651	121.393	138.799	141.973	19.4914	37.7176	44.261	28.3052	125.083	93.3883	117.745	20.1078	21.9971	95.5589	97.1562	50.0386	47.2904	122.635	78.311	125.47	80.1974	161.243	125.777	21.7692	12.1657
PBANKA_0308400	7.63373	10.4144	56.4891	62.448	23.561	22.5814	12.4431	11.9798	87.5159	242.244	189.565	4.51319	3.50206	10.927	5.22684	28.4892	185.185	10.3434	221.586	20.2052	226.221	21.145	63.1066	30.2189	25.5486	28.0299	36.8966	33.7325	7.89275	25.613	29.1113	35.7256	11.4199	10.5045	6.10718	11.2979	6.64148	3.29238	0	56.9152	62.6044	61.9589	50.2089	37.4706	27.0623	33.1669	17.7314	8.92008	5.58316
PBANKA_0308500	130.725	198.485	87.8415	130.905	20.8077	30.1586	30.3414	44.777	108.466	142.495	105.338	42.8188	66.2398	48.6532	36.2289	129.432	204.47	61.7262	143.815	27.4987	149.78	75.4031	115.724	125.487	67.3888	217.173	200.854	187.795	15.2865	76.4213	62.37	85.5968	50.487	41.2833	40.43	14.8205	15.5999	39.8369	43.1556	99.1172	45.2756	78.5354	44.8377	51.4908	30.7373	39.4647	29.2131	119.923	81.7904
PBANKA_0308600	283.558	343.881	622.86	573.436	166.032	167.177	27.153	44.6084	119.316	79.855	75.1216	265.94	327.178	438.448	415.941	375.314	112.189	39.6571	132.219	41.9358	146.149	51.2414	267.962	288.945	168.531	559.756	561.368	572.379	66.741	560.618	401.392	525.02	137.142	144.961	67.5667	69.1503	56.3091	70.3061	81.5529	503.765	595.647	305.09	317.419	185.309	181.796	143.618	166.99	175.93	167.244
PBANKA_0308700	8.70073	9.50481	38.3611	30.9635	28.103	25.3327	45.7622	27.0082	26.0489	20.8209	17.2732	8.69339	8.77257	6.7706	5.03644	39.3682	72.0792	43.6306	74.8439	50.2111	128.283	44.5941	65.5667	54.0181	53.9266	36.6637	36.2209	34.9555	13.8704	8.66626	7.74315	6.51158	5.9874	6.12929	2.10415	16.2346	14.7796	54.3748	43.8008	60.3296	30.6351	64.9697	36.7156	63.0422	28.3774	77.2857	42.1919	17.5379	5.3666
PBANKA_0308800	35.2349	17.9709	97.3974	88.489	129.375	115.155	50.6587	33.489	115.968	194.714	169.005	13.2564	20.2013	20.4961	29.1476	74.9658	139.986	37.8643	164.715	72.8676	214.97	57.8764	171.775	93.1226	118.154	47.8349	48.7737	52.5637	30.2551	50.5481	61.6251	42.6583	25.5666	22.7792	19.6274	32.6782	34.7744	35.0617	31.7739	27.9996	19.4453	85.6098	96.7372	155.595	117.08	183.961	157.054	25.7273	21.0577
PBANKA_0308900	28.5041	36.7396	55.0841	79.6416	69.507	99.6697	10.8798	19.7083	27.7325	82.9748	72.9009	15.2107	23.5662	28.197	24.9575	75.7678	109.337	29.1557	81.7941	9.24424	109.856	24.6438	80.6207	80.8906	92.6102	68.2159	72.9475	74.5384	6.52083	30.0953	34.2746	36.6655	42.4569	33.1453	40.7139	5.91158	7.24292	1.83607	1.33111	21.804	7.44804	31.666	28.8843	66.6185	50.5578	72.9573	59.0256	11.2755	14.3224
PBANKA_0309000	67.2636	48.4053	138.804	167.614	97.794	99.2669	40.3533	39.5692	36.8614	25.2793	28.6072	93.4533	87.3518	100.981	97.4493	50.782	44.1833	32.2494	50.3906	58.9795	49.0809	37.9637	110.501	63.8015	65.2365	145.757	145.2	132.395	30.6468	109.108	104.823	108.759	40.1913	33.9403	20.1295	34.8991	33.2467	5.13261	0.930262	117.66	143.141	158.945	115.349	108.982	85.2557	47.3963	51.0316	13.3264	5.07721
PBANKA_0309100	368.271	364.21	219.805	270.326	162.408	210.02	43.8353	62.3268	142.395	71.7949	78.7976	425.61	407.678	299.208	334.081	128.855	69.1263	54.3692	68.8434	42.3152	78.6601	63.8043	187.629	142.129	157.448	204.158	201.511	189.875	65.4441	269.834	250.194	238.784	128.902	132.13	85.7994	65.3849	56.844	44.8386	29.6556	244.184	333.063	250.351	262.025	202.306	196.672	125.471	112.105	147.767	150.294
PBANKA_0309200	24.1692	52.1689	47.1349	54.5705	60.4125	81.3295	11.916	29.2753	34.0588	40.5455	30.3548	6.66293	13.755	5.75278	10.2378	112.75	84.7847	176.531	73.7822	5.62937	96.3111	149.892	61.1312	128.971	113.169	164.414	183.596	171.195	1.9815	10.8958	11.533	9.02371	14.1072	11.345	13.2647	1.67001	1.5988	29.8258	28.2764	26.8066	18.2435	48.6412	25.0273	64.5165	39.1453	65.7182	38.1052	16.152	9.3139
PBANKA_0309400	26.1498	116.305	70.962	107.063	73.104	159.98	4.1342	25.2419	13.2676	45.4503	32.7165	17.3357	20.8203	21.6521	14.0482	230.502	74.5065	69.6837	64.3372	3.61751	88.4035	65.6854	88.8136	184.83	201.393	284.062	318.601	299.981	3.33471	23.3231	20.7449	19.8376	12.9099	9.4311	9.08693	3.14316	2.96186	13.7498	12.0423	49.5219	49.8336	79.8841	60.2908	83.7999	67.5078	67.0873	47.2517	50.2115	37.9221
PBANKA_0309500	25.0026	22.2291	21.7033	10.0034	198.341	67.5294	16.6002	19.6025	137.441	58.3055	53.4747	2.98869	2.88322	8.45088	19.8879	400.552	73.6967	13.9347	76.2233	15.5315	149.041	15.2569	45.6063	265.049	126.385	4.63133	6.62508	7.26966	13.7181	3.67797	2.57208	1.26235	6.55284	7.67187	1.72388	13.5503	10.0852	943.288	841.076	41.7646	48.1056	90.398	125.098	66.3029	78.9091	297.333	378.429	54.4668	52.0946
PBANKA_0309600	21.1635	6.43609	97.464	82.4279	60.3752	50.3645	16.7789	9.45935	18.1994	9.86068	10.1218	9.17953	13.1016	23.3336	17.342	53.0384	23.0802	35.3026	23.2721	19.1671	30.3266	33.5553	123.315	50.0547	59.0632	87.6808	87.39	87.0307	5.40035	41.7086	39.2664	39.656	22.3755	19.7895	14.1419	6.40026	6.15667	46.1077	41.2506	75.2083	52.231	103.759	80.3143	103.317	106.843	76.3154	61.7745	15.0613	2.21812
PBANKA_0309700	30.8133	22.2426	69.8438	67.5245	34.5001	39.8531	20.1548	21.2944	12.1102	8.19293	7.39563	8.35331	14.6263	10.5718	10.9611	42.0063	29.9684	17.8853	22.4766	9.49273	37.8986	18.4346	58.2061	36.7814	41.4268	42.3717	42.6976	45.5599	4.5011	22.5244	21.0081	19.8594	13.6346	7.00791	8.58705	6.56932	6.50563	12.9222	8.64773	9.33887	7.56047	58.4867	44.6786	53.6941	43.2356	31.1533	25.9433	8.30373	4.2141
PBANKA_0309800	47.9015	22.4946	84.3008	93.1325	64.192	99.7668	33.4396	29.3751	13.2912	10.917	6.53623	42.0757	45.7297	57.4441	40.6099	49.0463	12.5407	19.941	20.4198	25.5053	17.8269	26.4517	83.8138	51.722	69.6719	89.3583	76.6022	76.387	18.0813	66.493	73.782	52.6583	37.1017	36.7288	33.612	19.3909	20.1704	0	0.703043	26.9679	19.6688	75.3076	59.1542	78.0798	63.7675	63.4983	36.9601	18.8291	10.415
PBANKA_0309900	40.9461	22.7273	83.2115	103.193	32.5375	35.4648	26.6466	21.1395	15.9466	38.9987	22.4213	15.0547	30.809	21.0346	10.7514	37.4116	31.1703	14.4284	36.088	21.133	42.1458	17.7903	90.719	30.377	41.6358	66.3156	66.7298	63.0865	15.4302	67.0865	59.9657	76.9812	26.1252	22.8778	15.8504	17.4642	21.7406	0	0	100.242	76.8497	164.63	115.158	85.8149	66.4404	56.547	26.7891	15.5122	3.42679
PBANKA_0310000	546.857	495.675	445.433	510.708	213.386	294.861	84.2587	86.8715	175.238	742.003	719.988	508.591	501.355	552.003	527.409	147.578	469.611	50.3487	611.128	69.3288	529.154	67.3143	313.344	118.961	194.215	395.816	373.986	384.614	75.6683	462.463	428.066	402.523	284.508	262.931	233.417	81.4271	64.3046	37.2727	25.5614	397.501	403.534	382.991	405.083	293.98	273.939	180.41	151.908	126.002	167.412
PBANKA_0310100	60.8637	18.5325	239.532	177.401	115.09	94.6684	116.37	82.7414	86.6888	153.703	165.264	44.9402	85.3779	128.07	107.467	70.3861	81.3349	46.6849	180.838	114.085	222.557	76.8621	149.854	76.5975	86.0682	150.83	153.283	166.205	197.102	245.409	278.149	312.851	89.7855	99.3137	40.5214	223.386	197.134	55.3661	36.3165	265.533	200.53	326.583	344.928	210.488	234.769	107.713	87.3784	2.38101	11.9224
PBANKA_0310200	117.132	64.0583	279.211	319.698	140.621	144.339	268.917	178.749	120.942	46.3726	61.5716	100.311	83.8081	176.143	204.183	69.3429	94.5111	62.2211	166.618	144.453	214.457	84.4626	129.739	72.859	72.5838	196.814	166.386	171.978	130.093	220.259	251.683	292.441	91.1466	77.8187	26.7148	166.855	170.81	0	0	231.169	97.4727	319.524	366.867	258.323	251.64	107.582	169.89	7.71568	0
PBANKA_0310300	37.1303	17.1699	110.918	84.4078	97.2903	75.5645	171.775	148.404	45.9865	59.3128	59.9896	37.238	39.7706	60.5098	60.484	61.8306	73.1615	131.63	92.6921	232.765	97.607	133.59	77.0113	32.3332	45.0215	76.5203	88.6496	83.2725	199.298	108.066	127.091	104.356	44.3892	47.9311	23.7108	195.415	197.958	7.71358	11.8834	87.6883	63.5584	176.398	151.684	119.562	90.4816	42.63	53.5255	11.7554	4.90521
PBANKA_0310400	69.2997	48.4079	102.359	106.01	44.7223	32.2583	33.3847	24.2777	60.513	44.3408	44.6764	23.4434	34.9316	48.6544	34.9533	69.6363	118.219	37.3768	111.704	34.0706	114.491	41.4892	91.6151	53.667	61.5778	119.86	110.802	104.352	19.5838	71.762	69.5753	67.3845	39.1029	38.1378	27.6657	16.7573	16.3473	12.4989	11.7266	50.8393	27.9606	80.5648	59.6019	52.2039	37.7708	20.1623	17.666	6.30786	1.66238
PBANKA_0310500	17.3898	24.8007	5.85649	5.36147	26.1276	26.1662	31.8882	67.8256	37.2838	22.9617	16.4376	2.64515	4.13691	2.91394	3.0756	117.554	83.2932	284.075	63.9997	14.211	81.9677	226.942	37.5802	60.9792	64.5552	29.1581	28.6887	26.3343	0.773244	4.72678	10.0986	3.16664	72.614	64.4666	89.3289	1.0217	1.00602	1.33983	0.728513	2.51756	0.424612	9.57495	5.6458	4.09663	3.44155	16.0279	14.154	26.5444	14.6737
PBANKA_0310600	170.538	282.618	133.057	158.271	62.3227	97.283	29.9108	20.3995	2821.18	2165.67	1872.52	143.776	141.526	224.441	198.419	120.632	767.331	31.7127	896.025	25.0869	739.283	32.9935	143.299	101.333	80.3971	174.455	155.227	151.425	27.4502	257.609	213.921	225.097	113.049	121.9	84.234	32.2829	20.3006	507.292	500.367	433.649	529.916	262.433	260.379	186.397	155.099	112.102	88.3931	91.4308	47.9972
PBANKA_0310700	26.9813	33.4307	8.92888	8.16361	31.319	15.1054	309.938	506.82	38.9806	43.1256	39.5059	4.40257	6.63746	1.27211	12.374	96.7237	77.1754	311.109	67.4743	436.474	82.3326	349.987	68.8523	35.0298	58.6889	12.3708	22.1275	19.4544	495.763	2.42569	5.45563	2.4505	22.3355	33.0663	24.7766	479.829	514.437	0.505951	2.93444	5.70413	5.13099	16.1502	10.1523	8.59436	7.97094	10.76	7.96493	5.48311	0.857982
PBANKA_0310800	77.8066	98.3392	73.1707	125.636	54.3304	69.9238	24.0994	37.5859	32.2649	35.1892	36.197	37.3876	55.2803	50.6436	46.3562	144.176	73.9547	73.2455	60.6543	24.6764	69.3308	73.2627	107.235	118.033	90.9546	203.001	199.606	201.277	19.1201	50.0807	56.9232	63.8127	39.1506	41.3524	40.6896	18.0045	18.5038	7.32744	2.95125	31.2083	34.0586	62.2559	51.6243	40.2446	34.2972	41.2363	24.2847	17.8303	12.1956
PBANKA_0310900	269.47	244.047	533.398	524.696	159.817	185.583	94.5334	101.406	120.495	96.275	105.882	220.431	270.907	337.246	347.94	116.845	83.5096	112.859	111.501	74.3151	100.437	120.687	218.775	87.1557	114.204	433.291	431.767	393.389	105.532	504.258	470.382	555.788	318.194	197.861	312.401	113.585	117.074	79.4045	79.1543	475.582	470.262	387.762	358.497	216.442	177.192	137.484	114.62	86.2766	62.0665
PBANKA_0311000	141.027	159.055	229.231	195.279	225.505	261.743	38.2571	41.3067	154.895	113.118	127.278	163.946	177.284	153.487	203.279	105.964	185.526	44.5479	198.768	23.8412	188.108	45.4437	307.905	187.458	289.659	198.484	199.601	200.283	48.817	163.822	158.865	159.765	70.482	64.3142	35.3328	49.8171	47.2241	54.9086	67.1094	113.583	120.732	226.411	210.802	237.964	199.205	226.803	164.868	123.422	93.937
PBANKA_0311100	67.88	34.1531	225.754	208.863	109.412	116.337	91.8721	55.4875	157.271	142.053	123.629	46.4584	56.55	123.331	83.2076	102.025	132.561	68.327	147.525	78.4798	191.08	83.6898	198.661	91.3738	101.112	114.629	107.686	113.247	61.6145	220.569	240.544	221.208	227.813	215.408	183.555	68.1945	60.9374	76.0494	53.9858	210.774	180.759	306.462	245.431	211.535	194.259	123.251	139.149	37.9173	50.1524
PBANKA_0311200	260.779	414.917	106.167	149.198	46.4094	52.3896	37.7353	54.0224	420.777	53.1143	56.8807	97.2372	146.551	99.4642	59.9287	321.748	142.397	45.6184	111.932	17.6359	85.0923	41.7716	114.956	313.849	75.2777	142.54	139.896	141.249	27.0309	105.704	85.3654	92.955	29.9798	36.5249	15.2757	23.9635	21.9111	67.2537	77.4898	85.7515	68.5084	86.3974	57.8357	54.0604	42.7764	58.1387	51.2454	640.178	605.538
PBANKA_0311300	25.5712	30.6338	6.57347	12.3718	12.7947	8.67858	13.4403	10.3683	83.6177	232.728	111.645	9.32396	17.0368	4.15819	2.20553	30.8819	171.321	18.1913	178.412	20.3632	199.896	14.5146	51.4745	39.2489	25.5654	15.34	14.8182	20.4734	9.22708	14.1516	15.4232	22.7937	5.99011	5.1754	2.01358	7.95313	7.0129	30.1711	18.633	6.71904	11.3324	40.461	35.876	22.0186	23.7281	30.644	12.9621	33.3026	26.5293
PBANKA_0311400	11.0652	31.5138	2.20443	2.2455	68.2375	68.2617	46.1701	217.231	12.706	384.284	333.259	1.63244	3.67199	3.36109	14.6288	364.409	192.773	427.384	194.303	68.9414	312.907	357.217	52.1054	308.271	176.555	5.28682	11.9689	8.90665	89.3815	0.240371	0.952155	0.171346	3.1797	4.12332	0.953305	97.5743	111.988	168.019	207.167	3.37987	0.518227	3.11626	2.13279	4.86094	4.0603	91.402	86.3728	25.2898	11.323
PBANKA_0311500	44.7928	45.5982	6.24966	5.21342	236.671	89.6336	113.577	69.1734	416.749	1425.58	1327.96	3.75445	8.64166	9.72941	17.6653	188.036	1145.9	54.9376	1002.25	92.9147	866.209	63.9655	66.836	235.6	182.559	2.78359	2.57391	2.30505	86.1942	2.74744	10.6741	2.72414	34.2885	34.038	22.297	95.0253	90.061	0	2.44659	0	2.85198	2.14372	7.22304	64.9676	57.7893	260.636	303.844	69.0811	55.3198
PBANKA_0311600	261.327	309.666	167.261	237.447	272.74	175.496	42.4103	74.6584	40.2898	20.2512	18.411	64.9757	111.088	89.3382	91.7531	551.09	56.068	89.9083	57.3069	22.9904	49.0188	82.7091	243.183	558.931	365.959	428.453	425.93	402.001	16.4723	105.832	98.3893	117.885	76.7358	69.8973	69.1684	16.1697	13.3717	3.63773	3.24589	24.3969	26.2495	53.4598	33.9142	30.4209	24.1508	158.642	131.691	66.0839	46.6614
PBANKA_0311700	68.1376	158.827	128.22	184.574	873.92	1237.32	8.94792	62.4124	38.1497	19.9132	16.7165	16.2641	18.9954	37.2117	54.3355	332.223	48.8731	20.2471	34.7723	16.7544	57.2403	12.474	91.8577	524.281	498.8	22.6578	26.7155	24.465	12.7613	49.5462	40.7558	40.2968	15.8726	22.2389	7.15412	12.4248	13.5824	6.79794	7.7446	276.636	208.051	275.291	224.096	233.092	194.239	441.595	357.661	68.6279	47.2092
PBANKA_0311800	553.703	905.971	109.849	131.757	499.977	252.216	40.1028	47.4317	167.457	7.73789	10.6281	404.583	428.045	241.652	213.548	913.395	54.6025	9.20356	80.6455	10.7066	67.8149	9.30169	336.862	1431.85	542.824	319.839	326.526	308.938	22.8897	295.514	198.296	201.684	89.4768	111.66	52.1852	22.3362	8.90816	525.449	458.492	162.48	137.303	251.191	220.93	145.972	109.754	646.255	569.234	3548.1	3213.79
PBANKA_0311900	67.0192	46.1253	61.3938	44.2175	205.678	167.014	56.1058	42.9776	279.39	319.307	277.444	136.233	150.498	118.167	146.149	79.6813	269.561	43.0505	297.937	35.8556	231.737	62.0173	151.94	116.255	174.432	69.4572	69.0862	69.1516	66.5183	128.01	135.658	79.9431	246.759	156.528	256.594	67.8616	71.5042	94.4914	70.9511	183.469	185.379	298.514	290.727	350.061	224.223	261.895	192.932	43.1757	34.3365
PBANKA_0312000	75.2309	57.8575	3.13828	3.41439	44.6678	22.5537	888.119	838.087	530.451	1838.34	1722.24	2.53458	3.08052	5.10477	18.8355	191.768	3046.44	887.809	1664.94	1444.17	1728.66	636.527	95.8594	53.934	80.2064	8.48656	12.9124	14.2206	746.157	1.24094	6.62695	1.27774	25.6659	28.8027	14.5409	782.482	830.063	13.7183	16.9073	2.06214	0	11.7643	8.80859	9.32104	12.2156	3.83876	11.3663	1.85835	0.775439
PBANKA_0312100	77.41	61.3151	95.3733	137.666	227.118	261.367	67.9854	121.498	48.1409	86.0223	95.2782	39.8519	45.6743	56.1733	56.0866	207.101	164.394	124.244	125.589	54.4843	158.254	116.202	156.813	214.238	245.471	104.027	98.808	94.628	54.8334	46.2452	56.5972	46.7587	33.5345	34.431	25.5631	57.2577	60.5864	0.418696	0.910641	12.9025	7.43071	59.0455	43.0156	79.5145	71.1253	85.7634	75.6268	23.2547	17.0404
PBANKA_0312200	60.0351	60.9028	78.0532	83.5361	43.0617	49.6806	51.3739	49.4332	31.9058	41.9021	44.836	15.5285	22.3618	28.9799	18.6853	81.8085	81.7699	132.171	71.7622	36.8662	101.051	131.342	153.244	89.9354	116.279	120.649	115.813	111.04	15.5324	37.8783	45.1653	39.6372	35.4708	34.2857	35.5076	14.5595	16.3514	0	1.79896	33.5705	22.0189	65.3166	43.8162	57.7459	53.1152	39.5787	28.2695	23.53	23.1434
PBANKA_0312300	219.467	244.714	115.993	196.086	195.699	239.049	120.597	110.796	363.361	88.5058	88.3899	76.3489	78.8523	80.607	86.2128	211.276	311.855	200.795	151.727	103.175	182.426	177.464	172.7	202.122	150.761	157.977	173.628	175.977	33.6656	56.8436	69.3484	51.6648	57.793	55.2928	59.6177	36.5634	41.0364	133.824	123.032	86.0057	68.8408	123.357	122.979	177.244	204.587	115.6	119.718	63.9315	83.3196
PBANKA_0312400	82.5235	111.411	120.704	140.979	61.8006	113.028	31.8497	58.5909	89.2426	60.4528	85.4327	154.793	167.376	118.583	166.236	36.5843	49.2163	38.2444	66.5896	22.1309	51.1686	40.2472	91.1041	62.3384	70.4252	93.6596	92.5454	89.5646	41.5332	132.85	133.096	118.093	113.193	101.87	111.044	45.0787	44.2198	63.2273	76.9567	76.692	110.777	154.412	175.35	195.593	176.757	136.076	95.1912	180.123	173.76
PBANKA_0312500	41.5659	28.7799	10.9477	8.30569	143.095	223.625	72.6741	71.6669	21.3278	72.8298	90.1009	8.38046	7.3806	11.8332	27.9658	96.3171	171.594	171.621	142.606	31.0779	146.019	143.786	107.168	113.039	193.66	35.9401	38.4109	46.0612	23.6842	31.3501	74.8473	14.5991	288.157	262.027	462.431	27.1917	29.2545	8.27131	16.7903	41.6523	40.8923	77.2371	63.7327	99.1937	71.9534	80.5462	70.9307	7.46984	5.37676
PBANKA_0312600	31.8779	9.07863	15.522	6.65087	240.606	137.665	66.9601	31.0393	23.966	46.2327	37.4565	8.11974	10.045	11.439	24.3474	88.1994	73.6122	60.3278	81.3998	45.9447	103.86	77.7471	109.393	106.771	131.94	11.046	10.3347	10.998	35.0681	24.0825	31.4833	16.5311	72.124	57.2446	48.754	38.5481	42.47	29.9973	21.7475	24.425	9.50659	95.8721	90.288	165.604	161.81	210.552	165.695	22.5755	17.6628
PBANKA_0312700	30.2373	115.372	24.2995	25.1109	90.5216	45.0203	234.569	1595.53	9.40151	21.8425	20.9701	20.8814	24.0777	15.9165	86.2859	544.517	85.2186	1555.32	64.9985	683.218	90.0057	1447.69	111.646	88.2738	116.049	39.5621	63.865	52.9555	758.789	10.9531	28.6347	14.0653	71.8853	75.3409	76.0064	662.934	770.219	13.8118	11.0147	8.99691	11.0889	8.00607	10.5315	5.94359	6.30716	13.1408	12.9697	2.18286	1.43134
PBANKA_0312800	26.1041	35.3225	52.5975	69.1419	21.3404	19.4676	12.6498	17.6938	173.709	90.6159	86.3661	16.3084	16.3293	13.5789	11.805	42.6198	169.368	16.8625	150.956	17.0415	193.749	25.996	50.6133	38.425	39.1358	111.669	111.126	104.674	7.05173	17.9204	18.8473	20.4618	11.0256	9.40805	5.78175	7.46577	5.61584	1.49853	1.52097	20.4987	24.3153	28.4148	22.6121	19.0402	12.3174	15.2637	13.4094	5.95464	6.43766
PBANKA_0312900	66.8717	78.7326	44.494	45.2476	36.2769	35.645	5.67365	5.13833	69.4795	15.1406	15.3192	16.5739	26.0191	21.4127	7.58167	55.3774	31.5932	8.68677	33.9728	5.26057	39.1623	14.0052	109.802	78.0875	68.9854	103.937	94.2246	96.4561	5.91549	52.8001	37.6073	38.8521	16.2892	22.3601	7.82962	4.78602	3.89558	4.3451	13.6505	30.4808	7.34415	106.266	40.6877	71.3479	58.5334	46.2035	26.401	8.50215	2.45611
PBANKA_0313000	13.2909	18.4218	17.4919	23.3576	9.73793	12.139	15.516	10.8379	28.5516	59.9388	53.2278	3.49636	8.39863	1.61184	1.08987	25.8821	118.588	20.7273	114.695	11.6459	127.731	25.9671	20.3748	18.882	13.27	44.2731	42.6312	40.969	2.06735	7.63178	4.95622	5.9147	4.5451	3.48571	3.91041	2.30592	2.79241	3.93109	6.79608	16.1368	8.43327	33.8559	25.9699	26.5048	18.4346	17.0928	11.2746	2.45782	3.07674
PBANKA_0313100	46.887	34.7781	58.4622	76.5581	22.8353	40.8164	15.4182	21.7703	82.2967	72.5068	63.5205	19.3927	34.5133	36.2252	23.151	49.4246	111.639	41.701	114.092	25.3414	113.909	53.5891	111.922	48.8484	71.995	168.007	162.621	161.952	18.1153	71.1133	67.1477	71.1508	37.9609	27.4179	22.9075	18.639	17.5552	6.76872	7.01028	14.8988	8.58045	87.991	61.7011	62.4162	51.6627	35.7169	20.8306	4.58464	2.18634
PBANKA_0313200	5.49389	11.6398	10.0698	10.9557	15.525	20.5286	4.85718	10.7349	14.9593	77.7016	61.0438	3.37301	5.02893	3.20425	3.56148	30.3979	126.584	27.4778	116.992	6.66805	146.735	23.4448	14.1723	21.5413	18.593	61.5749	54.6539	55.4072	2.2705	7.33788	10.7223	7.65311	7.71105	4.96181	6.66533	2.64622	3.30745	0.209608	0.607848	1.57543	0	7.19013	5.38363	11.0376	9.61959	12.9039	10.594	2.55552	0.829383
PBANKA_0313300	182.396	161.546	83.1433	153.093	393.634	706.832	128.668	167.599	242.329	1016.34	1012.05	90.6302	100.57	80.7604	119.227	424.371	705.081	122.426	590.537	79.6579	732.646	120.63	229.468	446.479	374.337	133.054	131.303	133.864	59.978	92.3695	99.7098	77.4179	105.619	82.3182	116.608	68.5552	74.832	5.22758	2.1055	25.7573	20.6167	101.559	83.4504	142.275	151.187	253.556	203.572	58.4884	34.146
PBANKA_0313400	26.5544	168.193	14.7051	27.2337	472.352	442.755	6.47792	112.496	122.171	63.3187	47.5456	9.94481	10.8021	11.0776	15.6261	958.383	261.477	5.15375	116.207	3.34606	286.677	4.16019	48.4693	441.581	282.724	2.62342	2.01087	1.51128	2.28886	6.55061	10.6539	5.63164	20.5435	25.7842	13.3146	1.3701	0.588304	8.67109	12.9125	4.05126	2.37665	45.6658	29.9079	35.4297	32.9078	148.733	127.378	64.8693	40.1387
PBANKA_0313500	18.822	9.60095	1.51599	0.530831	109.685	101.49	18.6832	13.6437	32.3245	87.5023	71.5111	1.29019	1.3706	1.47733	2.58745	15.506	108.593	16.7812	107.776	5.08354	151.59	16.0117	36.3077	53.6396	59.3732	2.14087	3.3571	3.19175	0.583476	2.06312	5.7689	1.22417	25.8007	21.5637	28.0265	1.0481	1.00506	0.386563	2.24201	0.871628	0	8.47176	9.92858	17.3352	20.1237	43.0521	25.9433	4.18927	3.93316
PBANKA_0313600	14.5904	16.871	0.95076	0.436949	53.0885	71.9641	47.19	61.992	7.5015	65.2097	56.375	1.25707	1.28937	1.28006	3.49511	171.532	166.126	777.078	130.467	26.6895	149.41	585.821	47.5853	161.474	141.679	35.052	38.9189	30.7711	1.09779	3.48693	17.8808	3.31937	264.502	177.406	303.973	1.10923	1.0433	0	0	0	0	4.8511	1.75128	19.767	24.411	45.5886	25.9122	4.2694	2.87782
PBANKA_0313700	9.42149	6.59696	2.93931	1.87944	31.3419	26.6231	63.5166	60.3649	11.7749	18.2378	19.0987	2.65689	4.76027	0.865209	2.91944	50.1523	72.8689	214.541	66.7769	35.189	91.4533	261.301	29.0041	66.6395	66.0254	9.46909	11.9572	9.80406	15.5545	1.83941	7.48864	1.01982	83.2311	64.837	84.349	16.3343	20.4042	0	0	1.76346	0	1.49042	0.627727	9.83083	8.83915	15.7571	7.12797	3.00178	0.663122
PBANKA_0313800	117.242	93.7629	473.295	646.903	373.028	717.652	154.176	411.882	123.482	264.446	303.727	86.7538	88.3418	183.3	203.297	389.236	660.173	619.547	588.475	198.742	591.458	458.658	629.999	389.162	617.304	369.335	371.415	404.588	205.649	339.802	391.279	342.608	255.661	207.827	218.663	209.841	221.269	4.30289	4.45645	275.82	227.535	345.866	265.93	386.13	358.736	205.724	164.507	24.7035	16.3308
PBANKA_0313900	12.3289	10.7389	32.5583	42.5239	21.578	18.856	21.2011	13.8241	33.7799	19.8821	14.6454	3.24915	4.73255	5.2523	4.01583	55.7909	93.9978	133.24	83.6068	8.80667	141.643	140.126	39.0417	42.3979	36.5658	85.5287	83.8835	76.8335	2.3131	8.18275	9.88409	11.2564	26.394	18.769	23.9579	2.90226	2.11941	12.5435	6.29572	16.4986	6.72732	23.0998	12.7784	13.3579	8.09629	15.3902	10.1931	3.04987	0.954472
PBANKA_0314000	52.9464	25.058	76.8911	45.6888	127.553	101.875	26.4864	17.9433	151.184	140.46	122.848	18.4134	33.7053	19.4795	10.401	74.2867	127.007	33.9372	131.336	11.1618	153.204	38.758	82.7549	96.183	88.0753	26.3237	27.6836	28.0731	17.0917	57.8295	56.9925	40.9507	55.954	47.9408	38.2897	16.5117	14.0625	152.099	62.0262	28.5796	48.2024	48.6867	49.5948	100.923	123.718	146.305	100.424	12.8776	6.71683
PBANKA_0314100	246.475	161.286	204.508	262.397	195.919	280.645	209.99	203.096	842.984	510.383	482.268	203.262	180.933	212.63	213.265	300.724	675.533	153.828	579.021	229.944	716.677	147.082	345.664	219.019	238.909	156.692	149.809	143.179	167.675	205.603	215.732	202.541	119.097	120.989	69.883	173.454	159.293	326.295	281.925	164.617	152.987	214.018	236.782	151.853	172.985	140.087	153.693	24.2201	22.7394
PBANKA_0314200	163.217	83.599	113.024	86.614	1114.41	1019.97	131.365	171.301	109.713	59.2965	66.1479	66.0585	54.1943	68.3654	122.083	315.705	147.305	484.852	167.942	117.683	152.105	358.314	381.593	701.144	965.049	143.657	137.113	139.382	104.414	122.283	244.279	86.8591	573.626	570.239	702.237	108.644	108.666	80.5032	94.782	33.3997	22.8594	120.585	128.195	230.173	207.336	484.782	376.728	49.7286	26.5751
PBANKA_0314300	32.8779	45.7843	31.6982	43.6882	49.1445	51.1285	23.632	18.9342	64.1185	75.0526	59.2205	9.73306	14.615	10.1226	12.7989	134.332	224.734	23.3203	163.673	10.4039	235.221	27.8264	62.7008	155.375	88.7855	91.1271	93.8587	88.0822	6.07646	16.886	14.7185	15.7602	10.294	7.57803	6.67885	5.33876	5.64913	0.94397	2.56635	21.9943	14.9579	40.5884	22.9193	40.2473	24.7322	51.9054	40.4751	30.9032	24.6785
PBANKA_0314400	121.629	73.124	97.1122	137.384	22.4403	21.3868	73.6528	58.4082	231.33	255.756	230.403	48.7698	64.0624	79.1428	88.0318	77.5258	168.443	33.691	139.039	61.4353	157.685	42.6705	127.659	49.6418	64.7291	52.6102	50.241	47.607	62.8432	80.235	80.7644	107.51	48.8116	64.3937	27.3819	64.2719	54.0853	1.49323	1.08256	98.764	109.789	100.309	97.0796	64.4265	33.7531	37.6062	18.5582	33.0392	25.3219
PBANKA_0314500	2972.33	2791.68	2680.62	1770.52	553.439	595.666	461.687	286.233	881.205	251.265	287.728	4365.66	4462.64	3710.12	3252.85	426.744	200.584	116.907	328.986	347.325	271.499	166.408	731.644	295.833	267.977	1145.84	1227.97	1342.73	742.422	2776.84	2663.68	3402.56	1203.05	1444.3	647.845	820.471	584.662	134.363	63.4301	5185.61	4880.05	2834.48	3017.12	1800.41	2061.15	790.443	1007.12	2330.92	2343.85
PBANKA_0314600	98.3545	88.6232	133.656	133.92	61.9294	43.5418	44.8704	35.5006	31.8256	22.3004	21.5507	28.5168	56.0754	27.3535	20.0136	78.5338	52.2678	43.3241	76.8886	61.5577	70.0172	53.7198	192.262	102.483	117.749	119.415	114.679	118.851	18.2153	86.1409	69.7517	102.762	66.0249	44.6366	51.708	16.6464	21.3887	2.00477	4.36026	27.1223	20.3309	56.034	56.8546	49.719	46.2315	36.6514	34.3285	22.9331	23.0421
PBANKA_0314700	45.6339	24.3666	164.933	149.192	151.759	169.985	174.941	148.669	137.41	228.324	262.296	27.4656	31.8113	61.8299	69.0304	130.76	277.197	187.231	376.38	219.758	341.063	271.187	250.425	128.062	177.056	101.156	104.978	109.436	138.139	145.534	203.251	123.451	431.115	439.142	672.941	142.103	137.933	4.07818	0.739151	164.754	147.338	262.299	236.495	262.203	188.557	146.643	92.922	12.8905	8.06832
PBANKA_0314800	59.1882	45.6089	22.1268	13.6192	94.2534	84.7217	467.697	381.659	24.2391	16.5882	16.3451	9.33147	17.7543	12.2354	22.2416	81.7477	53.7339	279.779	38.8189	527.066	56.5113	238.943	101.758	63.1521	82.5165	19.7581	27.5069	30.1574	235.291	14.6415	19.3467	7.193	29.5776	27.9821	26.3514	216.915	228.672	3.17369	3.06782	3.18049	2.68211	16.6323	11.0383	33.4242	27.536	49.733	40.3201	3.82156	3.58793
PBANKA_0314900	199.139	259.852	90.5372	151.708	31.253	24.7833	34.8045	54.6951	52.828	92.4063	78.7707	36.4402	56.5683	62.5335	47.433	68.1765	180.56	65.3884	102.924	23.0667	105.424	56.9813	57.7244	30.0323	29.7462	162.155	144.341	142.504	29.689	72.6665	72.7972	101.488	49.3346	44.0401	41.2414	32.518	34.3688	0.441136	0	83.8848	44.7369	74.1897	58.0676	40.6141	16.317	30.6137	16.4477	9.95978	3.491
PBANKA_0315000	141.622	80.1825	173.487	159.38	28.8308	30.596	4.70709	5.60502	44.6209	15.6264	9.73146	32.8815	46.3826	86.4226	49.8657	39.5507	39.7305	2.70735	39.5851	7.53902	34.6182	6.56693	70.6066	32.4733	30.0581	165.206	157.846	145.399	9.34246	128.111	124.213	181.354	53.1066	43.6109	20.3973	12.2084	4.58934	2.84384	3.43622	114.71	103.344	46.9692	48.6947	25.7638	16.233	14.3242	7.85424	8.13289	1.07167
PBANKA_0315100	140.842	208.75	61.0997	66.2104	87.6647	62.4939	30.6472	29.4089	350.265	196.469	142.425	84.4751	97.8768	62.3135	57.8032	171.586	267.528	41.2514	252.162	28.6141	400.992	45.0031	133.584	232.088	121.816	107.288	99.786	101.978	16.5397	82.9116	76.0968	77.3238	43.4872	43.4853	35.6991	19.1576	15.854	43.1961	33.7629	66.962	44.4909	40.1948	39.5462	38.0634	32.362	66.4811	34.6717	214.862	187.706
PBANKA_0315200	715.084	427.144	734.173	564.787	221.376	229.59	78.1275	66.8139	379.72	75.8228	62.7833	633.957	571.679	513.922	496.286	186.42	83.5096	39.6866	84.6595	71.4792	129.279	40.1098	344.59	127.207	114.647	312.472	326.729	333.395	79.0206	478.557	422.684	493.058	155.793	183.198	82.4127	88.8638	65.2573	26.4682	7.19585	721.144	427.797	576.914	576.25	423.751	444.185	198.125	233.009	183.758	119.691
PBANKA_0315300	24.3687	67.0276	33.661	54.3516	52.7855	70.8131	12.3987	45.6302	21.9318	20.5138	17.6951	15.193	22.9461	14.9039	12.348	171.967	51.9251	100.639	44.9754	11.093	73.0776	80.8068	61.9013	142.938	111.112	84.9353	93.9878	90.361	5.54812	17.4243	19.5833	16.3392	25.7294	20.9261	22.8478	6.13641	6.81866	0.382185	1.24685	12.3518	13.081	30.681	14.7242	31.4213	19.3722	55.505	34.8326	41.8497	25.384
PBANKA_0315400	181.557	474.432	132.759	179.381	107.696	124.405	33.5223	64.5238	256.915	116.219	96.9427	61.5102	97.0165	81.1451	54.9087	341.292	606.475	118.824	287.493	45.7808	385.657	90.7264	126.865	304.232	171.028	140.833	158.383	138.904	24.4191	101.736	85.2155	72.8631	56.7091	61.089	57.932	20.7466	21.4494	88.4015	107.833	82.2629	49.8058	79.8883	69.8277	83.4243	70.1642	93.8445	80.8023	342.786	318.459
PBANKA_0315410	185.081	151.909	229.06	168.099	128.878	128.821	85.1827	61.1013	350.54	207.438	205.421	67.4176	121.034	117.19	71.0065	111.007	212.646	68.394	246.673	83.7598	345.712	75.5859	217.371	110.877	171.138	108.629	98.6142	88.8254	45.1177	198.661	167.11	162.481	125.444	117.824	99.6762	46.6842	40.3215	17.5224	21.1724	491.679	394.889	460.076	345.352	314.182	252.05	174.339	87.1095	51.8694	31.9153
PBANKA_0315420	70.0078	152.916	103.908	49.549	83.8267	75.9527	32.7759	12.9389	66.606	33.6404	27.33	21.9416	58.3436	3.36593	4.30803	34.797	29.9837	9.55852	41.6301	15.1948	51.0409	16.9058	39.8486	25.3971	42.5385	25.141	15.6639	21.6834	0	18.1649	7.21767	8.57248	6.1561	6.88912	3.5475	0	1.50028	8.36701	0	31.4434	0	15.9451	33.5782	39.7954	22.9247	56.1918	6.9325	22.6688	9.45908
PBANKA_0315430	105.705	67.7759	110.288	71.3742	43.1251	70.5074	37.9033	7.67456	111.796	24.2291	19.3717	35.1979	81.1936	20.6063	36.1994	33.9551	50.7023	41.3065	56.7546	19.6235	66.5683	20.8734	34.8169	40.0681	32.2504	59.6484	44.5003	59.5633	8.56092	100.303	64.4606	78.5811	49.4058	34.7327	24.2729	7.14835	1.08056	0	0	27.1761	0	28.7106	9.67372	32.7568	24.7669	47.2167	19.9722	16.3269	0
PBANKA_0315500	46.0168	27.2868	25.2802	46.0351	17.0328	15.4329	46.7121	58.0715	55.9001	27.6834	23.3587	13.0203	18.4855	16.7134	19.0389	28.9659	49.7988	92.4973	65.6315	89.1099	98.3146	92.8702	37.6968	24.3278	26.2715	28.7975	25.2853	24.0786	21.0573	25.9903	20.8985	39.2707	37.7045	28.521	28.7426	22.6154	22.3297	22.1013	17.2555	50.4732	21.5515	47.7883	33.4316	34.9433	23.8727	28.0684	16.1991	3.07072	2.88299
PBANKA_0315600	3439.47	3709.68	2843.19	2460.91	1543.15	1504.02	395.736	318.95	2303.97	393.25	348.753	8266.49	7684.2	5123.18	4427.86	1302.19	302.113	171.527	427.901	333.471	327.705	235.268	1144.57	853.21	593.844	1861.57	1813.54	1917.7	961.362	4178.07	4287.74	4410.66	1736.87	2413.04	911.241	1003.68	762.545	4318.46	3922.83	8112.3	9687.06	4003.13	4476.14	3114.95	4580.05	2035.92	3208.42	9731.96	10766.5
PBANKA_0315700	109.93	70.8107	129.218	99.2106	273.04	180.859	124.498	67.1238	265.855	89.1052	76.9084	7.2047	19.6446	10.2579	6.05124	159.809	250.737	124.433	269.852	136.576	242.487	123.943	429.432	200.938	261.469	64.5449	61.9468	69.8194	19.9009	49.6635	85.5958	33.7781	180.795	177.292	169.777	24.9659	22.1273	357.617	293.956	68.1431	19.1551	271.165	183.945	223.308	198.381	93.024	70.946	10.2348	7.11784
PBANKA_0315800	574.394	248.676	506.686	280.4	1627.5	1043.34	2998.77	1696.41	355.145	1189.68	961.573	1034.8	948.559	886.37	901.522	820.828	704.879	868.832	831.718	2787.1	892.243	1023.5	1073.77	511.821	812.055	312.361	295.034	316.871	3916.06	808.747	1126.48	578.539	532.577	603.039	320.899	3536.05	3521.06	317.906	265.934	588.16	483.596	1384.1	1424.98	2457.47	2974.89	1571.15	1645.25	72.8796	88.4675
PBANKA_0315900	126.055	36.4375	376.847	484.57	175.637	168.27	85.3914	71.501	141.993	17.4389	18.7585	90.9819	94.8978	194.968	197.814	189.609	66.4257	57.406	61.283	37.0324	60.4357	56.4913	299.078	195.42	187.396	357.766	302.686	294.688	35.8807	180.962	229.331	190.565	154.448	156.351	152.053	42.1282	26.7464	9.52108	13.8052	204.346	128.741	264.101	218.22	195.514	134.781	109.531	77.134	13.3755	14.3517
PBANKA_0316000	81.5372	42.0127	111.824	99.4904	311.261	359.848	160.769	143.733	42.7099	29.7495	26.895	14.8165	22.3946	41.4011	53.0812	161.819	112.297	538.15	132.109	73.5487	116.862	625.025	306.669	242.421	392.474	126.216	129.972	131.895	24.784	90.6251	137.519	60.677	749.044	648.074	943.564	21.8597	23.9027	162.079	172.567	69.1488	41.6878	158.168	132.604	252.573	185.033	236.631	135.913	23.5118	10.8436
PBANKA_0316100	465.507	362.388	392.609	307.415	490.927	269.545	92.377	62.3447	88.8415	17.8117	15.3352	102.196	197.113	73.842	55.1237	761.783	61.3097	67.3556	130.122	102.972	92.911	77.4762	487.895	632.426	449.065	464.751	439.277	430.018	55.993	369.272	327.53	333.985	182.558	168.031	140.044	46.478	47.0773	61.2396	43.4529	29.3796	29.731	148.985	119.222	198.754	176.715	388.672	367.057	802.52	693.063
PBANKA_0316200	314.938	1852.28	414.405	1048.88	80.639	229.366	59.378	288.634	12.7676	53.8053	53.4261	1613.98	1424.77	870.185	1498.69	880.881	128.459	420.645	112.352	176.157	124.053	483.24	352.699	2133.22	577.797	2365.95	2540.23	2320.49	284.289	682.86	535.162	730.858	455.984	464.539	524.451	278.03	252.183	32.0014	21.7943	1.16618	75.2332	18.1108	46.7007	33.0768	72.137	704.126	896.201	8565.33	10166.6
PBANKA_0316300	305.431	519.036	88.8769	81.3735	437.443	363.572	55.1755	53.975	69.311	55.1678	42.2363	117.584	203.66	93.0547	30.5507	362.851	44.2983	22.595	72.5976	47.8395	60.4286	32.6482	361.44	706.663	374.104	178.071	176.716	191.914	32.7071	214.92	158.139	68.5066	67.4336	85.2413	31.1846	29.4313	25.7118	0	0	0.929098	0	8.83403	7.93741	21.4179	19.4748	96.8548	98.3247	1131.44	1186.47
PBANKA_0316400	31.6769	27.4465	129.429	137.716	62.5374	67.6073	75.1948	79.325	5.47006	3.36404	4.6273	18.0076	23.2935	45.0661	38.5329	61.986	24.4795	109.126	34.4439	111.778	25.4438	137.259	166.725	87.7476	87.8134	88.2401	86.2484	79.842	59.5963	86.115	99.1226	73.7753	140.027	140.27	158.652	56.8717	59.6778	0	0	0	0	1.32875	1.49236	0.94751	0	2.60147	2.31083	7.13647	3.15303
PBANKA_0316500	68.9469	255.666	18.749	17.185	17.3075	9.75758	13.0334	7.87922	11.2908	1.35683	1.28311	268.242	275.337	113.302	69.1167	60.9683	4.03114	6.74672	10.1944	9.08718	6.76943	7.6304	35.1306	150.726	39.582	33.4031	40.3637	45.0163	9.18872	74.4861	23.8712	19.8024	11.1142	19.4503	12.0428	6.57648	6.9588	1.1249	0	0.845479	2.85198	2.67966	4.5144	1.52865	1.54105	30.2187	40.0776	1321.18	1362.01
PBANKA_0316600	8.84118	30.4768	15.7843	12.6583	195.446	270.847	0.981391	6.31494	1.87259	2.03624	1.08876	1.92149	2.75922	4.21763	6.27527	394.237	6.79385	8.29052	11.5896	0.997861	12.474	7.87975	86.4506	495.034	359.221	72.4499	99.8236	103.547	1.18449	10.9281	11.9024	4.93576	4.23261	4.57678	1.99017	1.25593	0.885964	1.4823	0.089553	0.742734	2.19222	20.5388	19.135	65.2558	59.5662	119.252	110.637	12.3827	8.16936
PBANKA_0316650	0.600351	0.465129	1.94626	0.681493	7.10296	7.20806	1.20477	1.6252	4.25983	1.59627	0.411694	1.65637	1.64231	1.19788	2.21455	5.59261	1.54647	1.1339	1.58737	2.85917	3.43654	2.29199	4.80463	6.31251	7.70215	1.63741	1.54848	1.67495	1.41003	2.15485	2.3974	1.29428	0.834608	1.02155	0	2.18655	1.77974	0	0	0	0	1.89152	3.18664	6.06964	9.51824	8.88785	18.0925	0.896381	1.12211
PBANKA_0316700	112.932	12.2276	194.426	234.544	46.6818	69.4798	21.3065	14.3997	25.6482	16.0861	9.5602	48.8313	83.6754	183.52	159.128	58.3421	14.9067	4.96813	21.7922	11.5469	20.2194	12.0506	115.714	40.984	47.0124	134.875	127.55	140.589	24.2486	176.711	167.165	157.162	123.417	104.556	84.0794	24.0243	14.504	1.73953	0	15.6893	13.2308	76.2459	65.6217	86.2821	70.3004	22.3914	34.591	0.785488	3.93316
PBANKA_0316800	433.753	568.992	467.019	507.905	68.4667	124.397	14.7802	22.7072	9.87397	12.9388	13.3031	1125.45	998.245	1007.74	1313.78	113.184	22.4956	12.9171	40.8797	32.7888	23.4459	15.6909	305.446	142.313	150.114	1296.07	1378.62	1377.27	87.6501	865.538	627.918	860.989	286.418	321.367	137.643	84.601	44.8376	1.73953	0	0.653721	6.61541	27.3491	43.2824	25.4118	25.0222	23.8517	22.34	7.85488	10.8162
PBANKA_0316821	34.8299	51.3026	26.2591	26.5498	15.8125	25.7312	6.53888	6.5782	22.1089	10.4993	7.707	38.9093	56.2657	31.6165	25.6843	29.3739	17.2137	5.73701	22.3092	13.9629	21.1959	5.21836	68.6929	44.1329	31.9816	11.3616	14.9379	11.9853	4.99387	27.6198	15.9419	11.0388	5.70067	7.44271	4.04548	3.57417	5.04261	0	0	61.9012	66.2066	214.372	203.148	107.824	82.5562	65.204	49.9305	75.2853	120.359
PBANKA_0316841	186.455	554.112	65.3245	120.532	13.9327	36.3946	5.51414	6.84807	14.6452	4.17486	2.22077	264.487	304.503	213.299	175.651	66.343	15.5718	11.121	17.2982	8.37191	14.0168	10.4902	67.998	96.619	31.9527	164.109	174.414	159.815	9.44994	137.842	69.1952	73.0199	19.7818	32.3281	14.1707	6.37852	5.23656	1.29796	0.940996	12.6822	9.87223	86.5735	105.22	70.1121	59.5675	30.5093	37.6399	185.206	206.899
PBANKA_0316861	16.6849	21.153	12.9957	11.8068	0.384555	2.38483	17.9076	13.0028	2.15749	2.16056	2.61897	16.9744	27.1825	26.6979	21.2124	8.07425	15.4056	33.4574	19.8617	19.4504	21.6178	35.3652	11.6636	7.92262	10.2092	14.3105	13.5253	11.4	4.00782	32.5687	22.3434	21.322	62.1304	34.4008	37.5933	3.82459	1.34898	0	0	0	0	1.02407	0	2.19074	0	3.00743	0.89048	1.4559	0.60751
PBANKA_0316900	2.21659	8.51199	2.81188	3.11788	0	0.385701	3.79768	2.95677	0.926473	1.92185	0.793064	20.6829	39.6586	9.51853	8.44994	2.94983	2.53219	11.1945	4.7566	3.41241	5.59544	7.3126	1.94064	2.76365	2.5581	5.57619	4.6235	5.35835	0.933698	10.9828	9.97865	6.14401	9.24452	7.28107	4.96532	0.891012	0.25713	0	0	1.43708	0	0.455466	0	0	0	3.2102	1.5842	6.90696	9.18665
PBANKA_0316921	15.0289	122.577	20.8175	31.9877	20.8525	16.1305	1.04686	1.23286	1.1258	0	0.140538	4.76576	5.76645	4.36174	3.83801	2.90914	1.26699	1.93538	0.842912	0.678971	0.670352	1.36921	1.05815	2.93846	1.63195	10.9395	8.80995	11.027	0	8.58192	7.13167	2.77716	2.4217	1.81335	1.0056	0	0	0	0	0	0	0	3.26342	0.460437	0	1.517	10.1064	7.95583	40.6031
PBANKA_0316941	5.16473	38.8836	7.64374	12.331	2.3911	1.01103	1.10609	1.62103	0.616775	0	0	3.58451	5.79182	3.64041	2.7717	0.896504	0.173532	0	0.296867	0.418475	0.275441	0.321483	0.608699	0.32197	0.89407	5.77454	5.03894	7.04806	0.197777	5.33973	1.82546	1.55606	0.702393	1.26092	0.590274	0.0943676	0.0998536	0	0	0	0	0.530625	0	0.756758	0	0.623323	0	0	0.629565
PBANKA_0316961	0	0	0	0	9.40269	4.60351	0	0.125813	0	0	0	0.0824308	0	0.765037	0.830806	1.85547	0.430985	0.790014	0.737301	0.433053	0.912118	0	16.1975	12.5945	24.4257	1.30379	1.29463	1.33369	0.1228	3.75333	4.1758	0.515286	1.30835	0.854082	0.293202	0.234372	0.247997	0	0	0	0	2.63573	4.44039	15.0359	28.421	10.0626	13.7514	0.624527	0.781795
PBANKA_0316981	0.417422	2.68234	1.87064	1.64102	13.6394	4.50811	0.241895	1.10784	0.244479	0.587584	0.258887	0.050809	0.230297	0.140854	0.365782	7.90774	2.16317	6.05212	1.81784	0.106771	4.68847	3.39228	0.342305	1.91875	0.765815	1.90863	2.81829	2.80382	0.0216263	0.1983	0.262642	0.0680601	0.281616	0.213084	0.271087	0.0309564	0.0436747	0	0	0.0915351	0	0.464177	0.195499	0.703367	0.333681	2.38554	1.91722	0.384949	0.413045
PBANKA_0317001	7.97165	5.7412	1.45595	2.10296	0.797032	0.449348	1.41334	2.53286	0.462581	0	0.635204	2.6552	1.05306	1.23214	3.63189	0.149417	1.38825	5.40756	0.791645	2.4411	2.57079	3.53631	0.521742	0.965911	0.447035	2.42793	2.72219	2.95347	0.296666	1.81349	0.960768	1.34859	1.52185	1.14629	1.2986	0.566206	0.698975	0	0	2.51132	0	1.59187	0	0.378379	0	0.623323	0	0.50292	0
PBANKA_0317021	12.7575	9.56515	5.33653	4.32116	0.486896	1.098	1.57662	2.10432	3.39102	0.547109	0.423314	10.5432	13.6701	11.8379	16.2313	1.82554	1.69613	3.88636	1.93442	0.852137	1.79481	1.9639	1.91235	0.78675	0.728234	11.3845	9.27005	9.10321	1.32901	9.23199	5.75182	4.30928	2.5745	3.64133	0.865418	0.461184	0.243997	0	0	4.09103	0	3.88982	5.46097	3.69835	0.932086	6.09248	11.2746	4.30118	5.3843
PBANKA_0317041	10.7593	10.4794	2.32535	6.71743	0.363706	1.64039	2.07503	2.40408	0.985076	0.817367	0.263509	6.96689	12.6141	16.5099	9.33334	3.54551	0.79187	4.6449	2.07718	6.04709	2.01105	5.28123	4.28551	5.58308	4.21586	8.14476	10.0962	10.2306	2.61727	9.74661	7.01476	6.81667	7.15827	6.27699	5.17165	2.15312	1.00245	0	0	0	0	0.96855	0	0	0.696257	1.70663	0	1.83596	1.14914
PBANKA_0317061	72.4519	282.824	25.2195	24.3174	25.9634	20.9108	4.82955	5.44815	22.2442	2.31541	2.5081	729.083	667.012	155.741	174.943	47.7457	9.15218	8.2237	11.1543	8.7994	10.919	10.3061	37.6785	139.676	34.0555	29.8581	25.4556	27.8356	6.85166	101.167	36.6623	38.9419	14.4062	30.5837	9.8888	6.53842	5.16308	1.15177	0.835013	15.5822	5.84023	66.9457	92.4451	31.6947	22.0901	21.2717	20.9947	176.309	177.737
PBANKA_0317081	12.285	7.13844	21.4449	46.2611	2.51563	24.8194	1.1637	1.27909	2.10892	2.82673	0.850548	17.0403	24.0969	39.4786	39.6182	21.6935	5.4771	0	11.0356	4.10919	11.5915	2.02936	62.9423	26.4217	40.7609	55.6442	41.4361	37.9938	4.57771	79.7097	61.0528	65.2659	19.2134	18.3311	12.9172	3.9713	1.47076	0	0	5.28425	0	26.7966	26.334	19.1081	19.2631	6.55788	19.4174	3.17468	1.32471
PBANKA_0317101	2.07579	0.804121	2.24315	1.47272	0.409323	0.115383	1.45166	1.66499	0.712689	0	0	0.81816	1.21682	2.70368	1.47252	1.22776	1.24766	4.90077	1.32131	2.43567	0.848733	4.45772	1.7863	1.81886	1.07137	3.23517	2.55805	2.68885	0.304711	3.4149	1.97364	2.45066	2.52504	2.23702	0.848794	0.484634	0.410246	0	0	1.71962	0	1.09003	0	0.77728	0	0.640227	3.79133	1.03312	0
PBANKA_0317121	14.8072	14.2216	29.754	14.4817	24.3238	12.2439	1.47346	2.09808	4.03344	0.976136	0.377633	3.32807	1.86511	5.06655	3.64598	8.30556	3.0262	2.42688	6.03986	4.56108	5.20366	3.85433	130.982	58.6044	106.38	10.5851	10.1004	10.901	2.47897	20.9737	21.5717	11.5328	7.65558	8.62069	5.14685	1.54281	0.761833	0	0	0	0	0.578343	0.974331	2.88684	3.326	3.39689	4.02318	2.19259	2.74472
PBANKA_0317141	46.5219	45.2638	24.1621	20.5712	27.3075	19.1239	34.4093	22.9966	80.2342	22.0545	25.7199	164.743	169.968	115.371	148.993	80.4684	38.4597	86.8457	37.4	120.077	50.8224	98.442	134.812	183.221	129.389	48.5477	44.3386	48.9422	185.603	141.956	99.5749	49.0923	43.8685	47.1284	20.0973	171.156	193.401	9.53977	19.0194	5.37761	3.0233	14.7712	32.542	10.9382	15.5194	18.0191	12.8443	42.5385	39.7693
PBANKA_0317161	41.182	47.4432	13.9311	8.07928	18.4303	6.80762	45.274	22.9429	26.3111	4.28472	5.43327	297.992	230.491	76.0966	88.4027	50.2774	11.623	56.8145	13.5715	134.473	22.2557	68.4429	24.6839	131.189	47.5269	9.62746	9.88309	10.4905	157.386	44.5053	18.3861	8.10626	16.0552	23.0332	9.41332	185.857	196.821	0	2.57536	0	4.50312	8.46207	2.8512	6.63756	6.08309	11.9284	11.7731	95.4409	95.379
PBANKA_0317181	1.92048	1.48791	5.48476	1.47932	4.05747	0.960752	15.8663	14.2763	1.47572	0.18237	0.352762	1.97346	1.50103	1.48259	4.12595	3.65109	4.52302	23.7068	3.22404	5.39687	4.67399	26.6436	2.51439	3.60594	3.15568	1.92414	1.86345	1.64022	0.120819	1.10784	2.62158	1.9434	66.6032	42.4821	42.2132	0.038432	0.0406662	0	0	0.681838	0	0.864405	0.364065	0.308196	1.24278	3.04624	0.375821	0	0
PBANKA_0400100	10.7813	24.7992	7.24389	9.17889	2.57759	2.40335	0.0611467	0.403261	1.91793	0	0.172384	48.4498	41.3254	29.3142	26.4868	6.09594	0.172677	1.10784	0.984682	0.277609	1.1877	1.43955	7.48472	6.00721	3.48452	14.5938	15.3882	13.6927	1.03321	9.07292	6.54884	6.91616	2.67924	3.93523	1.64463	0.939027	0.298085	0	0	0.832985	0	0.264005	0.889537	1.3178	3.79569	4.65189	3.67305	13.0115	25.3718
PBANKA_0400200	0.257726	1.79709	2.08879	5.04666	0.914775	0.386796	1.76318	1.51166	1.06183	0	0.0662764	1.29516	1.20862	1.86412	3.29085	3.42981	1.39417	4.01591	1.24932	1.76108	1.68604	2.58282	3.4931	2.40197	1.53922	1.95815	1.26303	1.77193	0.226994	1.3876	1.21297	1.30968	5.91181	5.26252	5.28429	0.324925	0.458419	0	0	1.92154	0	1.21803	1.026	8.25124	4.37798	20.0313	10.5913	0	2.16771
PBANKA_0400500	1.5959	1.80943	1.64044	1.59067	4.00659	4.43975	15.7432	10.1859	0.935484	1.24195	1.12109	52.9292	62.8388	29.8041	61.365	18.4927	11.0093	22.3861	16.9129	14.4836	14.0053	25.4111	2.44186	1.89756	2.32468	2.75265	2.65048	2.6296	10.4563	84.3512	91.7971	78.7968	115.138	76.4198	127.98	15.409	14.297	0	0	0.29021	0.97894	34.2162	38.1193	249.368	243.852	331.273	282.49	37.8346	26.6276
PBANKA_0400600	5.43448	14.1471	3.17123	4.07154	1.54314	0.978731	29.6836	20.7924	2.31365	0	0.503108	16.5789	26.1225	14.9639	12.7681	8.38933	14.4469	63.7413	13.6986	22.5509	19.9092	58.3523	8.24952	8.10378	7.06829	7.55927	6.11146	5.19839	1.14875	17.2629	17.2993	23.8003	48.7299	27.6308	27.8851	1.37029	0.193327	0	0	0	0	27.7383	31.1537	45.42	31.0179	37.4113	34.8397	22.882	14.6268
PBANKA_0400700	2.70613	1.49757	5.0131	1.31652	5.48865	0.128932	1.97476	1.97678	4.86674	0	0.530211	13.5611	19.0358	11.4418	12.2859	1.20043	1.59334	1.46033	3.18008	0.800492	4.10971	1.10692	0.69862	1.1086	0.342049	0.979077	1.3295	1.54081	0.907976	8.67247	6.72647	8.92967	3.09026	1.84188	0.270989	1.19139	0	1.27829	0	0.960772	0	22.5335	17.442	17.371	21.0143	13.5927	11.6505	5.19493	1.44514
PBANKA_0400800	4.20323	4.57946	8.51646	6.26237	8.85813	4.3369	1.72533	1.65937	3.15681	2.61936	0.337779	11.4155	11.0876	6.94521	6.37333	8.74005	1.42109	1.48852	3.58877	1.63189	7.08916	1.69244	8.24009	7.15669	6.10142	4.52928	6.64032	4.94725	0.809817	9.78282	8.7671	17.1119	5.88898	3.21847	1.93355	0.772794	0.934538	0	0	10.7725	6.6069	45.3162	64.84	32.3141	31.2375	10.9382	18.3528	4.70686	0.736518
PBANKA_0400900	49.7985	41.7619	68.3018	83.7067	21.0423	24.3651	69.5848	90.4487	31.502	46.5614	51.0837	10.0835	19.1403	13.1028	8.54034	32.4076	67.3815	79.0692	89.0665	160.622	106.207	84.613	62.3027	22.8854	28.8092	53.0918	53.8715	53.9275	40.3258	55.3253	56.3494	69.6906	21.5868	18.5303	14.0973	35.3393	51.102	1.80949	7.87106	31.9605	32.1134	47.4148	29.0471	25.819	19.8312	11.1396	8.2459	1.22561	0.511416
PBANKA_0401000	219.508	296.999	134.876	230.865	111.777	168.541	59.0159	84.1598	55.3252	41.209	45.9614	133.838	127.579	141.242	144.657	140.794	72.6269	77.2299	71.2049	55.9563	87.8182	72.2309	179.285	159.574	138.442	183.153	184.368	187.681	63.1212	174.039	177.677	197.176	75.354	72.8881	54.725	62.2218	64.2749	2.18074	1.18575	50.8107	42.8488	83.3767	66.5127	70.3821	64.6045	43.9367	29.3614	72.6228	56.7035
PBANKA_0401100	81.1584	312.053	177.372	246.533	93.5884	147.247	47.6092	171.107	52.458	149.49	152.761	124.787	129.327	142.394	167.73	171.464	227.016	202.94	169.83	32.4028	156.828	195.564	111.298	146.336	109.094	269.673	258.327	246.367	63.6174	114.588	127.292	119.838	172.768	171.989	203.621	59.987	63.5207	8.26245	9.73394	71.4162	62.1893	141.835	140.302	119.298	91.2603	65.3159	44.2842	159.73	130.918
PBANKA_0401200	11.0998	11.7833	53.6303	55.9051	41.4813	54.3808	17.1004	31.1316	6.79741	14.4728	12.9135	2.85527	5.38051	8.22541	6.01904	96.2993	35.1771	77.181	39.9311	16.1605	41.0421	79.0735	63.6277	85.7354	77.0569	111.047	112.991	106.415	7.70818	20.9021	17.8092	20.5605	8.48518	5.91136	6.25635	8.61165	10.3225	0	0.191889	28.05	10.7369	56.3673	37.3899	50.6253	29.008	34.0701	20.8338	3.10745	0.748071
PBANKA_0401300	227.76	70.1373	222.446	228.926	124.844	146.152	163.47	113.427	81.4313	57.4928	52.4909	78.0661	92.8387	135.088	106.021	106.405	95.6543	56.0865	99.6064	117.008	96.5041	76.2215	228.647	87.636	119.126	170.183	170.636	192.471	74.1463	152.118	177.464	199.25	136.873	103.805	83.0606	76.0875	74.0152	9.53303	4.14676	163.364	120.847	167.138	174.455	141.206	176.306	76.8272	82.1456	24.1061	6.46637
PBANKA_0401400	163.081	159.143	72.4419	143.11	109.311	158.08	128.766	121.888	186.489	75.1255	61.5525	50.9391	68.6854	66.9507	85.2324	122	103.389	107.948	105.479	62.5092	105.246	119.762	163.135	154.962	187.921	120.552	104.927	100.109	40.75	66.9668	76.1796	64.1883	260.916	222.07	261.088	41.2949	47.7084	142.803	72.625	32.0392	23.4162	61.9424	42.1978	66.8583	57.4243	77.5348	46.5037	16.6821	9.6383
PBANKA_0401500	88.3917	55.4835	184.669	253.54	234.626	357.359	46.9585	92.5133	18.8269	16.5387	19.2789	59.2748	79.6412	71.4587	123.409	90.9826	34.4491	80.3052	59.366	30.9453	41.0266	79.7554	236.688	174.304	278.326	143.756	149.571	140.626	39.118	162.868	193.717	183.578	142.481	112.303	145.033	40.2646	40.6886	27.8744	12.3605	76.683	73.415	151.238	135.106	193.809	144.775	132.373	111.665	11.2425	6.42489
PBANKA_0401600	95.5005	102.448	147.145	198.202	76.3614	121.102	23.0227	42.9302	16.2442	21.9744	21.1178	104.03	129.804	118.942	94.5465	82.4	33.5215	63.8002	57.8089	32.2427	44.4112	59.7853	172.752	95.6761	131.273	262.565	264.031	241.241	36.5105	174.059	164.34	169.081	76.0936	65.626	45.9317	35.6498	32.8223	13.013	18.8683	67.4862	52.7872	93.8224	80.7718	81.6394	67.4456	50.0085	40.2525	9.79336	3.18747
PBANKA_0401700	58.3566	101.878	37.4863	62.5532	19.1957	34.2957	17.9144	28.5371	11.8659	28.8621	24.7421	10.9929	23.188	11.6387	5.43676	131.708	93.5377	157.085	97.3274	18.4134	140.004	145.303	100.545	118.531	90.2669	194.478	195.86	187.606	5.69324	27.7078	19.1724	15.8947	22.5553	18.773	22.2043	6.66674	7.51238	2.04372	2.77811	34.9456	11.6583	35.6611	22.965	34.7158	25.548	20.0162	13.335	7.15204	4.47653
PBANKA_0401800	117.235	161.902	196.785	213.149	193.819	230.582	33.9536	72.4243	28.8908	46.6333	43.8704	65.4687	75.6859	113.19	120.418	407.627	129.672	142.37	120.565	42.8069	130.223	126.882	295.945	330.08	326	338.716	316.483	310.026	33.2225	135.447	140.394	139.348	121.716	98.1658	92.7943	35.6764	33.2978	13.5728	19.9037	78.829	73.5153	153.137	124.29	175.117	148.752	148.469	136.483	25.4903	12.5545
PBANKA_0401900	485.617	466.163	273.918	408.896	172.049	284.985	245.943	278.692	364.452	212.836	223.344	259.104	335.239	344.056	247.386	170.441	215.819	168.196	211.845	182.6	185.282	198.32	217.155	156.219	136.337	209.354	200.958	217.478	199.559	407.427	360.751	311.243	295.127	360.493	305.336	200.527	192.212	229.391	204.682	351.454	257.237	361.491	288.568	241.287	225.114	132.083	133.409	559.74	527.39
PBANKA_0402000	56.9221	33.9803	30.2752	37.7661	84.8409	85.707	71.6169	51.9162	36.3765	21.0619	18.8693	19.2586	22.5491	18.0236	34.4486	37.6539	45.1055	111.185	60.996	55.6985	57.1847	149.457	110.558	76.1168	128.222	29.8242	25.6933	27.3841	30.1591	26.2374	36.3415	31.5351	118.584	90.5206	133.614	37.4237	35.1005	0.55142	1.59908	2.07225	0	23.1186	21.2442	58.6357	41.5479	51.8458	29.6972	4.7309	1.55848
PBANKA_0402100	16.0872	24.6964	51.3671	53.8006	86.3447	137.85	20.9249	55.711	27.6228	85.1271	62.9699	3.59281	5.37622	7.52255	14.2021	152.02	165.548	383.414	156.013	17.8443	168.671	375.386	107.745	193.27	248.266	112.39	121.202	121.609	6.86281	20.7584	29.2389	12.1768	116.072	100.487	146.218	6.70574	5.70298	2.40389	3.35149	25.4339	12.1893	54.709	41.7056	58.9891	45.2182	46.5699	28.957	5.84489	1.35882
PBANKA_0402200	12.1776	4.942	56.3974	45.42	14.4077	11.6039	6.8764	4.0117	21.3694	36.2335	37.3799	5.82823	3.39925	13.4024	6.74625	9.26048	41.8251	4.92861	54.1749	6.48398	66.8619	6.91828	12.4255	7.76022	7.43958	27.6777	24.7287	24.3833	8.85277	31.5678	23.1567	43.041	15.1154	9.66989	5.89402	6.17357	7.2201	1.91744	9.73075	85.0283	68.0586	338.916	281.637	289.879	258.739	118.042	90.5558	6.06076	4.33541
PBANKA_0402300	34.403	29.741	31.298	21.3312	162.632	216.111	37.6158	59.8754	30.9893	58.6737	67.9387	23.7371	21.8287	23.5438	44.4176	97.1748	106.463	82.4889	106.496	60.7335	120.05	80.2969	89.7848	132.163	118.368	48.2292	58.4585	61.1077	34.9571	45.9282	77.4989	27.3264	70.1428	66.258	94.9855	39.6701	44.225	10.6409	6.06137	35.4187	46.2483	88.7183	113.47	108.452	97.8774	99.9633	88.1656	12.6987	4.72599
PBANKA_0402400	23.4109	20.8012	5.57205	2.52295	152.305	135.441	189.014	117.231	7.73252	5.90953	8.04739	2.45282	3.05735	3.60684	6.25606	58.7609	29.4046	113.173	36.3042	233.678	40.5662	117.18	85.103	115.488	163.848	15.9686	16.5405	20.0198	34.0349	9.04113	14.0992	4.21654	33.4934	25.8377	33.2779	32.977	35.8956	1.17585	4.68858	9.72154	10.4341	25.4894	39.1668	66.712	55.1717	63.175	48.2256	7.16792	7.31128
PBANKA_0402500	139.429	80.7107	11.4288	4.20195	360.374	163.136	2219.35	1371.88	74.5595	101.938	100.449	18.5499	16.3258	18.7284	113.287	275.629	127.228	458.937	242.51	1207.32	213.908	679.847	182.388	137.237	207.037	14.2167	20.1864	18.3364	2214.79	15.0263	39.0664	10.586	100.715	132.632	70.2438	2038.87	2267.92	22.7311	16.4796	3.94265	8.86625	54.1485	64.5583	87.9172	85.0371	139.938	175.3	10.2643	20.7561
PBANKA_0402600	2.77359	3.82769	0.280989	0.258273	9.53697	5.98376	25.0232	35.1172	10.8321	19.8771	22.0663	0.358705	0.558892	0.151324	1.06984	24.3958	32.2179	25.2925	25.3619	14.9412	47.1338	18.4892	5.60523	28.9564	10.1229	0.683867	0.894238	0.62182	4.23684	0	0.296675	0.0400413	10.5735	9.29154	8.06547	4.77163	4.62507	3.00928	1.87	3.55424	1.08993	11.2648	6.901	6.42617	10.8953	21.8941	18.522	2.71769	4.86008
PBANKA_0402700	249.877	341.412	12.4692	12.421	357.779	124.939	3785.32	5006.03	270.716	621.549	743.707	9.48806	6.60856	11.2471	226.257	1115.77	817.401	3772.79	840.3	4478.05	837.516	4039.83	629.064	402.969	651.206	46.8583	98.0783	78.4606	6671.81	7.43838	38.7583	5.637	239.1	282.939	222.433	6727.58	7481.99	4.60484	5.2461	2.96659	11.6748	10.6559	6.336	16.7615	10.8144	314.41	463.838	80.7966	52.0587
PBANKA_0402800	175.876	215.583	68.4619	87.8194	243.779	98.9031	48.9719	61.3386	39.5804	30.2086	33.3433	59.4665	90.7562	109.44	108.462	489.637	39.7823	23.6408	53.0087	25.24	66.1371	26.0984	131.939	613.413	340.929	96.5253	98.5747	95.8989	25.4405	133.11	102.713	96.0765	109.156	105.181	104.207	27.5144	23.7478	0.636734	3.69296	20.5786	43.5868	75.2326	73.5933	65.1118	66.7303	225.571	255.87	196.375	203.355
PBANKA_0402900	47.1044	37.1418	51.173	60.5104	27.4702	34.1773	38.9144	36.9283	123.263	144.455	126.058	8.97025	17.6576	10.6513	9.95335	50.6455	201.543	83.7622	197.224	37.2162	284.024	105.5	74.2357	54.6463	56.9739	125.203	129.725	120.9	8.85165	29.7777	27.9678	35.0592	47.1396	38.2855	46.6891	8.23639	11.3892	1.93313	2.80297	39.2297	33.6076	57.7595	46.1045	47.2856	29.3203	33.0749	20.8221	4.36454	4.37089
PBANKA_0403000	3122.3	2983.45	1839.9	1674.31	779.072	909.864	313.124	208.099	1101.08	195.697	216.862	4710.53	3869.57	4822.55	4239.23	1267.66	615.289	280.804	680.108	417.783	424.784	319.39	1551.49	1102.21	886.079	2886.45	3127.51	3043.18	603.01	2867.2	2441.71	2853.7	1194.75	1517.88	655.909	638.677	466.344	94.102	96.452	5363.1	5059.52	2363.77	2901.37	1888.4	2378.25	1067.82	1236.74	2779.56	3664.76
PBANKA_0403100	75.4879	28.5408	139.002	103.686	119.321	116.213	131.105	79.0162	1619.88	812.492	636.31	37.4889	47.9087	76.0131	61.0035	66.4368	216.232	42.773	301.61	91.7847	272.105	51.8748	189.581	77.0643	117.285	63.6485	74.8706	81.5955	120.03	100.432	136.599	105.457	86.6832	97.6214	47.6236	123.848	133.017	37.9403	40.5352	147.083	146.818	212.153	198.74	198.77	216.112	72.6411	82.7251	9.91853	6.77248
PBANKA_0403200	9.87674	5.10142	6.79194	8.74849	14.5184	9.98184	26.9186	32.9489	476.798	329.459	419.106	10.4989	13.9187	4.52863	13.673	13.8077	495.734	6.21818	290.867	2.1071	523.433	3.99921	16.9214	17.5946	16.6832	1.5743	1.18369	2.20684	1.75737	4.83421	8.0248	3.96362	10.402	5.50019	3.25187	2.34784	2.0407	33476.8	33481	23.8023	47.6724	250.835	213.673	177.184	133.542	97.4797	92.657	22.3438	12.8664
PBANKA_0403300	9.54246	6.64227	21.8321	22.9338	9.43775	8.10549	39.3464	20.6972	51.8569	30.1297	21.5357	3.07059	6.17643	3.53281	2.17884	34.6909	80.733	19.2904	74.1595	14.4025	105.792	20.2076	35.7978	23.5876	29.7156	38.3132	39.765	40.4546	2.64832	4.21448	2.27531	1.95161	5.72612	3.32358	3.37064	2.42281	3.02778	71.4873	53.4353	8.33745	7.49972	27.3642	15.6306	17.0005	10.9753	14.4858	6.94432	3.33933	2.78682
PBANKA_0403400	181.702	200.194	117.938	185.5	41.1807	76.3397	38.4222	57.4927	716.745	134.899	118.433	48.2482	74.236	90.8331	54.4037	131.895	266.244	70.1971	180.595	56.6804	119.64	67.5672	97.3199	93.8916	61.0707	216.182	222.157	218.67	36.8911	133.931	107.863	99.2029	53.9239	52.1994	32.0488	40.6588	34.8027	95.5838	98.9949	99.6981	24.7281	62.2671	92.3756	70.2472	72.1531	46.9438	82.4286	70.4669	63.9536
PBANKA_0403500	36.5135	11.1777	59.7635	57.017	51.8405	55.6015	4.67916	4.33954	73.4445	48.306	48.6892	15.9536	14.8262	38.2045	24.2593	22.1627	79.4208	7.06463	66.6389	4.59172	74.574	6.62996	37.5217	30.2631	37.7042	34.3525	36.4311	34.1286	4.94158	51.2248	54.717	53.0731	19.4997	16.548	7.39759	6.28755	3.16813	14.1348	7.68562	49.1352	58.2341	57.2408	46.7985	46.8199	53.856	20.7655	20.495	6.78152	0
PBANKA_0403600	20.502	74.4729	77.6114	108.19	65.2601	118.599	21.2783	132.755	31.97	200.301	179.852	17.6171	21.5214	18.0449	28.4342	194.338	418.052	312.984	298.601	17.6341	359.075	253.761	66.7613	125.127	110.543	111.774	124.827	121.148	9.34355	22.625	30.553	21.5402	146.867	125.94	155.895	9.40214	9.89646	9.32826	11.8349	18.4043	12.3178	42.4517	29.0128	74.6059	56.5081	70.4784	45.3271	15.4447	9.11772
PBANKA_0403700	65.734	195.923	47.3014	73.1488	278.531	230.324	74.8491	203.905	32.3152	249.807	217.215	34.7286	38.821	39.785	46.4961	291.41	524.75	386.705	274.35	139.219	292.755	285.139	100.064	249.529	245.067	72.4838	81.1563	78.8916	76.6393	33.3085	33.6397	26.5429	76.7746	70.4301	78.2184	80.4745	86.0605	3.74966	8.42714	51.8561	62.7435	72.708	54.4738	60.1269	51.882	136.404	101.903	111.072	109.792
PBANKA_0403800	394.048	364.096	441.452	647.27	205.079	220.276	74.1984	102.772	384.272	94.0194	92.501	123.357	195.792	176.132	145.703	304.796	257.971	55.1314	189.679	38.9639	175.082	54.7928	271.749	319.976	243.788	490.829	493.744	509.601	30.5332	295.98	258.877	240.356	167.185	136.618	107.312	31.1186	23.925	99.0399	112.689	82.3653	80.2119	120.366	115.927	96.5791	79.1462	96.2297	108.273	69.5669	58.316
PBANKA_0403900	149.827	121.316	271.188	240.04	222.478	198.4	196.139	110.808	435.047	221.182	155.435	145.2	155.714	214.448	147.178	456.766	168.905	97.702	205.572	170.222	192.832	113.755	405.506	350.804	355.638	127.195	119.12	134.988	126.42	307.153	312.448	207.54	432.696	407.99	367.996	132.783	125.167	591.727	395.476	236.271	287.151	606.777	653.042	530.054	506.646	372.559	398.35	105.417	50.9559
PBANKA_0404000	35.16	98.9593	83.0824	109.68	45.646	71.9404	14.0937	38.5489	18.5642	10.5695	9.50394	20.0524	33.767	23.7486	24.0805	272.434	26.56	127.52	28.5351	4.44099	35.1525	131.938	93.8885	286.603	150.066	379.628	416.963	381.289	5.45526	25.2088	27.7664	23.2611	17.3606	17.7229	14.2996	4.55837	4.23871	19.2578	16.6208	29.1782	19.3748	66.1176	33.0402	61.3399	37.7585	76.8697	48.4591	184.27	104.076
PBANKA_0404100	56.4063	30.401	55.4499	40.9557	225.654	282.371	76.7137	68.6029	14.0767	26.8356	32.8917	15.0941	16.293	30.0188	37.899	115.067	88.7351	229.107	98.9292	69.2584	73.4828	221.737	166.221	184.024	289.431	57.8108	61.8284	65.6402	29.9078	55.1294	76.4103	28.4112	274.325	219.31	286.562	31.6588	33.9467	0	0.452234	22.9733	6.32601	57.0603	41.0552	110.198	109.383	94.608	84.7619	16.6187	6.34685
PBANKA_0404200	345.059	276.187	644.398	577.821	520.951	388.52	185.926	138.8	57.3997	74.6256	78.4864	686.863	599.408	956.496	976.763	269.377	103.658	185.879	166.623	278.352	137.707	229.956	677.895	265.843	393.132	407.881	409.528	454.279	339.869	1097.01	1174.43	1098.34	1048.16	1118.64	1169.44	347.001	270.572	2.41049	6.99025	440.253	550.024	708.578	930.612	987.617	1167.34	491.054	589.18	44.6269	64.0402
PBANKA_0404300	15.9386	20.882	9.8711	11.7134	31.2216	28.0955	36.2714	92.7053	17.8623	23.5384	22.3111	3.55591	6.74292	3.71275	10.3998	147.927	105.509	555.819	78.3217	46.1657	76.9419	405.783	55.9275	73.3025	72.3406	53.5407	50.36	53.2627	17.7793	16.2249	81.3185	16.5671	290.861	274.714	490.512	19.2729	22.3992	0.372894	0.270341	1.96189	0	0.888284	3.59157	2.78704	2.2988	7.09555	5.87028	2.18895	0.421565
PBANKA_0404400	96.8449	55.9852	357.43	166.17	858.473	489.701	173.417	106.66	190.293	477.366	544.067	216.84	213.688	229.651	255.351	165.893	285.929	129.447	412.985	189.58	384.398	166.378	351.563	319.019	464.029	172.414	164.222	192.698	222.865	300.815	413.507	261.784	414.776	391.947	400.787	280.299	233.432	12.3164	17.8583	372.134	574.559	566.835	682.103	746.472	879.073	522.486	757.194	61.1763	47.3414
PBANKA_0404500	226.511	236.546	151.101	171.326	185.219	221.921	33.767	33.9935	231.426	69.7579	72.5581	116.929	124.724	111.742	97.7588	117.276	177.05	52.5471	160.421	42.266	173.755	54.6208	197.684	242.928	183.536	252.073	259.92	229.643	18.9598	151.687	123.353	126.085	60.8215	48.1744	30.0109	20.0315	17.4355	472.838	427.116	118.224	103.928	172.134	166.803	154.808	170.43	149.92	99.5225	218.676	214.468
PBANKA_0404600	230.191	111.962	274.935	342.198	49.5386	60.2212	79.1978	62.5335	281.988	170.473	145.908	150.705	144.539	221.672	222.518	155.168	255.111	85.1235	222.869	72.5506	210.747	78.3993	213.111	102.143	88.3715	357.097	331.239	310.296	52.6704	225.083	197.31	259.967	125.31	93.6099	71.5412	55.3946	49.4779	448.998	400.097	362.039	341.262	372.403	375.043	224.398	169.91	112.459	116.305	68.1607	46.195
PBANKA_0404700	369.27	76.9154	1066.79	620.871	803.538	536.254	437.889	236.097	381.836	594.538	634.186	1425.29	1360.43	1120.01	1162.86	439.153	301.141	146.325	529.346	401.143	535.401	208.545	805.768	474.925	469.976	462.365	500.956	526.772	872.202	1126.45	1285.92	1333.31	440.161	494.782	239.013	807.893	805.626	1040.02	996.429	1092.97	1400.06	1134.23	1413.42	1098.54	1437.38	662.751	671.066	69.2658	41.6199
PBANKA_0404800	184.076	95.8181	243.056	209.801	780.07	983.69	97.1577	138.044	280.585	239.39	247.911	87.2422	104.983	173.023	245.28	159.899	246.993	67.989	292.626	124.51	255.692	82.829	408.184	284.438	508.375	146.556	147.857	158.143	166.706	237.946	307.662	216.824	104.944	116.697	65.7883	186.677	191.507	209.575	187.78	141.362	148.503	521.253	464.955	906.236	831.504	713.664	587.272	57.0229	51.0308
PBANKA_0404900	75.2732	29.1594	164.516	153.959	167.686	188.849	112.024	100.356	107.722	305.625	302.331	68.6919	64.5309	135.195	151.147	76.7092	201.062	57.9571	271.048	137.891	252.41	59.2223	185.574	98.5293	117.151	99.8103	94.8018	94.8689	148.024	223.122	274.478	258.769	144.358	124.391	120.146	148.097	159.219	0	0.81282	117.974	82.4326	199.238	199.773	240.343	274.163	136.16	115.189	22.7818	12.0412
PBANKA_0405000	73.9734	34.9388	183.386	163.004	238.692	244.995	74.6932	54.6143	68.4513	110.44	77.5157	60.3393	58.8993	142.863	104.052	158.457	106.383	72.8467	155.845	148.668	150.42	97.4094	385.415	197.383	271.953	210.388	231.816	232.003	111.839	334.378	393.341	396.56	232.21	198.703	196.738	144.629	122.43	0	2.84487	209.404	169.129	450.556	381.099	461.261	540.263	270.124	286.113	10.6315	37.708
PBANKA_0405100	296.794	295.838	258.607	278.149	318.531	333.925	201.44	155.079	139.155	279.554	240.583	240.317	237.932	345.981	356.252	144.016	264.714	67.301	329.819	178.355	331.677	83.1339	256.211	150.961	154.913	116.211	100.304	99.4142	252.879	312.903	311.942	275.305	138.52	158.692	64.1404	250.685	238.133	2.90922	2.10913	268.95	243.402	331.261	410.966	324.179	444.38	205.149	221.76	26.2732	24.667
PBANKA_0405200	429.135	265.498	868.881	1127.57	166.88	288.368	67.7473	85.4837	77.3429	135.175	160.651	373.072	371.435	689.537	793.512	253.074	216.425	73.279	267.438	84.4132	260.952	75.7021	598.306	218.773	264.9	1254.81	1205.59	1197.36	90.3947	776.898	884.186	1024.38	366.532	297.114	217.571	106.877	82.3815	0.631965	2.29081	617.485	463.046	347.151	406.296	280.61	227.694	140.059	86.9202	17.1219	6.43005
PBANKA_0405300	2595.53	1625.31	2244.29	1516.02	521.046	463.711	334.38	185.872	792.172	189.584	272.402	6082.29	5726.72	3923.88	3694.72	290.246	186.551	69.3156	182.982	210.172	246.565	109.419	692.626	346.461	336.464	945.522	829.751	931.122	585.719	2768.98	2327.9	3149.7	1058.29	1107.64	538.764	670.574	453.006	4.62287	0	423.898	691.507	260.991	371.047	170.403	264.406	125.48	153.211	904.915	994.294
PBANKA_0405310	35.7209	54.2208	68.5362	30.4116	18.1125	21.1522	6.38372	8.55166	62.0718	2.90749	1.49974	31.8936	56.4082	2.90913	9.30841	4.85073	21.4076	4.13065	21.2027	4.5285	33.3835	4.17469	5.64599	11.4978	1.93502	8.09514	6.393	8.28076	0	11.1206	11.2286	9.42973	2.28027	0.744271	0.766513	0	0	0	0	0	0	0	0	0	0	4.04715	5.99166	9.79616	16.3507
PBANKA_0405400	3563.76	2837.74	2798.85	2791.83	635.839	820.96	587.871	434.713	1092.22	129.99	148.541	2866.75	2014.87	3679.86	3424.31	526.185	141.562	107.166	228.546	313.3	185.788	160.76	844.793	405.578	361.836	1289.6	1417.82	1542.75	784.492	3145.36	2612.48	3440.64	1111.01	1287.54	643.871	810.013	604.69	21.2393	29.0853	5528.73	6443.87	2272.27	2763.57	1717.33	2023.84	767.354	1048.05	2924.08	3529.69
PBANKA_0405500	5356.81	5506.84	2105.74	3424.65	604.22	1307.3	297.835	398.125	961.668	350.251	350.279	4835.57	5136.92	3802.44	3411.5	1252.39	751.611	330.985	593.512	280.708	465.062	325.642	1087.62	973.49	574.707	3162.6	3139.1	3102.91	399.858	2568.77	2081.34	2523.12	958.95	1155.6	640.682	413.385	274.529	18.3123	14.2244	2967.04	2619.84	1056.91	970.071	737.663	726.622	398.963	331.632	2343.06	2391.87
PBANKA_0405600	27.8557	28.8359	11.13	11.891	20.4943	11.5542	99.1599	84.6314	55.5076	136.617	109.717	3.92113	3.65914	2.10178	7.23988	46.0003	151.228	252.67	164.566	75.7589	194.29	260.28	30.5177	27.2981	28.7886	18.7427	18.9582	16.5135	42.8144	6.0214	25.9731	7.85811	299.712	225.603	414.315	49.1859	41.4974	3.87006	3.92801	6.98102	17.6613	28.0258	6.83373	15.5144	7.42248	6.49771	5.77178	5.24259	3.06263
PBANKA_0405700	66.4981	29.6221	54.6443	60.202	59.0983	44.7328	131.178	78.4614	106.71	68.0464	52.7024	15.495	18.9181	25.4292	22.3977	76.8692	227.159	73.0871	131.891	117.476	168.851	83.4307	74.825	65.5784	46.9238	64.8143	62.2448	62.798	95.14	39.7498	37.9062	34.5662	23.7901	22.6654	15.9941	90.013	84.9169	25.4886	19.9571	65.9014	20.679	33.0302	23.7313	24.246	24.4426	25.1062	23.6529	5.06414	1.72893
PBANKA_0405800	59.7238	25.3532	75.2761	48.4563	248.401	236.862	79.028	71.8242	73.6408	194.263	181.802	20.6878	23.0444	50.0477	55.6206	147.75	210.321	104.337	304.976	135.117	367.307	150.443	281.463	266.811	373.388	84.0127	77.8303	85.2934	70.1995	83.6346	91.6774	43.3069	45.3801	47.5231	33.1588	73.9797	77.9924	9.64198	8.54364	63.6123	81.4851	135.259	98.027	161.964	152.637	142.699	142.912	14.9966	6.05581
PBANKA_0405900	26.1409	18.1709	58.0152	44.0952	104.058	103.214	31.2882	32.9579	23.1087	99.3871	90.0922	8.81077	15.8965	8.19552	12.686	153.458	263.467	116.973	265.492	50.6509	352.265	119.007	219.346	236.536	226.806	78.5317	76.3415	76.7539	13.1257	28.5541	27.282	18.3967	25.7912	22.6978	24.2752	12.9877	15.3723	0.605869	2.63546	86.9766	67.5873	121.811	73.4299	116.295	85.0758	73.9192	53.2114	4.65088	4.10969
PBANKA_0406000	56.455	50.1633	72.5782	83.8044	268.241	344.979	102.444	135.256	23.1163	12.1888	14.5483	34.0354	35.3017	42.8029	97.6879	207.577	68.8009	410.562	59.1946	51.9053	56.4335	346.054	220.178	293.215	403.965	127.452	119.791	122.16	51.7679	63.1801	96.0712	59.888	316.841	279.095	390.263	56.7686	57.2245	10.3403	13.63	113.574	112.609	232.1	233.328	212.132	171.758	180.712	151.488	26.1049	14.081
PBANKA_0406100	60.0999	49.468	117.974	156.788	120.75	166.329	25.1676	28.0115	42.4045	30.787	18.7731	12.2569	24.4996	32.3171	21.4497	149.468	53.6028	148.556	52.2404	9.83009	67.6778	120.222	111.84	142.936	147.306	210.526	226.18	202.662	3.88502	68.9705	59.2133	53.8478	72.3214	43.9647	64.1204	5.28306	2.99124	11.486	13.8785	135.66	98.4556	117.262	99.2144	87.3337	65.9379	55.0989	44.8646	9.6321	4.94672
PBANKA_0406200	2.33681	6.47845	5.20256	7.61439	10.3595	9.54005	4.29397	35.3813	10.4074	7.48595	4.78814	1.67008	2.12351	0.533674	2.30877	60.6477	19.4075	103.109	16.2118	3.98758	22.3861	91.5783	8.04612	18.3138	16.2417	11.9297	16.2859	13.7013	0.157049	1.54109	4.92281	1.27464	45.4418	42.4649	60.963	0.236635	0.283777	2.69975	2.83467	3.35859	1.18013	6.1207	5.3052	3.54225	4.08112	8.5446	8.02194	0.672595	0.315737
PBANKA_0406300	21.3514	13.0684	93.9065	112.945	46.4813	62.593	49.5473	34.2305	5.27807	5.96096	5.92994	10.4773	13.9346	28.6145	26.1726	41.5796	46.5301	63.3135	43.7208	29.2236	60.0042	97.5113	93.7061	41.8393	54.6907	86.3113	71.1155	78.2061	4.01181	94.072	138.248	98.1112	298.756	257.225	465.018	5.68279	2.15208	22.5921	28.663	37.6751	23.2693	70.9716	60.6327	41.2544	36.2694	28.0534	16.9638	2.86917	1.99538
PBANKA_0406400	8.2371	16.5511	5.1381	2.83173	162.664	195.808	4.85027	21.3115	1.97735	78.169	63.0419	0.778657	1.38706	2.01545	3.24939	104.212	86.1155	54.3886	79.0315	9.38782	92.3486	45.6367	42.7722	214.446	208.155	9.22384	12.8742	12.4781	10.7742	2.26349	6.83847	1.38187	7.05227	6.10784	3.28601	9.83132	11.5146	0.885746	0.642149	0.665732	1.12283	7.17388	3.73238	54.7666	46.4135	124.672	97.6069	11.2989	9.13736
PBANKA_0406500	172.556	133.69	493.642	476.931	88.3266	112.893	51.2027	50.9364	25.7829	16.3322	16.0389	213.385	226.751	386.065	341.186	150.912	37.4877	117.086	74.4592	51.8932	65.8912	157.839	341.45	135.315	170.569	729.404	719.624	704.02	61.7575	539.765	536.618	673.76	387.88	351.7	333.197	65.5	42.8622	3.12472	1.35922	433.073	383.433	342.698	393.756	268.575	248.28	118.916	117.022	11.5699	8.12488
PBANKA_0406600	38.9148	33.2785	43.6392	41.3615	273.208	121.337	18.8871	25.8395	54.5355	20.9869	17.9375	9.33306	11.3341	19.5947	25.2094	435.961	44.6364	10.7476	46.701	10.7945	76.4538	10.8622	165.291	439.884	289.581	12.087	13.0042	15.5832	4.31125	17.1303	22.5141	20.5781	19.0113	26.9865	12.8671	5.55411	3.80917	6.06959	14.9612	20.9849	6.15535	61.3044	76.9722	47.0142	51.5531	433.443	438.526	135.392	87.831
PBANKA_0406650	5.41225	12.5796	218.07	9.21564	41.1649	14.6983	7.19377	8.37225	12.742	0	0.397659	5.02828	12.6905	7.32791	3.94902	29.8393	2.39001	6.57148	10.9031	7.20443	6.9549	8.8554	234.138	47.6699	99.5364	12.2008	4.38735	10.1694	1.36196	4.85659	5.29296	5.71499	9.67386	11.8407	13.8205	3.8991	2.06289	0	0	0	38.8906	10.9622	24.624	0	10.5071	34.3394	12.7096	10.3899	8.67082
PBANKA_0406700	305.938	129.543	323.043	354.135	77.9311	107.184	64.969	39.6247	55.6672	33.6802	18.3656	155.484	229.973	353.841	251.393	88.9415	46.9865	20.5068	53.5877	36.8703	49.9174	24.8705	144.447	57.4272	61.4816	139.744	152.468	172.663	45.9011	387.326	368.949	378.527	251.566	257.662	192.806	49.6835	30.2557	2.3934	6.94068	366.974	285.198	233.757	253.575	126.845	132.792	53.5793	55.5256	17.2919	21.6463
PBANKA_0406800	102.264	118.766	129.258	108.729	62.5487	73.5903	20.3321	20.6292	23.3604	14.9251	15.8873	47.306	76.3391	122.998	100.605	60.3043	31.4429	20.6257	49.8927	25.9936	39.8933	24.9368	150.816	56.7782	99.7827	118.104	107.402	102.955	28.8246	165.884	161.917	159.111	63.1381	62.3104	45.1425	31.4527	28.7429	2.02482	1.46795	112.111	82.137	99.0401	116.472	97.2222	91.5383	49.1054	36.3494	12.1908	13.7346
PBANKA_0406900	12.7757	8.99316	4.7334	2.05106	90.1741	44.118	27.8089	33.3992	228.891	908.726	784.736	0.604256	1.96855	3.71444	6.21449	97.542	619.453	62.8756	645.612	49.2952	581.764	54.6621	42.8578	172.818	134.095	1.40801	1.69469	1.52758	14.4672	0.589579	1.31188	0.87687	1.90294	4.99375	0.690849	17.9169	24.8018	131.801	142.28	10.886	7.34415	30.0167	23.8314	27.309	17.3616	218.859	220.809	68.0172	38.4791
PBANKA_0407000	41.8226	19.5866	340.983	233.036	94.1631	59.6447	112.227	71.5354	88.0836	271.366	246.242	73.625	65.4985	170.789	150.111	115.883	167.871	48.633	210.71	120.012	215.41	45.5769	230.363	68.0214	112.255	83.7266	75.5108	82.1012	200.671	287.067	350.403	386.129	95.3482	110.89	44.6312	194.645	205.128	65.017	69.5819	297.857	329.678	370.235	313.109	237.712	229.037	121.291	120.566	33.5526	12.2505
PBANKA_0407100	62.1465	76.2079	97.7831	121.282	56.9523	72.3912	21.3607	30.7708	14.7704	11.9657	9.40979	60.0226	66.0451	74.0396	82.3864	194.89	23.4334	99.4933	38.2468	14.9928	32.5511	94.8399	346.32	182.439	305.246	405.374	356.944	315.778	26.1411	94.2254	98.9095	96.9703	47.9275	36.647	28.87	29.3138	24.7763	1.59434	2.31174	46.3349	43.7902	80.3897	74.6476	77.4556	61.7026	49.0756	35.4467	21.2379	12.4669
PBANKA_0407200	40.9148	21.6611	52.0737	55.9917	37.3815	30.096	186.689	166.208	40.0092	35.3561	33.9418	28.3555	32.7782	28.8375	34.5708	61.0032	48.3644	168.292	53.8903	269.975	73.7312	165.639	89.5478	52.4722	52.7929	60.5783	61.208	54.5838	151.351	47.1165	53.2302	46.4136	42.9758	38.291	27.4852	147.297	147.842	100.715	106.255	38.4138	26.6777	91.6693	54.2935	67.4104	48.3937	35.3337	34.2508	10.8604	4.67336
PBANKA_0407300	29.0226	15.189	9.96955	4.58179	76.407	24.8074	298.538	205.869	43.0253	41.3948	47.5483	11.477	18.7029	7.57414	27.8142	53.4585	53.7684	91.481	71.9945	184.108	79.2151	133.181	73.2384	36.3772	49.7421	13.3675	15.269	16.4318	244.276	8.62348	37.0058	4.61719	31.4628	46.3102	21.8261	242.155	261.703	95.3303	110.58	10.0311	14.5016	49.9597	65.8031	70.6029	44.4031	46.95	30.0147	12.053	1.07773
PBANKA_0407400	13.2519	29.56	9.36167	6.92092	82.2085	128.81	21.6177	92.6837	6.83155	252.433	233.747	3.96415	4.54499	3.7689	13.7894	138.795	198.276	420.942	182.603	21.1821	202.339	300.298	56.9085	138.196	158.001	45.4183	52.8217	50.3383	12.2118	9.92131	22.7136	4.29455	158.835	123.018	193.203	13.6151	15.4972	8.63293	10.0993	6.34109	6.46669	59.264	34.3304	120.515	86.2808	90.2608	50.395	13.1122	3.99261
PBANKA_0407500	56.47	83.5348	40.0613	39.2327	11.7081	13.0537	22.7687	22.7016	11.7309	26.7046	22.941	35.2489	42.886	52.8253	39.9398	25.5523	39.7966	81.5967	37.3601	16.8819	46.9028	100.722	24.3652	31.0601	25.4829	56.0516	56.4832	52.5098	10.4936	51.1141	34.5038	38.4831	61.9585	56.1955	66.3128	12.4139	9.93927	0.488378	0.70813	69.0087	45.8132	64.4513	55.2704	42.8066	43.4883	34.7121	22.6602	8.15953	4.41697
PBANKA_0407550	46.8274	33.4893	233.551	30.6672	25.5707	6.00672	168.887	16.252	63.4852	9.57762	12.9683	3.54937	0	0	2.0442	19.1746	25.9808	23.812	21.1649	42.5146	31.4198	46.4127	22.3183	6.88638	15.9355	14.7367	19.2011	21.5351	6.34515	9.69685	6.16474	22.1876	8.76338	6.12929	5.04997	5.04589	0	0	0	17.9043	30.1974	5.67457	28.6797	40.4643	40.7925	26.6636	19.7372	75.296	74.059
PBANKA_0407600	244.978	212.896	311.536	298.891	80.9152	86.7912	69.6459	73.6864	477.322	208.42	230.437	285.247	266.651	343.364	421.256	111.55	181.411	38.2546	257.694	72.7672	214.24	50.8805	255.693	102.921	119.626	312.249	294.45	294.352	88.6026	422.449	332.829	433.897	159.009	138.931	109.524	88.9736	86.7641	4.05891	3.36301	264.975	292.548	236.473	253.644	172.564	135.438	102.871	104.734	245.334	208.457
PBANKA_0407700	5060.76	3529.29	3449.46	3500.96	1439.3	1704.03	766.378	525.708	2364.19	264.097	298.855	7788.44	7629.35	4813.54	3837.65	2166.66	534.721	377.782	656.961	451.34	437.413	431.819	2319.09	1374.51	1276.31	3447.36	3568.49	4000.73	701.995	3286.03	2801.96	3080.1	1657.63	1868.43	1020.42	662.243	603.492	277.207	233.737	6474.71	5798.17	3662.04	3020.62	2613.38	2274.42	1607.05	1365.6	5302.17	4789.39
PBANKA_0407800	100.769	99.0275	56.2951	92.4962	56.3654	60.3901	46.2123	65.1828	34.7081	41.1941	34.8612	38.2035	44.2742	41.3782	26.9263	100.512	103.863	109.733	88.2439	35.89	156.043	83.9163	110.741	80.0634	87.9022	80.8894	81.2202	76.3763	27.6321	41.8227	44.5231	35.2496	67.4417	73.2879	68.2832	23.0592	23.9404	1.28072	0	23.5836	14.6116	32.9491	24.1568	26.106	27.6336	29.3873	15.3866	4.62648	7.96333
PBANKA_0407900	113.481	65.7991	91.3817	74.2706	138.432	123.51	69.3564	45.0607	64.9084	49.9119	48.1792	52.7251	69.2282	68.6675	75.5016	67.4251	55.7725	36.4874	77.4219	42.0395	120.717	44.3561	111.602	79.7877	79.9809	47.7187	41.4292	45.8347	38.8452	89.1828	108.751	72.4068	143.404	112.633	117.66	38.6011	38.576	0	1.74756	27.1761	36.6683	76.9444	72.5529	117.106	83.3817	78.2449	78.8902	7.61923	12.9443
PBANKA_0408000	4.90098	4.97727	38.0748	56.912	10.8918	17.4277	10.8984	13.2275	27.1047	13.9117	10.8434	3.40657	6.39292	5.90257	5.24316	43.0406	38.9318	33.8993	41.9692	8.07744	75.4794	43.1421	40.659	41.3082	31.4091	88.4081	93.7373	89.3794	3.81103	18.7006	17.7577	22.3148	12.0384	8.20421	10.376	4.9171	5.89013	0.218994	0.317533	28.1461	19.9879	38.9167	34.0997	26.0396	19.6506	19.4872	17.6004	2.47217	0.618942
PBANKA_0408100	18.1324	8.83037	103.57	122.029	49.0357	48.5518	80.053	102.847	50.6339	177.008	174.526	17.867	24.4976	84.5911	71.2963	131.224	133.185	140.414	187.359	133.556	223.404	154.52	147.254	76.0152	59.1311	71.4569	77.5916	78.6705	128.37	95.4553	105.362	127.166	39.252	32.088	20.6997	123.808	138.07	1.71304	2.48385	251.069	156.352	331.352	195.242	193.215	114.992	134.22	76.6446	24.7528	11.6198
PBANKA_0408200	15.5695	18.0939	4.96794	5.47957	10.2257	7.05293	81.7902	133.358	2543.33	4807.82	4710	3.26159	2.08406	4.09724	13.1492	22.6775	2126.51	95.5134	2367.84	82.3996	2419.5	98.7257	11.1089	6.67958	8.46064	1.71959	2.78261	2.05219	93.9927	1.98014	4.82565	2.49194	12.0153	12.6414	11.9235	103.451	96.7636	1.21611	1.32248	3.65613	3.08322	8.11139	2.44022	2.68547	4.5815	9.86872	7.05325	4.66764	0
PBANKA_0408300	25.1615	165.705	79.8444	105.749	48.9668	46.243	33.7572	125.554	21.8314	61.3546	51.027	25.6937	42.393	26.1696	28.0365	337.786	109.44	426.093	85.7697	28.3016	96.4977	322.097	43.016	230.567	78.9556	180.382	231.878	210.217	19.2194	25.419	19.9405	12.335	98.1757	76.1865	88.5816	15.6556	18.1327	33.0363	29.7295	26.7069	16.0698	41.6818	18.5766	23.8172	16.0508	49.501	37.0799	61.8819	41.7453
PBANKA_0408400	93.1254	148.463	95.961	135.208	58.4567	58.0874	109.122	183.185	24.9541	39.5636	42.8104	62.9146	70.003	60.9013	86.0395	203.011	63.9807	334.183	79.5265	86.5267	74.8529	355.499	163.037	113.467	122.708	240.173	233.916	214.773	88.5175	75.7472	89.5375	82.7525	70.6102	58.1691	57.3667	93.9306	104.113	44.4702	31.0968	51.677	43.1795	139.893	107.586	162.866	104.561	102.2	59.3193	81.0345	70.2418
PBANKA_0408500	27.7657	25.319	31.4154	27.1496	136.728	190.923	7.20317	8.86838	9.27336	3.70044	3.00453	4.79464	7.25174	5.89661	7.66403	56.6147	11.1003	19.0816	20.4433	5.25123	18.4059	21.6465	80.8536	168.705	175.312	83.5479	110.207	107.466	3.05685	12.6425	12.7031	6.00073	5.73266	7.99903	4.73328	1.2997	1.40582	5.45405	0.49426	5.38032	6.04965	40.7632	29.2752	66.5889	64.4438	60.4756	37.8463	5.84911	4.23907
PBANKA_0408600	305.746	236.211	303.293	310.866	120.239	117.258	70.4531	47.088	245.581	159.255	121.07	132.184	224.097	137.125	89.5781	185.506	109.616	58.4008	139.881	93.5762	116.819	75.5336	274.532	121.533	126.268	291.418	278.411	297.755	47.2302	314.455	220.678	302.47	123.096	130.689	99.5817	43.1324	40.8964	145.855	95.3755	427.755	409.67	447.593	425.807	354.148	292.865	148.853	162.316	82.0036	59.0057
PBANKA_0408700	231.804	173.958	216.773	200.347	293.132	221.13	139.708	95.9056	203.316	136.619	120.789	80.4524	148.261	115.278	69.3031	253.219	181.311	120.976	258.066	199.816	200.301	165.932	361.966	341.45	343.455	261.219	234.92	232.983	137.211	269.691	235.701	277.039	173.196	171.507	162.571	134.882	141.68	144.297	140.046	157.434	147.516	192.935	147.574	224.553	176.955	242.271	215.975	59.903	43.4139
PBANKA_0408800	293.499	280.346	323.846	319.914	399.574	306.033	159.109	117.212	255.69	181.322	156.2	257.082	282.455	416.843	359.624	408.696	155.828	118.287	226.785	190.965	196.255	144.786	361.925	339.232	317.696	203.889	198.627	190.814	247.605	456.242	507.595	424.909	314.401	389.321	276.084	268.258	235.719	223.957	173.485	249.032	178.897	245.554	214.229	290.791	218.549	334.809	266.901	62.3392	34.6833
PBANKA_0408900	62.3994	43.0457	44.0577	53.6164	143.765	157.037	36.2418	49.013	35.7725	258.258	233.468	8.21854	13.4858	15.7957	12.9297	31.9751	224.118	42.4029	234.741	48.7769	278.595	38.2135	91.2203	101.633	122.013	32.0045	32.1663	32.765	29.6894	49.8955	60.8448	51.3752	48.483	41.5794	48.1456	28.668	36.4569	107.937	123.926	18.8743	16.7544	42.8185	27.5815	50.1401	46.4729	53.7506	44.8984	5.76913	5.47869
PBANKA_0409000	120.78	180.736	233.998	302.507	81.1391	124.446	20.5895	27.2873	177.613	932.551	813.748	68.8528	100.872	145.636	135.604	118.813	491.304	36.2069	454.672	34.3271	453.503	47.9316	256.927	134.722	161.969	173.054	171.223	168.413	32.8169	253.262	251.527	299.024	106.225	93.9068	77.4083	31.7704	24.0124	41.0677	23.3008	68.4436	27.1617	90.1725	58.7589	67.94	61.1527	29.9789	34.0267	1.61254	12.1116
PBANKA_0409100	233.957	371.246	370.495	608.027	104.479	219.839	21.9645	50.7283	24.244	4.81145	3.30912	423.849	344.629	285.359	293.566	280.738	56.8064	39.1907	45.7196	25.9791	37.6189	37.536	244.918	157.752	153.597	249.78	245.775	245.94	22.9506	164.832	188.638	203.159	73.7928	76.1162	42.6203	22.6449	16.8087	0	0	132.518	123.383	153.558	141.515	101.639	100.551	84.3873	34.373	14.0497	9.92122
PBANKA_0409200	41.3268	38.092	58.5007	66.767	46.2001	51.2939	17.9715	17.7516	4.83458	4.95538	4.30578	8.84977	15.1215	12.4249	10.778	76.7681	14.8596	42.4918	22.4486	17.2004	20.8042	55.2692	95.6545	76.3066	92.7353	185.878	180.637	178.22	5.75815	35.1194	34.731	36.1336	36.3345	24.5545	32.6601	5.96731	7.20874	0	0	24.9233	19.3438	46.4163	22.6113	38.4821	29.3469	22.664	12.157	4.50529	1.49289
PBANKA_0409300	164.863	145.247	204.275	340.653	84.316	101.941	108.337	153.804	38.6958	29.8751	33.8703	169.495	164.336	123.477	179.041	228.075	89.6167	300.149	72.8653	67.7074	65.281	227.14	288.243	146.286	157.267	283.081	266.408	258.826	60.4151	107.078	128.315	150.209	154.9	144.1	152.162	55.5254	53.7261	4.81608	4.23976	94.6316	127.336	177.333	149.099	122.946	103.915	73.9295	63.5609	18.019	7.97256
PBANKA_0409400	8.95392	43.1408	177.015	255.977	53.5331	80.9802	23.2173	275.491	8.04548	160.676	177.288	21.8876	23.866	41.1813	71.1427	238.35	233.088	627.211	198.042	57.283	265.185	440.805	66.3708	70.6199	84.101	130.666	177.638	150.314	86.306	51.0363	64.0469	61.4029	218.848	199.075	234.813	80.9354	88.3881	0.498293	0.361253	4.11972	4.7375	16.0839	14.798	11.723	10.2395	16.0352	12.7987	4.6126	3.09832
PBANKA_0409500	414.462	246.859	601.205	529.819	150.202	100.869	342.411	288.264	41.308	36.4027	33.9271	188.622	358.961	266.966	131.024	254.525	59.6336	319.705	81.175	429.103	86.5121	317.768	323.887	158.828	132.698	413.417	414.123	390.652	571.494	810.83	583.645	833.342	324.861	285.485	167.511	517.471	541.65	0	0	55.6779	10.4341	119.604	105.703	81.093	36.6469	64.4911	57.9681	425.562	383.842
PBANKA_0409600	10.206	6.04668	80.7699	81.7791	24.5052	21.3739	46.5205	31.7366	19.8907	61.8554	52.8254	6.56634	12.7279	18.4672	20.3568	56.5253	54.3586	45.7813	85.4091	60.0736	80.3904	50.4953	129.182	51.2174	54.579	85.8176	90.6376	85.3926	15.7748	44.6235	37.6306	59.2131	16.6922	13.7909	7.15412	15.2218	17.1745	6.9479	5.03709	116.751	99.3998	187.024	133.44	107.062	65.2679	48.6054	34.129	8.06743	1.96369
PBANKA_0409700	36.6368	29.3389	16.4684	13.6954	45.3497	25.7211	428.746	371.227	87.6278	255.096	255.171	20.1131	20.213	8.02423	58.0501	106.116	168.09	345.84	234.306	386.801	249.621	396.139	135.555	77.0303	151.081	11.3359	17.073	14.2647	677.901	5.4562	13.9629	4.69353	20.0627	23.3385	13.1105	689.023	771.177	3.05402	5.53527	3.44313	0	24.0078	14.7076	41.5018	39.7465	92.2969	92.9928	23.099	14.6737
PBANKA_0409800	62.2213	49.2647	204.216	214.319	315.047	451.584	69.5376	130.454	21.7296	60.3824	71.1788	28.9938	53.6667	82.8652	80.9148	117.885	91.3041	129.182	130.714	144.28	123.562	120.274	294.656	211.969	392.644	193.033	200.731	199.625	96.1647	201.49	232.179	183.987	146.959	129.596	123.231	91.918	108.614	23.5581	24.7648	238.593	191.127	283.959	279.846	320.136	332.011	226.772	186.895	16.2225	24.9683
PBANKA_0409900	17.8643	5.41589	19.6404	19.5735	12.8653	12.6412	75.752	31.6795	23.0048	25.4018	21.039	3.67363	7.46698	6.37986	5.33349	22.1199	43.3766	23.9121	53.6692	51.9157	51.2355	33.2111	27.4709	20.1945	19.0361	17.3104	16.9885	17.8312	21.3893	8.36359	6.42486	9.75984	10.2579	8.03556	8.98348	20.8466	23.3019	2.05461	1.11716	15.8286	14.325	19.088	18.5523	13.9603	15.129	13.511	9.78851	1.1597	0.580694
PBANKA_0410000	60.3418	24.8182	261.633	236.359	107.529	103.108	74.3408	49.9687	47.0618	79.2309	76.3737	147.545	122.565	208.47	250.701	118.636	80.9811	38.6934	83.385	74.3511	104.171	49.7712	166.742	62.3083	72.8341	93.6087	106.065	117.282	93.1703	205.668	239.052	243.888	87.7709	80.8738	30.0264	98.5115	79.0622	7.38984	7.14332	186.993	281.034	352.072	425.079	302.941	337.456	137.859	120.416	18.9091	9.74676
PBANKA_0410100	35.1109	12.1028	48.231	62.149	42.9491	39.9426	39.5454	43.3624	10.0456	8.90048	7.9068	9.11833	17.8492	9.64761	10.8915	47.5833	27.1332	95.9602	35.3596	36.8133	45.0142	108.84	84.613	61.5064	70.161	56.808	58.1229	59.504	10.6138	24.0746	29.0688	32.7154	36.505	29.619	35.3013	10.337	11.1143	0	0.356646	19.5964	11.225	48.0463	31.1928	42.9515	25.6093	29.4588	16.3038	1.33281	1.39036
PBANKA_0410200	13.3589	8.83791	20.6177	30.8829	31.4118	40.2666	42.4502	63.7042	5.15268	2.54993	2.23255	4.27727	7.29837	1.37639	1.40358	108.37	30.9448	244.434	35.4702	30.5603	39.5418	234.467	75.9686	120.571	94.1417	76.8368	79.9878	81.7974	3.05263	8.06206	10.2796	9.14059	26.4891	18.9295	26.0407	2.88479	5.05757	0	0	4.7668	1.69257	19.8788	9.91293	16.4432	11.2035	10.4615	4.4251	1.50727	0.566048
PBANKA_0410300	214.862	139.156	325.06	428.831	275.263	431.298	142.89	120.369	125.639	155.321	108.665	87.0686	127.132	179.245	73.1609	120.63	115.365	24.4125	133.052	174.486	139.281	48.0638	259.319	103.494	233.921	91.9579	72.9686	70.5164	164.305	366.928	416.751	373.984	238.961	321.963	278.281	141.368	130.876	0	1.6096	204.417	95.6914	350.647	250.371	412.208	266.135	190.731	156.361	17.043	10.6674
PBANKA_0410400	80.9847	56.3227	21.2388	27.0818	292.49	352.78	157.723	169.232	93.7125	243.348	315.595	12.5065	14.9914	21.3797	60.4051	50.8407	190.923	105.55	239.59	83.6003	252.571	135.831	102.885	125.285	161.222	28.694	26.7924	28.9744	71.7449	35.7684	83.2812	26.5462	327.056	266.982	397.377	77.4874	86.4848	2.34897	2.27062	67.0891	39.7027	107.062	97.4105	133.003	121.746	108.675	77.2011	14.8496	3.98335
PBANKA_0410500	170.946	199.375	139.576	150.265	362.919	258.416	39.8136	47.9368	74.0553	150.696	140.411	97.3664	90.7471	130.854	122.006	357.617	241.083	127.309	220.004	27.0081	305.515	118.764	277	596.609	559.542	387.921	390.262	369.894	32.5741	174.423	167.138	188.116	229.702	200.613	290.42	33.4183	27.41	1.86705	3.38394	62.0954	54.4361	92.954	78.2996	107.672	70.658	266.19	239.777	53.5349	25.8566
PBANKA_0410541	9.78654	19.4972	18.1296	4.76111	9.92468	12.5894	7.65171	8.83101	30.7205	33.4561	17.9763	87.616	109.819	39.054	42.8442	44.6533	8.64331	23.7654	38.1982	10.4217	30.8683	30.0234	31.401	36.0827	14.844	10.6223	10.8181	27.5826	8.61956	11.2908	16.7489	23.2514	33.5272	32.8295	47.0408	14.1008	8.70368	55.4744	60.3268	10.4237	35.1614	26.4295	33.3942	28.2696	75.9969	46.5699	11.4909	25.0495	7.83937
PBANKA_0410561	1.37918	0	4.47114	0	4.89528	1.37992	3.77416	0	8.52338	5.50066	5.6747	8.96936	4.85083	4.12781	1.17403	3.67082	23.4479	7.81473	8.50885	0.856743	21.4286	7.89806	2.13632	3.95501	5.49128	3.22424	0	0.824542	2.42945	1.23759	2.36037	2.54857	15.8181	8.44848	13.0514	2.31838	2.45316	0	0	0	0	19.5542	43.9239	23.2396	93.7124	84.2244	56.6779	12.3555	0
PBANKA_0410600	4503.11	5187.86	2045.5	2719.17	546.207	970.351	326.417	280.841	1421.15	310.587	265.599	3102.29	3374.3	3582.77	2539.61	768.942	444.467	277.097	559.381	296.687	326.011	327.235	937.617	700.048	498.419	2250.79	1992.27	2097.11	442.426	2799.91	2135.36	2580.9	1307.71	1362.71	690.82	463.079	351.722	479.839	407.128	3077.41	3168.37	1506.05	1326.81	1291.59	1300.26	711.202	679.367	2294.1	2181.8
PBANKA_0410650	48.1182	87.6203	12.2542	16.5257	16.6802	11.8571	11.6859	19.1749	650.232	1805.44	1976.37	3.68438	2.03615	3.97493	8.87048	41.8746	2895.54	35.0216	1856.1	26.3369	1637.01	30.4222	10.7607	30.9077	7.86406	14.3299	11.6996	6.71849	7.82823	10.7257	8.21759	6.60742	7.98893	8.55279	3.33	12.0212	9.44921	6.08053	1.46942	2.28508	0	9.1736	2.44022	7.57439	9.71832	10.7762	13.4348	6.86418	8.01986
PBANKA_0410700	39.9467	25.8981	67.6332	70.138	54.6953	65.8228	37.1735	36.0464	53.8021	205.652	174.482	15.698	27.9331	57.2365	47.3241	85.499	190.534	54.0678	209.676	69.8051	170.019	62.79	85.562	82.9405	72.8387	120.959	113.062	103.961	49.5907	93.4959	88.4495	65.7124	31.7631	37.153	15.081	52.0061	54.2915	1.17585	7.67223	47.7239	53.6609	108.12	98.1528	97.4714	101.484	49.3555	41.8929	7.96436	4.65264
PBANKA_0410800	100.53	89.1983	132.827	148.724	62.5138	79.9477	10.1213	14.2199	10.2162	5.91533	6.26935	41.4867	56.5122	61.3598	52.7505	120.215	19.8429	27.5752	30.3921	14.0215	26.6067	28.0682	169.395	96.6266	101.804	242.142	235.339	225.194	17.0227	100.731	95.623	97.9801	36.6306	35.2058	19.2011	19.9452	14.7156	1.3793	3.33323	139.953	93.2527	139.094	100.006	97.1547	79.3619	53.2635	29.3325	5.19021	2.59888
PBANKA_0410900	51.6717	30.9574	94.6814	106.29	47.8445	37.2492	29.6853	25.0509	12.7821	19.8404	18.9	23.7183	37.4388	31.2983	37.2922	38.2262	21.8257	32.7334	37.0552	27.114	38.4488	45.9478	65.8699	25.3096	32.798	91.0669	90.6444	82.1223	19.787	63.7901	61.6555	71.316	35.6381	27.3602	24.6345	20.5009	18.4103	4.77551	4.6162	80.161	104.931	120.585	149.486	91.9353	80.687	43.6532	46.1622	6.46916	2.69941
PBANKA_0411000	29.0278	6.87582	73.7253	92.7145	19.0313	33.6681	27.018	15.8496	8.37926	9.58629	8.17794	2.95138	8.88733	8.57718	5.98077	30.7564	17.4315	16.2382	22.3247	13.2081	29.3315	22.4995	71.1681	24.6544	34.1083	67.4286	72.1052	64.4427	6.67659	45.9566	48.4133	57.74	20.2415	9.62698	9.72027	7.61454	8.87938	7.33629	3.989	197.125	120.899	312.821	214.925	198.766	134.423	119.068	60.785	20.7044	10.3673
PBANKA_0411100	85.7691	91.733	89.1302	114.979	49.7958	54.3992	21.3474	24.1598	12.7388	5.32894	3.93814	17.7433	32.5945	41.2199	17.5857	119.612	15.091	50.2291	19.2493	18.2599	18.9946	37.9632	118.128	107.136	90.4375	159.453	163.962	157.579	9.09759	50.9554	46.2174	56.1225	30.7021	25.1838	18.966	10.323	5.98715	1.52932	5.17405	71.2655	46.5277	91.5617	58.9191	52.302	47.8377	43.6505	29.1437	14.0415	11.5262
PBANKA_0411200	24.2937	31.7493	42.6018	51.0449	22.2475	21.063	17.7675	17.241	6.02561	1.89646	2.13432	12.4461	14.3929	18.4362	16.0804	110.106	16.3018	64.7852	20.9161	16.6486	30.0466	61.8865	83.1618	91.0491	67.984	115.305	111.942	104.64	4.83523	16.6406	19.1609	16.7347	23.9327	20.566	23.3622	6.72144	5.68975	3.85924	5.90663	45.7655	25.0046	56.3851	39.2357	40.4985	27.9034	33.3577	13.5009	8.90686	4.36295
PBANKA_0411300	43.9902	26.1232	28.6005	36.0114	49.3296	36.4564	175.708	164.887	56.0566	66.757	75.3955	23.2212	23.6615	19.0196	63.2686	154.316	305.955	650.02	211.057	69.7051	213.811	475.109	60.371	61.2547	75.2241	59.7543	53.4275	47.4329	9.26039	34.4853	114.584	30.4275	887.716	882.567	1159.21	10.8685	9.72695	105.497	141.233	24.7787	27.3547	51.9749	51.4786	45.6151	40.237	26.1663	27.8121	6.49597	1.01647
PBANKA_0411400	42.6723	13.2548	101.788	101.623	68.6346	65.7807	61.454	26.6761	8.23689	8.10437	7.38312	88.7457	95.6	101.296	165.331	74.9324	22.7949	53.1121	36.5696	53.3415	33.9303	52.1769	163.723	74.2486	99.0006	89.7599	88.9644	91.9356	33.8313	114.05	151.109	113.375	474.79	460.559	529.115	38.6204	33.6951	3.90138	4.71404	48.8716	44.5106	86.4305	84.0253	62.2947	65.9177	46.5799	31.7862	7.92753	3.30794
PBANKA_0411500	42.9431	20.4809	87.6882	103.746	97.9859	132.972	42.1831	50.2747	7.31447	12.6786	14.2844	15.3651	20.7923	31.297	31.6656	92.1055	31.0309	50.2449	40.699	36.9308	54.5446	61.2402	134.331	94.1985	121.018	126.956	125.291	117.898	33.4016	52.5967	70.2488	49.7766	42.7394	36.8963	27.2678	37.312	40.4731	3.8726	2.80756	74.0141	64.5201	108.065	81.7033	84.9529	64.0419	43.6561	51.7968	5.24603	1.56359
PBANKA_0411600	26.9176	20.0569	61.8213	82.4461	108.524	113.946	43.3022	55.18	23.4091	15.7211	12.6753	7.36921	11.8655	5.65073	3.8391	189.317	64.1609	112.881	64.3176	45.1558	71.9012	122.067	165.954	174.849	230.984	109.895	112.276	113.391	12.2292	21.8278	22.821	19.2269	36.8038	22.9497	39.1684	11.8791	16.3595	56.3623	63.0801	62.2195	33.9379	101.2	45.8037	70.4886	42.4673	64.8614	28.0195	11.9299	3.58418
PBANKA_0411700	303.433	173.958	438.831	469.716	314.798	420.042	191.483	129.04	287.21	185.671	192.958	153.848	226.013	374.946	403.299	264.492	245.374	98.749	253.335	137.846	286.493	103.903	353.987	208.464	243.971	289.661	275.064	284.385	149.501	300.879	308.579	253.886	192.912	213.271	150.99	144.873	133.868	28.4185	14.5937	151.296	132.092	295.044	203.386	249.411	230.346	152.419	134.409	26.1995	21.4184
PBANKA_0411800	203.947	134.582	214.449	266.23	128.069	156.781	48.3346	39.8457	46.2488	18.5022	20.3248	140.081	122.071	146.987	168.492	125.988	35.8501	36.0215	72.3846	48.9901	52.5481	30.9939	210.118	137.959	132.715	85.4558	75.2498	75.4997	47.9714	205.673	232.302	267.017	128.985	122.617	89.7878	56.0315	45.5363	0	2.4713	92.2341	64.8177	234.673	248.976	246.669	239.33	117.326	155.339	60.0303	62.6226
PBANKA_0411900	23.3114	12.8277	74.5046	97.9007	63.7375	73.186	26.2382	24.0086	9.8419	1.64265	1.60989	4.383	10.8162	2.95843	1.26216	183.944	30.3004	86.8136	27.37	36.228	25.6641	89.744	281.534	162.752	205.637	58.3967	60.9343	68.7478	3.33731	9.16552	9.93871	10.0462	7.12852	4.45722	4.76364	3.1155	3.22336	2.45135	1.77718	24.566	20.7165	75.9128	37.3832	53.8544	33.0225	31.554	27.758	5.53455	1.38565
PBANKA_0411950	18.9721	17.2762	39.6835	44.3413	50.4587	57.3629	26.3001	29.385	8.22699	7.67039	8.0601	5.59295	8.83616	8.647	8.34052	102.445	27.4349	294.815	31.8389	20.907	43.1214	326.831	79.5068	96.6627	99.407	129.55	139.269	135.301	4.12023	14.7155	14.6112	11.0938	49.941	37.8371	45.089	4.87114	3.55949	2.32026	3.36429	23.0585	13.7261	43.2348	24.0032	36.9609	23.6632	21.2097	17.3021	4.07446	0.582912
PBANKA_0412000	12.78	14.2246	36.7627	48.7321	36.4168	67.2657	4.03908	5.9285	8.28119	2.51265	3.37905	3.72465	5.59228	5.926	5.20965	47.9084	5.98134	18.3584	10.3118	2.34811	10.8923	15.8484	65.6608	61.941	69.5175	91.7343	99.6324	108.043	1.50609	12.0332	7.70139	9.89539	4.69191	2.38902	1.70336	2.72318	1.92099	8.03498	7.1197	44.287	24.8982	90.5979	57.3257	72.1863	62.3758	51.9634	36.2459	12.094	2.52325
PBANKA_0412100	146.759	113.362	96.0114	134.694	102.384	137.254	116.415	92.7902	45.4355	29.859	34.994	255.612	277.385	215.996	267.946	61.6833	62.6197	69.557	73.1638	48.7632	71.8448	75.6578	90.214	74.036	80.0728	89.2473	83.3171	81.4206	40.2419	192.844	221.396	128.171	936.361	868.204	1213.65	44.6945	36.6201	61.1595	21.378	62.3849	47.0715	73.8857	99.9304	73.8353	68.8235	57.4547	51.5787	67.5621	70.9941
PBANKA_0412200	213.691	193.621	67.9342	90.3043	95.4984	78.9476	71.0785	47.1563	328.022	36.1133	29.6717	97.43	144.221	124.338	76.6381	122.91	125.753	48.7406	96.5631	22.1776	103.874	61.4827	83.9528	151.158	90.9878	104.857	102.427	104.4	12.0764	132.091	92.8682	65.0161	332.994	273.371	352.946	8.80633	6.44227	458.086	541.412	177.454	169.167	135.104	99.9004	68.8764	84.3768	63.9131	86.1159	489.022	433.739
PBANKA_0412300	171.559	199.886	85.2012	119.956	187.603	244.548	98.7695	140.843	506.709	96.6668	86.9592	46.7004	61.9666	59.4311	38.0327	291.849	210.546	365.258	160.213	114.009	163.933	226.174	214.063	299.998	256.757	121.259	136.78	133.991	47.8383	95.3808	102.077	69.7449	148.125	142.359	138.63	49.5782	59.6023	127.456	91.3533	32.658	29.3766	73.8343	33.7127	74.3003	65.478	81.8693	85.2033	117.722	72.046
PBANKA_0412400	1.14508	5.06541	2.03572	1.91832	2.09773	2.21746	1.31406	2.29987	155.482	15.3214	16.6611	1.24479	1.81884	1.05025	0.503097	2.11375	72.733	3.87201	55.7675	1.90449	41.231	4.12483	2.68915	4.55478	1.27461	2.50424	2.34373	2.60583	0.357867	1.75672	2.40223	0.9556	1.92567	0.980509	0.543744	0.62092	0.525614	423.577	491.708	66.3715	60.3839	117.137	83.8179	73.6939	46.4322	36.2969	20.0373	11.7474	4.76377
PBANKA_0412500	11.4937	8.66664	9.47108	8.57449	75.179	85.076	21.1228	24.0036	61.1329	5.5193	5.06127	1.86359	3.10965	1.43813	1.96336	62.462	37.6082	139.508	30.0513	23.9985	36.6213	98.7852	31.7069	124.509	85.2503	17.0745	23.1018	22.476	8.63347	5.1051	6.51303	2.98342	7.65529	7.18201	7.23496	6.55871	9.3331	326.792	267.881	7.16508	10.6345	48.688	40.7061	33.9412	20.112	29.8772	19.5886	3.96028	3.01764
PBANKA_0412600	12.1349	3.2607	21.148	21.4389	44.8146	41.6879	37.6222	18.9886	60.0626	17.0653	12.0855	1.07823	5.01641	2.76417	2.20928	21.1899	60.0606	30.2062	48.0974	34.5971	37.1693	37.0557	61.0077	49.382	58.1837	6.68226	6.11516	6.91935	5.99264	5.41305	8.58332	4.21259	29.5468	17.4021	27.8789	5.54181	5.86398	212.919	149.822	19.8731	17.6411	97.4621	67.0179	91.719	58.1468	59.1913	44.3918	8.79747	1.96658
PBANKA_0412700	16.4728	6.24252	80.6845	69.5123	40.6738	33.1423	80.7484	48.7941	33.3193	23.566	21.1806	5.39878	6.92732	14.8263	3.65804	45.2735	37.0828	46.669	44.5019	46.8263	36.4583	44.3469	93.3272	28.4969	40.6355	26.4755	25.8623	25.5839	39.7407	44.0233	39.0704	41.5239	34.3507	28.3345	21.8389	31.9042	32.6443	31.9708	19.3152	88.1078	162.112	104.93	78.408	99.5634	54.7478	30.8151	13.2447	4.01012	4.01596
PBANKA_0412800	190.243	188.316	273.786	258.766	123.928	106.294	101.507	89.1327	70.9007	67.2464	86.1803	361.948	356.337	395.592	413.054	80.8171	53.272	62.5636	99.6822	94.0789	70.037	94.4188	203.272	99.6964	102.183	288.213	263.395	272.61	161.512	477.187	449.182	413.998	169.731	159.496	154.692	195.514	170.918	23.6821	11.8037	331.517	420.291	397.012	487.08	232.315	263.6	132.538	89.5245	409.033	530.441
PBANKA_0412900	7.33587	13.1095	3.64541	3.22154	6.90545	3.69669	31.0352	71.8655	3197.93	8678.58	12097	6.21544	4.60368	5.76051	20.6789	9.35873	2105.27	56.8379	2289.65	15.2344	2417.31	51.4645	8.4048	6.42361	5.8274	0.92842	2.07168	1.0244	33.3274	0.592604	2.22993	0.709126	7.63014	5.26639	6.3246	39.0046	33.7955	7.61342	9.49882	0.399229	0	1.77144	1.84745	2.1053	3.75964	3.66636	5.13451	3.6777	2.70224
PBANKA_0413000	7.29744	7.48438	6.9142	5.53634	15.9566	12.134	15.9756	28.6982	82.4863	20.2649	16.8302	2.38588	3.4565	2.03389	3.79126	64.3902	65.5394	189.861	63.3027	17.8208	84.0401	161.561	29.9269	31.8394	34.2445	35.2684	36.4363	32.4144	1.04973	3.8839	12.3638	3.12972	70.135	55.5253	95.9233	1.86288	1.54347	18.2528	16.6915	6.39176	5.78459	33.5986	18.6458	72.0871	47.4533	70.9267	46.4013	6.18156	5.62777
PBANKA_0413200	284.862	208.03	188.389	204.484	333.229	391.073	47.0673	38.9986	209.441	60.5623	47.5347	58.8718	109.212	63.5097	29.4567	120.276	91.169	44.2611	137.693	55.8709	119.039	75.2519	244.708	187.996	264.896	232.705	228.971	226.17	25.8481	251.554	219.147	187.515	93.3203	81.5397	50.3552	22.5802	22.7242	163.665	166.956	318.96	198.292	269.806	224.364	306.55	284.73	211.563	138.005	26.1605	17.1928
PBANKA_0413300	20.6759	17.0414	206.79	174.904	67.1413	57.3659	77.0448	67.2186	48.7345	192.997	167.051	33.1173	44.8702	70.6592	45.9358	163.336	338.598	290.807	382.937	107.487	405.902	288.239	225.661	93.352	115.796	298.242	295.995	286.32	46.4946	159.478	148.568	164.614	241.11	185.64	212.928	44.862	45.2531	2.90922	8.43651	120.262	136.452	140.682	100.407	97.8468	81.7021	65.9406	44.5931	10.5093	1.64447
PBANKA_0413400	12.6203	10.2028	24.3108	17.7518	12.0101	5.30701	98.2512	74.6826	10.1103	13.1306	15.1452	31.5754	40.8495	18.0191	83.2197	22.8801	28.1276	109.854	38.2049	81.2938	36.6441	173.871	18.2028	12.4569	18.4486	43.7208	39.7692	32.6403	40.3537	60.4798	76.4562	77.1446	384.839	314.648	439.536	36.9716	36.4369	1.81435	0	3.40919	2.29998	42.7881	56.7941	26.5048	19.8845	30.9701	8.26806	3.68673	1.53837
PBANKA_0413500	33.0694	36.1842	43.5628	35.2137	75.847	50.8276	194.551	205.217	174.348	63.92	55.5419	17.1678	18.7896	19.6674	27.2855	115.321	155.512	257.389	143.159	225.581	173.752	296.404	79.0693	79.8407	54.3285	45.5312	51.3802	51.5521	129.436	34.9385	40.2734	28.5254	16.7786	16.1283	7.7882	135.474	146.44	54.9444	49.4975	56.6911	29.6738	96.0339	70.7169	88.5822	76.3843	61.682	36.9043	19.5252	12.4967
PBANKA_0413600	132.626	183.708	150.921	125.436	58.5594	57.7112	17.2892	13.5026	82.9029	17.3429	15.721	66.2372	108.108	127.274	66.6286	52.4219	52.5801	4.34805	50.9495	12.6321	60.2409	10.6198	138.178	71.1506	70.2719	158.913	145.146	149.864	13.5172	146.438	109.769	156.926	51.4727	38.2581	20.3059	14.1892	9.55442	119.256	68.9828	124.915	73.9799	143.251	89.6092	83.616	72.997	54.672	39.9444	96.8158	69.5621
PBANKA_0413700	34.0199	16.1485	20.1936	24.4762	29.7624	20.3749	28.2566	18.1595	32.4906	5.73308	6.34573	20.4672	22.8915	15.9541	17.9467	26.7815	37.954	26.1317	53.3159	21.7283	64.6512	44.5888	36.3676	29.1984	27.5037	30.1742	29.4756	31.8687	10.3394	14.8336	18.9633	11.9532	69.8176	62.2497	67.5107	8.15516	5.3267	268.549	270.503	35.7245	27.1139	50.3851	45.7798	25.8363	30.9295	39.9015	23.6291	5.90222	2.01505
PBANKA_0413800	7.9786	7.98446	33.4098	37.8317	16.9129	10.9764	29.4147	32.2982	22.4473	61.433	60.0141	8.25489	10.2635	14.2061	15.5646	20.2035	72.105	54.6268	75.8868	31.6651	94.4235	41.8829	26.9487	15.7299	17.3543	19.2999	21.6081	21.2662	19.1296	19.6885	13.56	14.7435	14.6736	8.03263	7.6901	18.7207	19.2178	8.79399	3.18774	69.4009	61.3129	93.2206	104.993	57.1377	72.2837	59.6746	36.4314	12.9055	3.10681
PBANKA_0413900	28.3684	15.7114	52.809	81.8901	25.1727	37.9186	14.5557	16.0991	20.4689	40.6607	38.7555	19.458	27.0228	31.6735	22.1677	39.3746	57.547	29.1971	79.1098	23.8176	73.9439	30.9362	78.7864	44.4885	45.2976	98.0539	99.3514	99.9048	21.7648	55.8835	56.9898	63.3768	34.0844	18.5543	15.8463	26.0787	18.8236	1.09925	1.59387	76.0105	52.952	104.742	95.2877	94.1091	77.5544	71.3634	51.0039	3.47457	8.0777
PBANKA_0414000	14.1343	14.2589	50.7936	57.9862	37.8582	41.449	16.3013	28.9998	36.7998	8.96675	7.25156	5.6362	9.23557	7.54604	7.35856	78.9966	72.7556	203.281	58.2775	15.2002	80.6084	182.443	74.2521	74.6171	72.3981	97.4481	100.37	101.819	3.73005	14.4816	17.0909	19.0495	31.6548	22.1705	29.2652	3.99897	4.10745	12.7934	11.155	17.542	20.6009	41.348	29.8339	34.3594	25.8157	27.5753	21.0568	2.10778	2.83401
PBANKA_0414100	220.02	108.509	328.467	333.394	314.016	365.447	302.056	224.231	328.949	320.772	328.163	137.185	155.745	285.03	441.475	208.16	516.943	183.597	555.592	368.794	566.219	206.333	534.334	288.827	384.638	168.625	174.207	177.024	257.944	405.065	600.42	451.158	707.971	755.624	840.318	245.919	261.613	403.496	386.933	751.282	646.345	633.069	582.947	525.889	503.144	298.697	202.11	32.713	23.3264
PBANKA_0414200	12.1108	10.1117	153.107	203.745	66.0788	72.9387	10.5323	26.2421	31.7033	141.936	124.374	9.87118	13.5093	30.147	17.2156	154.337	300.155	88.3869	230.058	18.0409	298.323	66.0431	102.721	116.776	94.3063	124.657	136.473	140.707	3.41746	44.6652	38.9044	50.444	39.9251	27.7301	25.262	4.08477	3.34625	6.60942	6.76476	89.126	78.8565	82.9829	69.5883	63.2682	45.2727	45.6936	30.2804	6.67122	3.07674
PBANKA_0414300	46.1274	30.731	32.7493	29.2164	244.137	282.635	68.0535	89.7488	269.919	943.855	787.861	6.71901	10.1889	13.2647	11.0021	149.462	988.92	167.09	571.521	46.9724	637.421	139.415	126.217	176.263	223.781	20.4471	22.4157	24.513	16.4863	23.8618	43.7305	11.5984	200.201	183.749	224.621	17.668	18.6951	53.0519	40.0642	44.3046	37.3622	91.6232	60.3234	103.885	87.8196	82.887	89.7441	10.647	9.57955
PBANKA_0414400	467.555	253.182	487.106	373.833	651.742	708.799	42.3706	37.5857	824.052	131.769	135.377	439.781	439.37	559.3	647.783	121.165	184.873	31.8183	232.565	39.5566	239.231	33.5625	413.038	221.223	337.761	327.365	334.508	348.431	69.8181	613.575	575.227	551.679	288.542	266.618	200.178	71.6668	46.4502	1189.8	1071.17	292.666	268.744	401.433	462.726	405.313	361.554	268.167	204.331	21.4901	42.7983
PBANKA_0414500	121.243	58.5202	240.496	224.307	251.076	302.894	66.5205	69.9163	156.525	58.5768	70.2191	127.413	143.901	218.964	269.438	207.819	177.892	146.483	148.993	73.8258	166.06	128.306	473.451	309.862	332.165	367.087	336.145	341.457	53.5906	293.437	359.595	298.677	417.056	381.753	473.37	61.0916	46.9163	14.8665	11.8557	59.2208	45.2296	136.698	150.347	133.841	118.124	89.0254	51.7342	26.1806	10.0841
PBANKA_0414600	2707.83	2739.75	2330.36	1566.24	782.573	725.193	334.719	233.635	871.466	444.336	452.918	3665.96	3399.32	4384.97	3937.83	883.697	338.359	161.862	518.189	311.833	358.469	201.511	1253.24	630.769	698.282	2119.87	2149.07	2302.93	645.467	3380.12	2970.02	3437.41	1591.86	2058.51	1198.45	662.013	466.076	182.903	203.571	3802.72	3846.9	1947.76	2022.18	1764.37	1849.26	935.684	1086.43	3449.01	3729.25
PBANKA_0414700	204.971	461.738	84.4622	228.38	70.245	95.7979	52.2105	103.669	559.066	259.776	240.964	73.5506	140.213	57.2828	59.1132	602.157	325.315	123.068	231.169	17.0869	281.474	131.625	157.04	594.968	227.216	346.265	360.215	307.477	27.0949	83.0841	66.2399	70.7808	42.6799	49.6692	35.1911	25.1824	22.5024	51.1919	56.2103	82.9292	57.9636	78.377	38.6949	51.3302	39.8312	157.714	114.48	1085.54	837.481
PBANKA_0414800	133.205	108.696	141.045	131.437	28.912	27.5181	27.1158	29.8335	324.742	139.887	116.121	204.53	187.177	184.04	200.351	36.0912	123.378	30.1363	157.942	40.7777	116.059	34.4363	65.7586	28.9923	30.5243	98.9659	100.056	96.9956	47.0971	156.677	124.563	156.719	55.6542	52.4414	29.2211	41.6416	38.1818	435.383	407.994	263.647	318.136	231.432	271.627	139.839	98.3232	89.9113	45.6829	38.2035	37.6143
PBANKA_0414900	20.774	27.9077	15.2921	19.2684	29.9339	20.1654	29.5455	76.5307	49.4363	106.228	85.794	2.73245	2.79304	2.85208	4.29931	85.0938	186.313	103.266	139.965	80.5066	177.048	76.8088	36.7174	46.524	32.1239	17.7107	18.8521	19.0853	45.1127	4.83132	12.0685	6.86759	15.4999	13.1342	9.56889	40.7676	50.8075	234.432	238.491	4.61816	2.39662	24.0944	10.6221	16.3784	14.5687	15.0776	12.9232	5.97587	3.74035
PBANKA_0415000	37.8824	17.092	60.201	60.9624	112.841	102.04	33.173	31.9718	19.1269	134.202	157.473	13.5698	17.5039	40.0534	35.2825	77.4987	180.816	197.604	219.509	34.9294	214.782	185.248	156.937	102.989	174.194	71.0224	71.2322	72.4289	12.2993	77.7175	160.493	75.1496	353.547	388.126	556.944	14.6713	11.9569	6.63149	9.08122	85.2863	84.0648	155.514	131.292	146.44	144.852	77.1138	72.0395	13.9741	5.83103
PBANKA_0415100	28.4861	8.76953	21.2014	25.3229	74.5483	101.863	55.3069	24.57	60.9269	62.9509	64.7485	3.30881	7.81472	3.38771	3.42589	45.1061	97.385	45.9639	111.067	34.9612	143.469	47.1742	112.113	91.7865	126.772	23.411	28.6111	31.4667	5.81541	19.5238	29.5417	11.4458	47.4037	38.0069	59.3091	6.02522	7.66178	6.23788	4.97458	19.6914	15.815	62.4097	33.0444	81.8012	58.5371	45.0348	32.561	7.88682	3.52603
PBANKA_0415200	83.6611	31.4674	77.6519	63.9856	342.537	313.637	99.9356	84.2636	139.566	25.6136	28.4772	74.5006	83.432	118.616	204.49	88.699	56.3359	47.6991	70.3696	122.916	62.5941	50.1957	215.623	177.942	253.626	61.0686	62.587	56.554	166.785	145.627	215.067	146.578	66.9602	74.4271	30.478	165.871	180.299	175.622	274.617	78.9402	100.401	251.013	308.177	310.605	378.579	209.103	231.107	32.6539	16.5453
PBANKA_0415300	33.1711	54.7741	49.3871	87.6701	76.6681	86.8273	13.0566	50.2097	68.67	38.0411	33.2362	9.74621	22.2599	8.63537	6.00867	213.347	140.375	175.424	105.976	21.1052	135.773	121.778	89.4585	172.118	126.587	171.713	217.979	198.446	8.69583	22.1086	20.7009	21.7323	10.1079	7.20651	5.82476	9.19945	10.0322	40.5495	43.2129	40.6363	23.033	59.9624	34.5027	51.3398	36.882	39.0631	24.9685	8.40467	5.63632
PBANKA_0415400	52.5423	63.9282	45.79	57.7288	100.68	131.752	29.2914	36.6195	80.2753	181.344	139.377	6.13574	11.7035	6.48849	4.51626	139.289	370.686	85.3723	290.217	11.2748	379.998	76.2552	101.481	174.795	137.737	99.0739	106.701	106.368	5.32862	18.9176	15.6508	15.2002	31.1522	17.8652	30.9506	5.22191	7.61565	2.76993	8.36727	24.1152	8.1931	43.7689	23.7145	39.5232	33.8356	56.8409	33.6604	32.9368	20.485
PBANKA_0415500	38.9868	40.0104	151.205	196.025	85.2497	136.493	18.3026	38.9561	68.2356	21.8449	21.6963	21.9032	43.9927	45.9884	40.051	93.6708	53.474	55.1303	66.6535	38.5466	60.2851	68.8684	176.505	101.654	147.958	139.895	148.451	146.418	23.1915	108.249	106.227	111.334	43.0971	32.5098	28.1515	26.2201	30.3464	5.06204	3.91454	43.6267	59.0359	121.388	97.5111	127.26	104.945	66.1034	41.9416	9.44785	8.58411
PBANKA_0415600	74.2158	197.6	79.8639	119.526	76.0507	75.7054	34.1414	70.1452	79.8659	15.5499	14.6577	35.4325	51.1299	22.529	25.4644	274.304	105.214	236.947	75.9928	24.0479	82.8945	202.772	145.315	283.717	184.036	136.074	148.351	135.543	12.3074	39.2889	35.4	35.1622	60.0054	53.8603	64.7208	9.88879	10.8626	28.4077	33.9942	22.3803	28.6355	51.0385	33.5146	40.5805	33.7593	50.5688	35.164	173.712	135.427
PBANKA_0415700	100.385	84.6678	118.433	124.32	259.706	255.862	286.392	278.929	833.57	190.374	207.81	195.252	181.137	180.977	346.979	120.358	201.422	239.323	265.516	343.2	255.427	252.365	255.291	195.714	244.369	61.3613	51.1903	59.2013	423.173	130.844	192.045	99.6166	273.18	277.541	270.866	447.025	411.663	348.891	316.927	106.921	118.467	197.388	195.856	209.895	224.756	184.799	159.163	47.8254	39.3255
PBANKA_0415800	7.70954	4.12426	2.57868	2.03161	13.8993	10.8971	37.4728	44.0045	11.7852	14.52	12.6979	0.614969	0.824951	0.244171	0.885453	23.9396	43.076	236.794	47.456	31.6425	68.9736	211.287	15.4012	22.8978	20.5857	15.1267	14.3141	12.6568	2.29035	4.20022	18.561	3.10932	163.861	116.66	216.489	2.1085	2.82967	0.910439	1.10008	0.684291	1.53884	6.50636	3.16658	8.55742	4.36538	9.85097	6.53766	1.23333	0.171545
PBANKA_0415900	44.2115	26.3573	15.8219	25.9082	423.39	318.407	35.51	30.1801	48.8892	49.2352	59.6521	2.37623	3.36579	5.01221	5.74302	92.0752	46.8119	50.4276	92.734	37.54	94.2579	46.6496	101.167	165.271	155.074	14.178	11.3294	13.645	10.2406	13.1382	28.4971	12.5995	101.474	62.7239	59.3158	9.41048	12.7661	5.69568	5.16158	13.913	0	23.7438	35.4295	161.573	137.524	293.262	294.948	22.5041	12.8782
PBANKA_0416000	336.381	194.157	782.816	627.382	2020.34	2480.85	25.7473	34.3456	29.8622	9.55303	12.7426	624.458	510.207	493.789	1277.31	399.193	61.7195	16.6468	167.961	33.85	64.6369	26.8438	1546.3	982.6	1985.53	509.734	532.796	615.464	62.3657	963.871	1089.06	548.321	322.828	323.293	195.027	57.8159	23.2659	1.85627	0.269152	10.3243	18.8249	327.926	382.607	1143.84	1300.48	971.553	1006.78	55.4888	41.971
PBANKA_0416100	4.92661	16.3564	7.20134	8.13558	22.4738	23.1704	11.0726	116.106	2.26197	5.2785	5.0137	1.90618	2.98024	2.03871	9.04271	203.3	45.3982	874.208	43.6984	11.2927	47.6342	681.899	24.4198	65.7235	53.1051	85.0309	104.451	82.7491	0.575129	5.48808	23.4536	4.74584	172.041	192.009	230.746	0.965364	0.928151	1.85073	1.25789	1.08673	0.146631	4.87711	2.64597	7.72184	4.43695	16.5724	10.159	4.54412	1.73268
PBANKA_0416200	74.7066	154.958	89.6849	122.909	46.7742	44.2308	28.2698	43.9109	71.8353	69.3325	56.753	66.8411	93.4293	39.7518	43.3862	292.163	126.346	160.283	109.638	18.9461	112.297	130.37	164.047	322.644	163.857	305.671	300.269	293.533	14.3231	62.6756	59.1822	54.8052	57.6563	47.328	50.413	15.8939	15.7097	67.9883	55.5635	46.4549	55.6292	90.8433	53.5775	56.3795	44.03	72.6411	48.1381	201.365	176.958
PBANKA_0416300	40.6542	66.5309	35.4242	57.898	55.5873	104.151	15.2575	38.9049	26.0052	51.9046	51.1121	36.324	40.1034	30.7405	43.6343	42.9477	35.8751	33.6976	40.2722	16.7483	37.768	35.32	78.2423	64.1541	98.2728	53.0538	50.5126	49.7968	15.9903	43.8799	40.9881	37.3583	32.8879	23.9577	27.4568	17.8833	17.9572	133.305	116.411	61.4817	61.0224	129.024	134.959	139.008	125.09	109.175	84.3714	28.8049	16.6497
PBANKA_0416400	29.124	20.1327	85.4632	78.3402	86.8868	111.409	71.8659	54.0335	28.36	76.6033	75.1531	15.66	22.0763	34.9417	22.8684	48.6147	57.8188	28.4522	94.2657	82.8164	65.4941	38.9997	171.894	82.7975	117.958	60.1619	65.2113	68.0709	59.7053	88.0893	89.2674	84.9023	38.2195	31.5285	19.5352	54.971	68.3264	33.6224	34.3064	129.162	63.1434	194.003	142.928	170.492	129.653	104.539	62.9382	6.74766	4.92733
PBANKA_0416500	19.5645	21.5209	212.493	254.154	75.879	140.217	19.0677	41.9485	6.11848	29.1395	29.4247	19.4327	29.6017	47.1782	63.6634	213.674	37.7035	121.379	55.203	26.7006	51.9461	109.567	204.382	173.062	192.867	319.072	335.292	338.461	22.53	115.99	120.847	138.651	59.0332	40.8211	41.5826	24.3872	24.859	12.454	11.1608	69.4238	69.728	128.887	102.043	106.304	72.5106	51.1131	30.0965	6.32658	3.12878
PBANKA_0416600	58.2599	39.2924	176.869	142.2	204.309	255.181	156.026	159.291	14.7741	11.1444	14.479	17.6351	16.5435	71.5733	77.3641	90.361	72.3382	266.584	90.4433	92.4731	68.6064	315.43	145.32	102.365	167.066	128.197	130.377	131.345	31.0092	170.814	259.969	139.219	1433.04	1431.03	1876.08	33.6427	27.1493	103.25	133.633	149.999	144.063	188.841	197.447	234.948	222.613	134.185	122.294	10.6388	11.751
PBANKA_0416700	246.101	97.9987	202.977	187.184	644.858	983.302	66.3556	35.2703	51.194	9.38233	8.93463	186.795	210.879	177.101	192.396	200.118	49.224	59.9822	81.3384	37.0951	40.6935	59.5855	515.187	352.347	542.527	172.6	200.231	217.343	25.66	269.548	363.426	174.717	218.297	217.079	156.021	20.5325	9.01232	12.5653	26.0275	196.979	154.735	454.116	427.908	504.942	489.365	224.028	273.662	21.0745	18.2641
PBANKA_0416800	83.6148	134.143	103.529	140.307	86.8845	141.11	16.1357	31.7164	9.07804	13.1085	13.6116	51.7981	47.9075	64.7597	90.9917	102.951	25.6267	70.6707	31.4103	17.6743	21.9829	81.3618	129.574	108.459	150.068	199.459	202.432	180.541	17.0663	97.5679	86.1164	92.6882	46.2118	38.1884	38.7622	18.3064	17.7782	9.24573	7.76135	63.6395	69.7059	86.7072	83.7784	85.3873	66.4973	61.6847	40.9236	11.9754	5.08872
PBANKA_0416900	203.072	47.4432	272.327	182.024	85.4541	62.3159	40.1028	26.2116	22.8213	6.26229	14.9397	46.1054	43.873	128.449	81.3094	90.1987	18.2008	15.5694	36.2109	44.7044	30.3876	33.7186	164.776	52.5307	64.6	152.639	160.375	158.485	35.7254	229.658	256.179	268.626	110.505	81.221	78.145	38.4911	34.4449	0	0	146.333	144.793	138.518	160.435	77.6084	104.91	45.0375	64.5256	5.86095	4.40211
PBANKA_0417000	154.37	82.0478	150.609	229.372	70.7623	85.4612	143.247	136.822	31.7751	15.319	17.591	80.7768	102.714	101.728	108.053	107.585	38.4457	188.618	69.1557	378.008	38.5885	233.049	299.885	122.995	160.94	308.825	305.228	302.675	150.944	216.48	188.128	210.225	91.7283	82.35	64.0409	130.822	151.441	1.81435	3.94611	121.367	45.9996	88.1693	74.2692	86.2948	78.2952	36.5549	28.5624	4.91564	1.02558
PBANKA_0417100	3.60075	4.68674	4.38912	2.56281	4.3965	2.50746	9.70373	20.6518	15.0824	4.25086	3.41495	0.425764	0.574122	0.359227	1.52031	9.98623	6.94539	25.5032	6.931	18.762	9.26927	32.9303	5.16474	6.44322	3.89954	3.01356	2.91995	2.5488	9.20969	0.827153	1.935	0.81176	7.86906	4.58789	6.22427	10.6529	10.747	14.1446	16.2623	0.429541	0	3.26732	2.52287	2.32986	3.03382	6.31689	4.26164	0.903212	0.565329
PBANKA_0417200	311.394	253.747	13.8341	10.3945	282.732	96.4215	4668.81	4362.68	161.732	416.977	538.322	15.2776	21.6794	11.8257	125.121	538.865	1079.27	2673.84	952.997	5685.22	1007.81	2602.22	418.538	106.905	237.08	32.9071	58.8242	54.5672	4162.17	4.25465	38.2402	3.83322	67.2339	136.389	30.2866	3987.63	4238.95	1.17585	0	5.30266	0	8.4031	15.1004	1.99737	10.4705	22.3745	13.6396	2.12383	0
PBANKA_0417300	120.416	101.018	115.6	167.941	51.8487	67.6038	33.4993	47.789	16.686	12.7376	12.5121	78.827	79.3785	109.785	120.613	72.8441	27.2558	41.2278	36.788	36.7628	28.3646	47.1939	154.754	68.7677	84.9567	150.33	139.722	139.847	39.6493	124.775	144.606	184.053	65.0926	64.9855	49.1736	34.7322	38.0357	0.826455	0.998607	41.6183	27.9377	48.4307	44.2227	34.9094	32.079	28.9853	18.7168	4.10506	2.33581
PBANKA_0417400	93.0863	58.9029	95.2634	107.878	263.201	424.144	208.913	235.887	62.7006	106.58	128.108	91.0628	70.2893	112.198	143.706	74.406	101.655	130.744	123.932	303.274	148.694	141.173	122.957	104.768	165.683	64.3165	73.6058	72.335	325.687	133.788	170.027	101.404	167.69	175.979	175.328	332.429	361.138	55.7558	63.1149	163.214	114.079	114.643	140.535	120.63	161.475	59.671	54.3012	6.62542	2.76461
PBANKA_0417500	2750.46	2954.42	1819.76	1980.05	697.973	879.575	276.043	305.587	1488.34	245.668	236.474	4040.3	3554.26	3594.02	2316.98	1319.45	408.293	627.211	559.239	407.61	424.67	615.819	1356.92	1278.22	868.464	1855.43	2073.49	2131.4	532.074	2744.9	2482.4	2815.34	1467.47	1664.54	1021.36	513.381	364.672	342.582	491.171	4861.51	4790.03	2666.26	2792.77	1789.22	2066.41	947.196	1088.79	6625.27	7893.34
PBANKA_0417600	21.2567	33.9033	3.89076	1.98461	31.5393	14.756	297.881	482.446	6.14913	8.46868	10.9445	1.65108	1.16353	0.921026	24.873	84.2811	16.2663	444.572	15.9072	172.103	18.1375	511.267	66.996	21.7088	51.5218	8.92972	17.6923	12.0459	394.299	0.786995	2.60698	0.575763	28.805	25.6607	22.3506	373.615	467.916	1.14474	0.165983	0.344157	2.90228	13.3074	10.1069	9.87815	8.1548	9.48178	7.01873	1.96425	0.517661
PBANKA_0417700	69.6883	51.7277	157.416	97.0977	505.875	542.21	160.806	163.161	58.2465	141.959	228.655	67.2504	62.4624	69.001	170.376	81.4723	88.8303	96.8063	148.729	124.145	128.803	112.428	253.381	217.462	307.004	88.5529	92.4244	106.98	176.809	144.432	199.162	116.175	131.023	140.155	154.428	207.334	211.256	94.4022	87.8401	417.339	646.406	608.058	1060.19	676.276	800.904	486.311	586.321	73.8428	44.9584
PBANKA_0417800	88.8611	193.377	10.7323	10.2726	1339.23	2063.99	42.2925	233.716	36.1921	43.9536	35.3748	15.7866	19.7636	35.9171	73.7151	471.401	125.223	87.8666	74.5942	123.578	152.349	94.8526	145.504	644.301	795.482	11.7871	18.9201	18.047	96.9105	17.1202	38.9144	8.9347	54.2736	66.708	48.1369	89.844	91.8904	175	217.718	15.2641	16.4326	239.007	165.779	629.908	635.757	852.924	761.501	101.46	80.1135
PBANKA_0417900	43.4729	79.0719	55.6786	68.3378	77.7367	97.8251	10.9038	18.4487	33.1347	29.7012	28.1535	27.1803	27.2555	44.6043	45.6147	77.4915	56.7849	49.2808	47.9301	11.5566	46.9877	48.744	86.5779	70.5673	109.667	131.181	122.222	116.841	15.1752	57.8979	65.9118	65.2515	43.8944	33.6946	32.3611	16.3523	15.6166	50.7022	59.6825	47.5326	26.9533	90.5195	100.207	115.853	101.015	67.7358	48.5592	4.55431	8.01245
PBANKA_0418000	87.9936	358.388	214.244	329.82	39.3523	92.7928	5.11431	43.5938	18.0437	10.2	11.0576	60.6633	86.952	62.3211	57.9071	167.2	25.3888	68.0763	34.2439	7.8474	27.4059	60.4936	93.3551	132.917	71.9499	373.248	429.254	401.591	11.6214	92.754	76.9446	105.956	36.936	32.9537	23.788	11.7397	8.98547	1.67271	2.1222	106.34	65.3799	111.503	65.4504	76.6219	47.3581	37.9918	22.9833	111.787	90.4545
PBANKA_0418100	10.462	22.9784	39.3972	34.2618	161.841	189.912	4.86767	35.1532	2.44792	2.83385	2.72189	7.11238	9.50796	11.9162	19.72	230.818	10.7167	80.4859	13.5396	6.49134	14.7363	64.9805	88.2377	185.26	204.649	47.6915	52.8631	60.0493	10.2395	19.6882	26.6687	10.1983	38.1021	37.1466	39.0681	7.17666	7.57208	3.40264	4.22889	9.22507	6.7782	53.7861	39.2104	89.5474	69.5886	84.4698	57.6943	12.3466	2.74769
PBANKA_0418200	273.967	100.845	536.523	561.079	668.502	896.007	198.784	135.992	49.4292	43.9167	66.5223	365.048	404.048	589.93	670.406	237.303	69.5988	106.16	122.831	238.486	96.2262	123.056	642.661	342.392	526.32	369.032	363.621	429.667	348.847	891.333	1106.93	854.901	390.179	399.677	260.417	374.615	353.129	3.26057	0	270.798	264.531	617.486	774.645	779.279	1009.5	411.493	421.442	35.3356	26.7246
PBANKA_0418300	452.195	351.909	231.496	284.329	582.232	447.55	384.55	240.419	181.448	128.294	147.598	242.253	322.236	291.093	261.209	143.217	209.54	133.598	261.837	345.556	243.49	183.487	295.697	210.086	232.682	164.476	175.929	191.103	227.542	344.412	389.255	249.281	741.551	794.037	783.057	237.806	239.499	66.8256	76.3045	115.521	148.246	182.27	154.205	122.595	135.032	129.963	114.89	49.7891	57.6052
PBANKA_0418400	31.3066	11.6425	67.6615	55.7946	69.6352	54.5027	26.1582	20.7166	9.31548	0.832411	0.751404	10.1183	16.3943	26.4439	11.5483	86.3807	6.45155	17.1477	9.19741	34.487	10.923	23.9041	59.8082	87.3824	44.3195	34.6424	41.4511	37.3084	26.8382	54.4993	53.9362	32.3966	20.6732	23.013	10.9726	24.2079	23.9447	0	4.50292	51.3512	57.7394	114.42	63.1462	64.0064	58.1439	53.2999	34.3081	19.6324	14.0435
PBANKA_0418500	67.6136	185.877	19.8012	11.4886	395.779	106.165	5.32532	4.03756	21.8973	1.41631	1.05932	537.847	349.136	88.2152	140.807	354.154	2.52473	2.01214	4.25654	0.617666	7.08557	0.81344	83.3344	818.44	285.608	18.3885	21.5796	19.2347	7.06857	32.8214	15.2545	17.9145	13.4774	25.8863	7.39309	3.58163	1.83176	3.52264	1.53231	0	17.8621	11.4123	14.137	12.6856	11.582	536.24	678.304	3776.21	3543.96
PBANKA_0500100	0	0	0	0	0	0.279001	0	0	0.0957392	0	0	0	0	0	0	0	0	0	0	0	0	0.199609	0	0	0.555129	0	0	0	0	0	0	0.128821	0	0	0	0	0	0	0	0	0	0	0	0	0	0	0	0.624527	0
PBANKA_0500200	0	0	0	0	0	0	0	0	0	0	0	0	0	0	0	0	0	0	0	0.0697458	0	0	0	0	0	0	0.115838	0	0	0	0	0	0	0	0	0	0	0	0	0	0	0	0	0	0	0	0	0	0
PBANKA_0500600	0	0	0	0	0	0	0	0	0	0	0	0.0807755	0	0.0681522	0	0	0	0	0.120416	0	0	0	0	0	0.181327	0.159701	0.211439	0.163363	0.120334	0	0	0.252469	0	0	0	0	0.121509	0	0	0	0	0	0	0	0	0	1.12294	0.611987	0
PBANKA_0500700	13.2164	19.0569	4.76064	8.95992	0	2.44878	0.133951	0	0.840301	0	0.629388	82.1165	133.57	93.9449	92.2954	203.079	2.08051	0.693394	11.864	4.63709	5.40381	2.10236	97.3358	139.668	86.2408	142.183	153.841	156.198	11.5326	168.448	98.0149	112.275	48.7405	46.3518	23.8042	8.22831	2.9385	0	0	0	0	0.578343	0	0.412406	1.663	24.4576	55.3187	155.674	145.47
PBANKA_0500721	0.365805	0.283412	1.58119	0.62287	0	0.122	0.0667354	0	0	0	0	0.14418	0	0.182472	0	0	0	0	0	0	0	0.174569	0.849934	0	0	4.34713	4.46598	3.93652	0	0.547081	0.208683	0.337983	0.508542	0.12449	0	0.102485	0	0	0	0	0	0	0	0	0	0	0	0	0
PBANKA_0500741	1.24463	0.321431	1.34498	0	0	0.830197	0.605502	0	0	0	0	0.572324	0.64853	1.03475	0.117722	1.47231	0	0.391796	0.365653	0.773158	0	0	1.60658	1.98287	2.56954	6.46595	5.84981	5.29137	0.365405	0.372282	0.591692	0.127774	0.14419	0.564759	0.145409	0.116233	0.614952	0	0	0	0	0	0	0	0	0	0	1.2389	0
PBANKA_0500781	0.504285	0.360647	0.628781	0.198154	0	1.47485	0.127383	0.0350037	0	0	0.0199509	0.321076	0.227392	0.967497	1.2548	1.13571	0.479636	0	0.205133	0.0722907	0.0951639	0.0555356	2.10303	1.83545	3.29491	1.81371	1.84099	2.82933	0	0.174043	0.630689	0.179204	0.121337	0.158416	0.0407875	0.195622	0.034499	0	0	0	0	0	0.308853	0	0	0.215356	0.318827	0.173757	0
PBANKA_0500950	0.503998	0	1.22542	0.53636	0.894447	0.378201	0.413759	0.113697	0	0	0.194411	1.63885	4.43162	5.02812	1.82338	2.85055	0.778965	1.78485	0.444201	1.3306	0.618213	1.98427	15.1257	4.87785	6.02007	15.8326	15.0795	19.5854	0.887799	3.95722	4.52842	1.16416	8.67065	5.91741	8.61144	0.847211	0.672348	0	0	0	0	0	0	0	0	0	1.0356	0.564388	0.706511
PBANKA_0500971	33.5522	41.3022	32.9728	34.6367	5.80929	7.13513	21.8823	7.59544	6.10099	0	0.601271	12.5793	31.5239	0.933053	0.0995172	4.97853	2.34894	4.96813	5.667	9.00512	5.6404	4.18425	18.2896	9.05168	7.75782	17.5597	16.5242	14.6774	1.95636	33.884	44.9174	86.4122	6.58222	5.37103	1.22923	4.12688	1.55957	0	0	0	0	0.552506	0.930804	0	2.38306	1.94708	0	30.3722	26.221
PBANKA_0501000	0	0.0867334	0.0403248	0.0105899	0.04415	0.174235	0.00680774	0.0561211	0.0341651	0.0496098	0.0511795	0	0	0.0248189	0.0635309	2.9465	0.288374	0.775283	0.197332	0	0.732362	0.445198	0.0289009	1.1771	0.148576	0.363488	0.519745	0.550298	0.0109555	0	0.010644	0	0.0259385	0.0253986	0	0	0	0	0	0	0	0	0.0990362	0.0419191	0.338073	1.58828	3.8849	0.16715	0.69747
PBANKA_0501051	0	0	0	0	0	0	0	0	0.0783905	0	0	0	0	0	0	0	0	0	0	0	0.0933543	0	0.088416	0	0	0.0667208	0.0588907	0.136501	0	0	0	0	0	0	0	0	0	0	0	0	0	0	0	0	0	0	0	0	0
PBANKA_0501100	424.041	346.386	1065.88	1244.68	373.157	396.818	382.834	278.067	76.7124	53.3978	81.7278	231.625	293.859	714.488	659.716	229.288	187.592	194.629	225.554	233.69	174.276	241.638	908.58	281.657	551.71	852.523	866.149	857.9	277.595	968.99	1091.2	1135.62	1109.44	1105.84	1194.05	325.042	284.013	6.53166	0	13.0913	22.0798	104.766	92.618	73.2273	86.4976	53.6138	86.5892	45.2238	51.6893
PBANKA_0501200	14.0082	7.15583	11.977	12.9746	63.3803	72.8507	25.4434	38.6159	519.213	3.6837	5.77954	14.7435	10.287	7.98584	20.311	61.2523	45.4426	14.3918	37.9882	17.7861	54.5063	24.9033	166.195	145.453	219.011	13.2252	11.0379	9.57115	12.3378	8.97856	19.7588	8.81815	18.1367	27.3461	18.6137	13.5851	8.89872	276769	318387	3902.21	5129.69	2208.72	2613.04	961.805	896.388	512.761	499.757	68.9524	95.8106
PBANKA_0501300	26.7078	14.4749	116.214	95.2787	95.7865	123.225	76.5455	55.1059	16.5522	4.57219	3.15519	22.8425	17.2179	49.0087	68.4689	42.2635	22.7943	53.0187	31.9224	19.4778	26.2234	51.5436	152.209	63.4831	122.745	51.6627	53.847	52.662	6.84952	93.4441	112.627	67.7887	406.073	309.557	542.749	9.55717	4.62928	177.955	132.579	64.6815	68.5721	182.158	172.929	133.444	105.263	70.18	51.4403	9.99244	4.51704
PBANKA_0501400	148.571	105.635	10.7703	13.1241	2596.6	1567.61	8.07316	27.7004	38.4168	14.3103	12.986	6.20678	12.1523	26.5155	19.1178	128.923	10.0642	2.25895	17.4514	1.15571	27.0589	2.09278	166.013	785.41	617.292	6.05804	9.59734	9.69266	7.02263	12.7594	45.9412	8.34924	39.489	52.6417	11.0386	6.81327	2.48191	6.5912	3.82279	4.95398	6.68432	13.817	9.52256	201.531	120.093	1507.98	1591.38	169.052	89.4178
PBANKA_0501500	22.2955	12.0618	122.542	107.836	131.438	97.8194	20.5126	18.2686	8.71064	5.11047	3.19625	8.5225	10.5157	34.2594	29.7776	97.6236	14.8531	26.8635	22.4171	28.9733	24.9905	31.736	210.635	175.731	230.174	134.312	128.861	130.114	17.0977	77.6688	77.1366	81.6296	25.4508	24.1362	11.1825	19.7084	17.6064	3.81321	2.30376	67.3517	51.5612	125.353	125.485	118.535	76.1818	105.637	81.0924	14.3488	10.0588
PBANKA_0501600	11.907	17.6115	6.51703	3.94956	161.641	155.802	16.5034	40.3961	62.5952	226.652	198.074	1.27993	1.45035	5.20667	7.63478	165.042	199.088	38.3336	191.622	22.766	230.713	32.8757	46.1688	253.205	161.721	5.28701	6.06253	6.19406	27.4436	2.28953	3.10961	1.78593	9.75448	8.99891	4.39003	26.3839	31.0808	589.804	695.61	108.952	75.8367	174.299	182.218	169.889	128.187	336.526	259.911	50.564	37.2845
PBANKA_0501700	26.967	17.3573	10.7598	10.0077	106.516	90.2147	191.793	172.085	35.2305	66.7383	73.7576	16.8427	14.4298	22.6265	49.6785	61.4689	48.3053	97.5571	69.4741	216.828	82.6672	120.97	81.8286	76.5386	84.2443	16.2457	16.194	20.0907	240.071	42.9365	70.0564	14.5662	82.4769	75.2541	61.508	268.266	279.557	53.5012	50.722	15.4661	6.95604	127.447	143.14	357.462	380.564	424.567	425.099	66.9006	42.6492
PBANKA_0501800	89.0749	101.405	23.5731	13.929	831.426	176.946	106.172	93.0321	1767.36	1193.18	1161.21	8.2909	14.9187	22.6697	57.919	1935.35	870.181	66.9522	898.363	88.8876	950.75	67.6661	262.474	1248.88	575.238	31.1143	36.8404	32.9145	83.2566	21.4389	19.5557	23.2744	40.0739	40.8308	13.1068	74.4301	82.2215	878.451	728.374	135.535	137.156	627.162	709.209	539.112	638.771	2155.39	2934.85	587.437	496.553
PBANKA_0501900	73.9205	100.383	110.083	179.003	83.9417	134.507	14.57	23.4516	100.215	26.2287	26.9935	22.0945	29.8022	52.0137	44.5697	137.335	86.982	33.3216	60.9703	9.27023	48.8136	30.6894	127.038	103.994	121.436	198.532	184.693	170.27	8.13128	52.2592	60.4951	61.0537	26.8339	18.8512	18.8161	9.24767	5.56749	20.0725	25.4663	39.6024	23.8548	78.5966	60.9192	75.0118	52.4186	37.9138	30.6636	9.06377	1.77284
PBANKA_0502000	67.9749	92.9284	46.4261	41.2108	60.9502	30.0832	592.693	1202.32	24.4728	12.1469	10.8315	6.47451	6.53347	5.46269	18.9202	378.659	99.752	1308.22	54.4844	1557.8	86.0553	917.875	113.823	50.5438	89.183	9.24076	16.4797	15.3412	703.879	3.37252	9.8701	4.49035	75.3333	80.1166	78.8997	653.672	700.375	19.284	19.1067	27.5385	14.6673	28.4809	23.7329	23.3665	26.8583	29.859	20.7711	2.32205	3.27014
PBANKA_0502100	29.6823	28.9958	50.6698	72.0882	14.1236	19.4759	12.7921	24.3257	3.64313	4.71816	3.65058	17.4003	24.082	28.7004	26.4267	37.545	9.30818	34.2262	11.153	26.0766	11.6086	36.7466	35.3435	32.7417	22.3612	106.475	109.735	100.879	12.4399	31.3956	25.3075	33.4528	12.9325	10.6138	5.84241	12.745	15.9727	1.42242	0	54.7913	51.3897	43.0326	42.2422	30.4441	19.9735	14.3292	7.36593	3.21148	1.80909
PBANKA_0502200	103.732	72.1447	443.745	496.154	158.936	243.43	40.2222	55.0994	17.9196	16.5255	19.9645	84.7501	103.887	197.91	157.05	112.313	18.7626	30.4797	39.2734	49.8522	23.5397	44.2297	250.474	101.101	142.591	282.692	277.716	279.179	61.5911	365.543	340.751	452.076	118.236	115.776	55.1846	64.0296	59.9295	2.16326	2.0911	169.096	129.802	269.34	251.186	249.141	215.846	134.79	115.31	11.7219	12.6357
PBANKA_0502300	105.895	92.6083	109.137	160.659	58.2324	94.7239	9.79547	12.3049	13.0701	2.83263	2.88572	30.1067	34.9719	59.3769	41.293	90.925	16.4656	14.8899	18.2781	8.69144	19.6305	12.6083	99.8912	85.7443	69.1868	256.567	270.789	237.823	8.94518	95.9788	88.1846	115.558	47.2451	29.4394	22.4033	14.2072	9.15881	44.3853	66.9109	66.191	58.9448	99.0186	87.0836	91.6711	69.0094	52.8354	32.6894	5.40823	1.99121
PBANKA_0502400	65.0815	46.5681	61.9009	80.2505	74.4547	54.2188	112.598	52.5389	10.803	2.68148	2.21306	20.9081	30.7411	26.3604	21.0615	66.7471	99.549	94.8579	84.1436	49.366	58.4981	91.6341	110.495	76.1562	74.5965	162.756	196.442	178.868	4.8557	45.2477	57.0719	54.7893	266.662	201.257	284.468	4.74673	3.46804	24.0097	29.978	41.1043	27.0543	50.2038	42.8244	53.9257	27.41	27.6208	12.157	3.61387	2.26195
PBANKA_0502500	36.5194	83.0331	14.9436	16.7618	314.147	346.389	167.031	704.771	12.3266	29.5188	29.2841	16.3995	18.5532	18.4434	43.4669	422.711	58.2245	1229	55.7757	196.277	63.563	1032.33	128.031	399.956	398.945	43.56	65.4419	54.34	259.848	11.0253	18.1806	7.73813	12.6077	17.8635	9.83009	210.385	240.905	33.4893	40.1539	4.96154	4.49023	24.2396	17.5751	60.1687	44.886	150.931	102.319	38.1689	26.7571
PBANKA_0502600	98.1635	71.3414	118.452	149.874	217.89	311.81	21.4797	33.185	29.0373	50.9758	49.5096	46.7433	60.2725	76.7912	86.2314	109.58	78.7233	67.5749	99.5823	25.6488	84.6632	75.71	265.871	204.379	291.776	265.557	271.844	265.568	21.8865	137.372	138.848	121.779	57.5163	47.2966	34.3718	24.9992	22.565	32.9928	45.7881	66.9535	51.3834	158.758	122.57	291.586	236.323	216.828	151.13	19.1545	10.3905
PBANKA_0502650	79.5542	92.8588	11.3116	19.4575	89.1695	32.4671	1296.94	1189.36	72.5968	97.4134	108.93	8.45782	20.6582	9.39872	53.6122	205.704	177.424	927.736	242.175	2544.09	260.363	1133.45	200.109	74.7937	126.421	24.0633	44.0985	36.0882	2478.8	10.6454	35.0828	10.4775	38.927	68.5747	16.3261	2270.17	2360.1	36.3428	25.0932	46.8265	26.3259	49.4706	56.9509	29.9851	36.7481	40.679	18.6407	13.2848	16.6302
PBANKA_0502700	310.431	343.116	392.902	439.882	187.594	108.8	770.368	576.963	156.014	59.3613	70.3004	1054.68	830.098	535.31	541.957	400.589	200.462	789.986	190.61	1621.2	214.36	852.332	389.809	361.484	174.152	404.224	382.797	404.958	1392.22	340.977	341.537	362.595	126.682	152.576	54.614	1363.55	1162.95	352.535	255.581	754.137	1092.41	620.149	938.35	447.335	499.465	295.105	471.843	1338.81	2016.59
PBANKA_0502800	38.9415	200.841	37.1593	62.0068	46.8137	55.5279	23.274	156.549	78.7078	112.352	85.9195	18.0329	33.6842	14.6656	10.8047	243.718	239.28	237.53	193.048	53.1409	234.26	181.685	55.6718	123.153	81.6778	119.271	147.232	139.661	47.1693	21.4232	18.3608	19.8846	32.9276	32.8814	35.5209	43.7609	49.2038	6.42391	4.96769	26.2335	12.4865	37.1343	21.3116	28.2257	22.7344	37.2701	30.1611	46.7983	29.6546
PBANKA_0502900	234.159	356.619	93.9567	137.775	93.3773	111.759	86.2541	93.0488	180.69	41.6723	41.9352	44.3444	75.8317	25.7186	21.3358	189.867	159.471	272.582	122.565	34.8868	112.55	270.681	178.029	273.231	192.406	211.223	189.771	174.719	8.76438	68.1977	51.5168	57.5782	116.269	75.18	97.3719	6.90005	8.79461	78.3521	89.4548	32.459	28.1548	53.7891	48.0326	56.8004	26.6232	58.3519	34.2485	152.385	115.431
PBANKA_0503000	17.9756	37.9822	44.7895	50.3382	26.1011	24.7482	33.1324	56.0344	42.3343	34.9576	35.6434	6.27986	6.53132	7.92917	9.48456	56.5424	70.6043	72.1811	64.6807	25.6088	91.9626	62.5292	27.1534	59.9614	43.4746	32.2987	29.2363	25.9785	17.6639	18.7962	24.0899	27.795	25.0929	27.8316	24.9926	19.7282	21.4036	13.263	6.94446	74.2102	46.7027	94.0805	72.1516	55.5721	45.4239	46.5982	39.6828	56.562	43.3162
PBANKA_0503100	36.0021	27.2705	30.047	31.1528	25.291	15.813	43.1026	37.6114	46.1689	19.8717	16.7255	6.61991	12.3108	6.89486	6.11114	68.4449	65.5803	94.5603	52.2234	49.0552	59.9326	109.605	35.4764	47.4726	35.2672	45.433	47.9776	47.884	13.4481	11.1532	10.9568	12.4245	10.4457	11.377	10.4214	11.9777	12.2452	11.6918	15.0263	41.5417	20.2109	33.9282	23.4607	32.4989	32.0344	63.9471	59.4448	11.5188	8.11097
PBANKA_0503200	68.6521	179.27	139.441	186.774	216.904	300.796	24.3875	89.5645	34.2715	51.8693	57.5801	62.9309	76.0282	75.9104	90.6374	284.251	93.1797	162.584	87.9054	31.6044	99.207	143.115	242.099	271.69	417.305	329.465	325.001	316.459	35.3995	83.165	95.9251	83.6064	57.785	53.0286	43.8194	31.8306	29.9833	40.7649	52.3855	50.104	34.4507	121.479	79.1678	151.471	106.545	138.228	87.6847	24.9764	14.6389
PBANKA_0503300	32.6998	89.4606	19.6702	22.6739	229.911	189.932	187.155	1263.81	14.7891	37.4998	35.7205	12.2678	19.3857	17.767	45.7162	651.642	99.3976	1231.9	83.4396	295.114	117.49	883.713	133.498	324.15	367.782	48.3873	69.672	62.276	506.642	13.4037	21.3826	12.2606	46.1435	46.6255	33.993	450.292	577.391	0.459454	0.333096	3.28062	2.32973	8.97475	8.66617	28.0183	26.1212	149.782	109.256	22.4065	19.0888
PBANKA_0503400	10.4028	7.5151	4.55736	3.35114	75.8432	41.352	38.0847	26.2584	15.4449	17.3809	10.9175	0.83112	0.824062	1.40247	1.79501	90.5469	25.8555	38.6323	24.0364	39.1222	31.6132	39.4468	37.8888	111.666	63.8078	6.32634	6.45412	5.8831	8.2956	3.65821	6.73649	3.89658	24.771	18.5145	22.9109	10.0431	13.8776	2.789	1.01099	0	0	3.98626	3.35782	12.7914	4.77598	61.6549	50.8383	11.3344	10.2473
PBANKA_0503500	22.6722	70.833	6.86503	7.81895	94.9336	56.4231	213.1	775.287	6.89115	43.6976	38.723	9.13119	19.6724	9.19681	23.2969	386.142	88.7957	1402.43	79.5031	307.315	111.787	1138.04	102.005	115.115	178.8	53.6755	95.1207	76.2495	408.68	5.84518	18.0222	4.97645	80.3254	84.1762	84.1263	362.795	459.096	9.13313	10.2631	43.7613	40.522	64.1812	42.1507	49.2571	34.2513	38.8468	25.1612	7.52644	5.54979
PBANKA_0503600	3185.07	2944.52	1910.31	1714.42	595.997	622.366	389.636	283.888	674.021	204.147	212.853	3776.65	2797.78	3236.58	3038.36	480.979	161.6	130.867	260.499	278.994	158.75	166.222	694.232	395.598	310.255	1338.9	1338.75	1429.12	681.457	2758.36	2481.13	2911.68	1286.71	1749.38	985.497	703.555	455.778	40.2486	24.6903	4044.34	4136.68	1495.69	2067.51	1353.7	1588.41	615.117	728.527	2705.18	3052.13
PBANKA_0503700	16.9417	12.9356	114.357	122.171	60.3267	67.0389	27.339	30.5505	50.6734	261.9	223.364	17.4034	17.9113	35.1101	47.724	58.743	162.674	21.1777	196.853	24.4885	206.093	29.5275	108.857	72.0529	83.1682	52.1385	50.8469	50.3982	24.1484	73.7351	75.6379	80.0052	76.2324	55.0375	66.1771	25.1081	26.5677	51.1481	47.2837	20.1369	16.4669	78.778	64.7293	63.6222	50.6062	46.0429	26.9072	4.15484	3.51839
PBANKA_0503800	6.94523	12.8595	15.392	14.8659	30.2224	21.475	80.8549	205.115	10.7506	441.635	377.467	1.87908	2.20814	4.69755	9.61977	37.9107	235.549	187.205	282.267	168.04	266.035	200.268	26.4695	32.744	29.0067	10.3657	14.0071	11.7294	147.362	11.3376	12.0541	4.85807	59.4454	49.9557	54.2541	139.834	166.633	12.4556	13.5451	6.43617	4.93422	12.6101	12.4966	11.769	10.3981	16.338	11.9326	4.74554	1.76017
PBANKA_0503900	19.9551	16.9041	19.8753	22.004	125.23	164.658	20.1653	32.4338	8.29582	11.267	11.9017	2.02553	4.01665	5.2169	3.47923	142.699	50.8151	47.8503	36.1816	48.4267	60.0628	47.0697	86.9576	255.958	266.356	24.8359	30.696	32.9156	18.7932	15.1018	23.6593	9.2187	8.89904	8.34565	6.88869	19.9547	22.3977	16.0984	12.5355	4.48134	7.55824	39.7687	23.9279	88.5186	74.7381	68.7395	60.7635	7.26923	3.03326
PBANKA_0504000	60.3296	61.0663	88.7281	133.275	36.705	44.7138	107.655	189.169	46.5702	100.706	89.5522	28.5818	37.9996	24.4068	24.3247	342.833	363.486	499.818	345.471	119.375	503.801	421.34	216.755	164.778	151.068	234.215	258.981	250.553	52.0414	46.594	48.623	42.8777	115.48	102.221	125.024	39.5578	48.812	18.124	12.614	60.4822	28.4891	59.9253	36.6583	36.2049	27.5601	29.4154	13.2147	4.41932	2.45875
PBANKA_0504100	54.1596	27.2007	33.5276	47.9635	534.199	453.387	194.384	137.283	160.532	151.965	145.575	7.88434	17.5492	19.0063	27.1061	157.914	348.291	216.666	326.941	127.136	357.649	217.418	162.936	408.569	429.472	33.244	32.4313	37.0978	62.5632	18.072	35.1664	12.07	238.932	175.608	237.231	72.0553	83.9897	51.2953	27.4018	34.4956	20.5342	52.7356	75.8419	51.3626	24.0404	214.553	208.03	25.6006	16.7867
PBANKA_0504200	259.143	524.712	137.351	252.647	130.308	129.327	94.1767	95.2537	821.496	25.0602	22.8061	102.158	109.656	139.834	104.759	186.828	93.5066	32.8054	65.1886	37.6379	83.5322	34.1832	75.7069	181.214	73.3845	52.094	61.585	59.5135	40.8733	95.7697	77.2716	74.8075	60.9275	67.8157	40.6784	33.5727	31.8523	31.1647	31.6314	82.3171	79.0126	78.9049	75.0415	42.653	37.8146	90.696	71.5627	304.769	279.342
PBANKA_0504300	85.3832	42.6368	7.5688	7.09888	78.1326	51.0571	684.711	370.787	180.699	500.164	474.305	35.2965	33.2372	19.2991	76.3736	106.97	347.957	228.67	445.344	346.415	439.931	332.338	60.187	29.1715	43.3799	53.6056	50.2395	51.2456	285.532	79.6099	516.868	73.3423	2466.61	2313.81	3375.06	366.668	349.423	0	2.39862	7.46011	8.38817	9.45761	18.5887	11.2401	9.06499	49.9942	32.8954	10.4578	13.0912
PBANKA_0504400	101.702	224.206	7.07801	6.48889	156.257	68.7514	816.028	2966.34	99.0294	387.575	306.269	16.1233	19.0348	13.0096	88.5005	1041.77	1350.4	2572.73	780.937	2075.52	934.342	2010.3	209.123	119.698	199.516	23.5949	58.4639	44.9018	1708.92	2.81405	12.8062	1.87054	31.9527	52.484	15.7357	1604.7	1870.55	0.39378	0	0.295967	2.99508	2.81411	1.5803	1.33779	2.69728	3.5261	2.28387	0.889059	0.445176
PBANKA_0504500	23.7108	18.4501	40.439	48.9746	57.2649	55.0798	29.6214	75.8154	45.6943	200.03	190.505	14.6887	15.0474	34.994	23.3431	60.982	356.43	117.264	251.635	45.6601	286.584	91.2844	86.0301	60.308	63.2791	42.9589	44.6712	42.8037	43.1289	50.1385	67.2205	55.2449	18.4341	20.5765	10.1892	45.9227	48.3174	0	0	28.4388	28.5198	55.2984	37.7568	40.1271	26.6181	25.7546	18.6407	3.69417	1.44514
PBANKA_0504600	54.1772	48.824	91.4865	155.475	46.9445	77.4879	6.38703	6.12689	98.3952	92.806	74.4986	31.0269	43.9477	66.2214	42.7469	99.1122	220.159	9.017	188.13	9.22646	197.687	9.2144	208.647	108.307	138.361	174.605	146.306	147.53	5.54413	91.1371	89.0284	102.531	33.4797	27.8728	14.2041	8.61963	5.34663	1.4032	1.52594	65.9157	53.3634	77.2142	59.1283	61.4956	54.3051	35.3389	26.7403	11.7219	6.34538
PBANKA_0504700	53.9761	78.7067	130.665	203.413	59.3991	154.075	6.57906	8.5076	15.9692	47.0033	33.9837	21.0886	41.1742	27.3556	25.883	162.692	69.7021	5.78736	106.708	3.17239	97.5934	9.67345	134.295	140.928	111.26	261.645	280.993	260.645	3.18316	71.1359	72.4756	78.4722	27.6885	26.3102	13.0526	4.49042	2.65523	3.89687	0.565032	97.8257	75.0867	147.412	100.714	133.448	90.7546	82.0023	80.0733	11.2617	7.9299
PBANKA_0504800	44.9658	65.995	81.9	119.078	57.4224	95.0832	49.9507	72.617	60.0545	29.6861	24.793	18.9741	28.412	19.5034	16.1756	227.824	158.552	800.08	133.325	20.1811	167.401	693.995	154.629	201.455	180.515	233.872	244.687	229.995	2.0631	27.3447	27.3691	29.6322	79.9806	65.2858	84.0632	1.96879	0.954007	3.25743	4.40827	19.9128	7.15747	26.0723	17.7787	26.1169	17.5525	15.6781	9.71621	4.11851	4.54186
PBANKA_0504900	72.4835	155.75	82.5253	95.2086	40.4242	34.8625	10.6464	19.9698	66.5245	18.7796	19.2073	35.1109	54.686	33.3967	26.1036	174.945	83.6916	53.6936	87.7201	10.274	85.5765	56.7098	90.9415	169.417	79.1306	135.499	120.979	121.575	5.70234	44.8664	36.1876	43.0972	26.9713	25.1782	19.2468	5.63953	4.3185	8.75785	8.25406	70.6516	35.5264	38.2477	30.9291	20.0338	12.5977	31.5323	21.769	72.1059	53.135
PBANKA_0505000	2.83045	4.42803	3.88214	3.89269	8.11442	7.67899	7.47746	15.5702	41.189	113.974	112.96	0.450534	0.191446	0.271518	1.76074	7.89569	199.973	14.8042	166.181	7.64169	216.503	12.3905	3.87842	5.07296	4.91238	2.32231	1.48819	1.33422	4.74617	2.00258	2.7481	1.96138	3.74572	3.38991	3.72014	4.02595	7.30977	1.0799	2.34872	78.731	78.0301	266.251	252.662	218.291	225.24	100.326	89.0281	6.58302	4.88341
PBANKA_0505100	499.083	310.205	691.422	704.194	1228.07	1444.56	178.928	184.358	165.705	142.393	176.604	1312.55	1214.29	943.135	1267.69	268.656	204.254	198.059	276.936	166.277	194.279	269.214	985.153	785.28	1133.48	862.389	859.054	937.927	249.09	882.602	990.743	970.606	520.759	475.952	454.601	299.131	232.071	3.70845	1.34428	505.894	752.17	544.176	781.339	776.084	1041.48	711.883	742.044	144.012	99.5715
PBANKA_0505200	92.8857	34.2053	177.824	179.72	268.296	321.354	129.811	84.2477	315.693	658.977	699.142	88.4186	73.2711	123.937	136.826	105.935	600.093	69.5789	623.507	134.04	545.295	69.9104	234.467	136.744	241.352	159.677	153.508	161.281	200.737	154.865	184.807	125.465	48.6229	58.1479	26.0241	215.816	192.837	0.947947	1.37449	143.921	122.571	223.556	229.778	266.333	248.689	145.894	120.17	17.5499	15.5393
PBANKA_0505300	30.7629	21.1966	36.9898	50.4132	39.6783	57.0595	8.75182	11.8318	18.5555	19.0241	15.5084	5.77677	13.5494	5.05219	3.75633	40.9391	45.013	10.7157	48.8553	4.2031	69.0764	15.7034	82.4777	56.2806	84.4446	49.8114	53.2444	56.6695	2.12833	14.877	15.2299	15.2017	5.34582	4.50516	3.00482	2.08401	1.83141	23.3456	26.2944	30.0801	21.1388	52.5338	42.6623	55.5186	38.1217	29.8641	22.1064	7.4357	3.41691
PBANKA_0505400	78.6456	54.4209	69.7051	91.7751	217.639	253.575	165.13	258.765	320.638	270.672	247.462	24.3276	28.2657	32.61	24.6674	296.63	601.492	801.43	423.294	122.19	390.612	566.866	251.854	387.818	340.436	98.1607	92.6801	97.0852	37.8241	42.1243	79.9444	34.6453	371.749	377.681	487.016	38.2382	39.1726	6.32396	7.08552	24.1977	10.203	69.0228	40.1451	86.5237	55.1312	73.0371	52.8736	18.9507	12.6739
PBANKA_0505500	97.2105	33.6364	70.496	65.8612	100.312	88.3171	120.216	66.1824	102.962	108.184	89.0826	27.6387	37.3085	22.6013	35.1513	99.0168	262.432	228.397	232.924	99.0756	223.424	196.12	122.938	95.2756	137.161	48.1349	48.4661	49.6011	21.1544	28.6234	44.0883	37.7329	230.442	131.427	222.67	23.2441	25.4714	1.5032	0.544897	31.07	17.15	60.5161	45.8478	88.3485	70.5313	59.3101	49.8193	6.10896	2.12425
PBANKA_0505600	92.0183	51.0142	155.649	125.477	164.571	161.187	19.7303	16.2404	51.8073	36.5468	39.5375	55.2462	65.5522	88.7362	115.885	74.4091	101.683	20.9863	88.4515	22.0874	95.2597	26.3162	166.077	102.278	134.432	100.633	108.75	110.223	23.7289	122.355	130.813	115.185	53.2063	41.7352	26.828	27.8555	23.0821	2.17722	2.76228	68.7293	63.4795	132.513	141.985	140.537	135.339	95.9566	78.9224	20.1541	8.61488
PBANKA_0505700	110.035	179.403	99.9826	112.91	87.2965	85.43	80.7034	128.178	341.176	425.288	350.398	43.5894	58.1269	40.4218	26.5858	352.91	809.303	224.522	762.222	173.533	766.498	211.586	189.835	376.714	198.958	189.636	182.6	186.549	58.944	65.9586	60.1315	60.0308	20.0032	21.1243	9.96886	54.6555	64.9257	86.8568	90.243	133.475	109.404	171.059	122.555	120.099	94.7366	74.9275	86.1752	521.855	440.62
PBANKA_0505800	105.035	89.5948	187.867	138.65	140.034	136.152	297.836	222.241	289.029	125.881	99.2604	155.475	156.809	187.121	208.553	111.72	177.733	108.109	185.146	274.568	179.928	129.077	166.203	94.9604	112.619	181.818	182.834	172.531	324.81	193.377	205.882	166.126	74.4483	96.6703	39.4429	352.688	375.262	30.7957	24.1868	55.9367	29.2789	135.715	153.455	114.213	108.108	78.2756	61.6632	181.355	158.844
PBANKA_0505900	23.2962	151.085	76.565	98.0019	171.766	169.572	11.4197	67.1292	20.2676	2.41773	2.36016	13.7337	29.3449	6.71902	7.65786	509.448	24.3225	191.304	24.769	5.87069	36.2022	169.234	70.5414	518.997	317.623	184.575	254.467	227.038	4.46885	11.4885	10.6859	8.08214	12.9824	14.0057	13.9143	2.88379	3.73613	1.0824	1.22068	8.40658	4.57373	18.9944	11.8732	17.9777	10.8329	132.564	87.2912	88.8187	53.4
PBANKA_0506000	25.1533	53.0494	50.1199	63.3006	328.179	511.718	8.14267	62.8543	25.1791	427.727	372.634	28.3094	34.1364	34.0991	55.9202	173.269	405.398	71.1554	331.64	16.1502	435.927	55.3206	89.9264	205.538	253.775	41.5442	49.2857	51.6161	31.0717	34.2018	48.0151	25.2883	14.2393	19.102	8.05876	25.8777	31.1244	50.3129	66.0619	45.6587	45.3545	64.1874	45.9168	78.9437	63.1821	103.037	79.8227	14.8935	8.63731
PBANKA_0506100	72.1229	155.137	270.118	406.039	493.548	973.331	11.6937	91.7482	30.6613	408.016	366.813	31.777	43.8185	83.3068	90.406	453.058	446.447	76.7389	351.893	21.8864	438.072	74.258	259.487	393.242	506.743	150.367	168.237	173.078	37.8323	114.472	128.864	109.369	35.2812	37.56	23.5495	36.6124	38.5971	18.8486	24.4223	136.543	108.792	138.138	99.4617	208.861	151.495	174.054	115.466	116.801	88.7484
PBANKA_0506200	67.4689	230.4	41.5579	54.4363	61.8949	83.4725	14.5289	26.5771	150.836	89.4203	85.8033	79.8081	129.511	57.2783	50.519	103.773	149.679	21.6142	124.508	3.62694	92.541	22.179	59.107	173.757	95.3981	81.8667	82.7406	79.4466	5.27956	38.351	19.1188	15.5124	38.8799	29.328	31.1867	4.49293	4.17717	418.555	408.325	175.867	146.188	302.304	208.881	171.842	99.0926	148.241	89.1513	655.219	442.047
PBANKA_0506300	102.857	185.634	98.2254	97.1859	33.961	33.6392	78.6224	76.7456	355.242	86.9219	69.0994	148.491	145.049	103.808	95.1365	60.1288	138.844	64.0035	113.961	82.7984	122.58	60.3101	48.682	51.8272	20.6352	57.862	61.0802	62.2873	56.2981	71.6672	48.443	37.0804	29.6514	33.6473	19.7018	52.1606	53.5383	42.1837	33.4495	78.2729	50.1324	59.0362	52.9031	52.8459	35.2154	56.8076	44.7814	277.388	288.373
PBANKA_0506400	129.101	93.1376	111.702	118.778	90.1757	121.37	19.5442	14.562	17.1085	2.39185	1.62632	31.6201	55.6722	34.8916	31.4192	42.8066	12.1339	3.39807	23.2565	13.7839	14.4448	9.05408	138.833	64.8817	113.093	106.679	94.8343	108.603	7.10666	87.3251	75.344	76.5662	24.6136	21.3183	12.3248	6.6443	5.57596	2.70408	0.392081	60.5656	63.0726	65.9608	61.6389	68.532	55.5667	30.8725	16.1314	4.88412	3.36272
PBANKA_0506500	126.933	96.9603	172.122	123.451	79.9723	68.2994	110.433	68.2407	122.087	23.1328	20.0211	57.5037	72.8384	120.013	152.393	65.3125	42.0641	50.8769	63.8011	102.27	59.1964	60.2022	135.195	65.891	77.422	44.9155	39.2416	40.4773	114.646	174.655	186.026	152.215	76.524	87.0024	55.1219	117.467	116.162	726.942	652.958	214.558	213.197	328.412	381.874	223.283	184.926	99.6969	73.3406	12.4905	6.25436
PBANKA_0506600	214.353	148.465	491.721	885.068	471.227	1038.09	524.079	1087.11	68.9179	37.158	55.2861	298.191	226.647	345.911	447.971	464.664	250.028	937.422	182.95	455.061	154.682	695.204	489.897	344.081	463.683	359.54	394.352	417.281	633.455	277.151	309.05	293.847	223.496	230.878	151.543	622.885	646.856	44.8092	32.4858	293.637	355.018	266.187	288.285	316.354	293.982	213.161	179.253	25.9244	14.6433
PBANKA_0506700	16.4999	17.4321	102.313	107.323	68.1483	53.8486	105.476	112.127	11.948	42.8346	44.3442	24.4053	27.4338	50.2513	86.2146	53.2582	46.5524	114.4	68.8512	141.557	56.9149	116.393	126.256	52.5638	67.4471	78.409	76.3879	75.9025	125.666	96.3731	112.235	95.4614	85.8307	71.548	98.3534	146.85	163.818	396.392	371.95	60.8387	49.7964	147.168	203.029	109.392	90.506	48.2993	48.3278	2.95632	8.74728
PBANKA_0506800	24.7593	82.9445	106.52	185.293	20.7669	23.5708	15.6927	66.3264	9.60489	25.1894	23.9338	51.978	72.0921	61.2115	36.5787	75.1808	44.3158	59.0585	51.3614	30.159	60.8356	55.5833	62.839	41.1673	37.5912	111.076	120.567	112.905	30.1339	73.8144	62.9639	71.2062	33.5317	32.7547	18.5372	25.9229	27.9469	113.771	94.1853	62.111	69.1881	53.2879	47.5092	57.0632	57.6577	45.3883	25.7955	23.7776	30.6343
PBANKA_0506900	26.2237	35.3261	2.80826	2.27953	351.909	226.684	132.662	152.141	62.1321	200.384	214.824	4.37646	4.52395	16.1843	58.3212	74.5126	224.804	143.68	180.04	252.324	183.017	140.815	65.077	237.682	189.59	11.7824	14.137	15.5365	321.688	15.7582	62.8048	12.151	203.465	224.556	307.279	335.641	364.749	91.3979	101.375	17.027	11.8832	39.4505	36.993	43.7895	50.2981	286.798	296.439	50.4422	32.2346
PBANKA_0507000	14.0228	10.5108	73.1668	84.1706	123.106	142.918	36.1711	61.3591	10.4267	11.0863	9.19658	17.1452	16.4402	27.6899	36.4466	113.57	25.1359	117.891	31.1171	24.1225	31.4836	115.525	126.759	162.635	239.408	125.504	127.19	123.496	18.7087	45.9396	48.6371	45.3853	77.8628	69.8042	80.1785	21.2358	20.1827	22.2236	20.8855	50.1101	63.6478	123.526	114.622	104.163	89.6439	110.326	68.5388	23.601	9.30527
PBANKA_0507100	76.0444	31.8946	361.449	189.358	354.133	264.296	192.92	108.863	96.9749	58.1498	72.1934	394.656	350.917	342.821	383.531	293.326	62.3008	127.969	109.856	191.795	91.4072	148.57	543.344	290.212	413.564	233.915	247.462	269.189	418.73	450.98	575.375	494.466	240.546	290.704	223.341	434.667	400.697	53.8816	30.8393	494.499	582.379	593.127	755.688	636.831	668.219	496.768	453.487	44.819	43.2812
PBANKA_0507200	19.9016	7.70951	28.3992	31.3529	87.2421	57.184	28.2546	23.4074	277.404	157.731	126.853	5.27969	7.67778	15.1032	11.801	40.067	175.355	21.9268	198.116	35.0279	160.728	24.9612	76.0139	47.9249	53.9549	14.4647	14.2589	15.7625	17.4536	14.2714	23.6529	21.2955	23.8541	22.0552	19.7633	19.8009	20.4982	248.04	165.756	13.9504	4.27797	71.5468	56.2043	65.3498	33.5178	62.7982	71.3008	3.04769	3.33827
PBANKA_0507300	4.04266	9.85793	24.2592	30.2507	20.3525	27.474	10.33	89.6898	1.55296	6.66916	6.79449	5.58319	5.52826	6.28621	12.3146	111.871	16.9524	423.354	20.3674	8.95466	22.8215	383.263	19.297	41.5949	31.6479	103.308	133.303	105.551	3.63396	8.98566	25.2298	7.12705	139.585	141.848	190.797	4.16246	4.30758	2.66925	1.56655	8.7414	7.89531	18.8938	12.5485	16.8411	12.9291	11.204	5.89763	2.4967	0.395167
PBANKA_0507400	63.673	38.2378	133.992	180.351	38.568	61.9798	32.125	30.1484	56.2741	133.253	129.687	36.3837	48.5758	94.9301	68.8113	49.1927	131.372	107.89	156.183	39.238	141.34	92.9024	90.9201	48.9241	48.6547	188.323	173.137	170.238	25.3122	127.394	119.313	148.436	83.8594	63.8666	55.5245	27.057	24.8367	0	0	102.972	84.2823	105.106	94.6003	57.1533	51.7516	31.008	26.7091	5.00368	4.55542
PBANKA_0507500	104.186	32.6172	256.42	208.175	120.75	102.114	1430.19	402.915	85.2653	40.7049	42.8676	30.9239	34.899	173.729	119.82	163.55	124.221	228.907	159.288	425.301	163.092	196.036	167.31	96.3376	85.2216	144.15	139.957	135.252	154.685	210.255	219.062	214.919	87.3469	77.7143	42.0305	136.891	156.573	160.298	110.096	161.698	203.203	211.023	199.762	182.005	190.705	82.6293	111.844	3.80962	2.38448
PBANKA_0507600	28.7591	6.11381	98.3498	78.9776	63.4873	50.0044	46.164	29.4323	134.984	106.308	87.3947	14.5146	20.5591	34.5521	39.4088	61.1425	255.854	26.3311	284.226	46.9501	314.906	54.9811	223.143	99.0656	189.213	55.7538	52.1959	60.0726	43.0914	68.7647	81.3315	58.8143	37.4821	35.2698	30.2391	44.5113	40.3929	74.7999	74.4066	155.586	145.539	254.429	230.374	187.929	187.071	107.089	72.0647	17.2807	10.8162
PBANKA_0507700	68.3941	21.4153	114.884	113.742	108.172	109.205	146.238	179.713	123.859	42.4009	22.0535	15.2943	30.7444	6.54048	7.8432	109.411	198.819	369.463	164.91	96.4193	183.146	431.747	206.118	130.584	163.671	56.1275	65.9931	75.8464	6.55445	15.2636	23.6529	17.3533	83.8737	53.5462	56.6368	9.23328	7.56391	17.5765	45.8735	224.58	53.4746	308.16	152.361	244.823	156.513	84.5966	40.7766	17.4607	3.97413
PBANKA_0507800	77.3555	56.6174	33.5562	44.2383	70.2948	90.8603	247.072	418.007	40.2291	6.60525	6.13991	8.24107	10.8408	15.18	26.0224	333.536	518.869	1093.24	261.702	104.207	265.556	827.683	63.3313	107.253	112.739	46.4604	54.0721	47.6495	6.13851	21.7343	98.6712	25.1204	909.291	917.069	1109.61	8.81581	6.50527	2.05357	2.48133	21.0941	8.67742	15.0017	19.2297	19.3019	21.5684	14.1746	19.8507	2.16368	0.773866
PBANKA_0507900	6.27835	4.1855	1.26224	0.911582	7.25538	9.5443	40.3549	33.7725	0.868912	1.16466	1.12641	1.72645	2.3965	1.18959	6.33878	16.9695	28.0578	79.1461	25.308	23.5819	22.4069	93.6468	10.3658	10.0488	16.5358	14.2792	14.4613	11.0277	0.171463	5.15336	28.8614	4.09206	336.694	251.228	412.923	0.859029	0.649263	0.482789	0.700025	0.725733	0	1.84011	2.71252	0.98411	0.330697	2.43176	0.800031	0	0
PBANKA_0508000	0.761639	2.06531	7.40742	3.08007	9.01122	4.06425	0.625271	0.973639	1.87406	1.2657	0.326436	0	0	0.0633205	0.432231	6.8417	1.76575	5.57432	1.06285	0.197136	5.91685	3.08948	4.57157	9.19147	8.1709	1.4096	0.982243	1.29014	0.0559015	0.398675	0.325872	0.175928	0.661769	0.518398	0.400417	0	0	3.14803	4.10808	1.89286	0	12.5984	9.60152	10.2671	10.7816	23.6084	12.5199	4.8331	1.42357
PBANKA_0508100	164.629	642.866	312.593	525.166	342.924	556.855	36.7161	200.71	25.7278	91.3855	92.2746	353.536	367.761	291.807	397.841	522.981	91.3762	408.883	93.7968	44.3524	83.7189	290.17	173.902	542.328	346.126	643.566	649.512	579.037	76.0846	187.227	194.667	154.741	194.466	196.524	168.82	70.1789	65.388	142.863	118.304	134.885	105.589	198.539	154.172	175.746	150.762	358.169	265.808	1139.64	750.263
PBANKA_0508200	94.8868	92.2506	89.6922	108.119	81.955	104.917	11.852	9.73961	219.109	34.8743	28.8103	9.77384	17.6197	11.9948	5.75701	101.456	107.483	25.547	89.6497	11.4576	91.2237	27.1886	142.956	118.616	116.866	99.1744	100.011	100.999	3.54986	27.033	27.0068	21.7755	9.25945	8.02059	4.30971	3.96173	3.21998	17.6189	8.35181	48.3859	29.207	80.3897	58.7416	53.4107	32.9562	33.3741	16.844	14.6877	6.89487
PBANKA_0508300	9.42799	15.4773	10.58	12.433	32.9957	48.1546	15.3356	91.4998	301.172	1208.26	1030.29	6.52896	3.59425	4.67001	8.95163	40.9742	2023.27	43.8014	951.31	21.1535	1534.34	36.4813	16.2377	31.3846	24.6315	3.89179	3.43506	2.89708	23.6918	3.52008	7.92661	3.35035	10.2769	9.89477	8.28408	23.8278	24.2456	354.474	379.553	17.6961	22.3847	65.1219	42.5194	38.6606	39.4222	32.3929	27.0941	6.49702	4.25139
PBANKA_0508400	67.2049	30.5615	111.641	103.06	200.016	171.026	60.4266	45.9532	44.8576	25.8047	30.3782	49.3573	56.0342	97.7591	82.6145	61.9386	33.2255	60.9038	47.6426	102.424	47.6176	65.4376	173.282	124.191	140.161	84.8983	75.7963	79.4831	69.6691	151.137	172.524	125.537	75.7291	69.2522	41.4763	84.7276	83.1566	221.529	202.632	143.161	110.23	238.703	247.6	270.796	283.629	199.295	176.687	13.0883	11.7029
PBANKA_0508500	142.007	43.7292	315.825	254.966	263.455	309.437	181.96	137.444	97.1579	50.3671	58.5884	41.9023	50.7622	97.4484	45.1944	93.2908	97.9903	112.445	90.6322	184.914	76.5039	115.12	256.294	133.032	163.842	190.694	206.87	208.472	171.835	217.621	283.614	184.07	102.919	112.092	68.5603	180.225	173.741	115.046	190.908	190.233	200.935	358.099	346.788	278.805	280.191	144.512	201.235	6.92658	8.67082
PBANKA_0508600	55.9322	43.8521	67.4251	58.6225	108.095	115.789	173.101	287.076	48.4549	91.5415	84.1994	10.9349	15.0656	16.4512	13.8475	252.76	502.611	1804.95	322.291	169.894	397.371	1136.9	126.907	205.871	192.235	102.67	110.431	102.67	24.4024	36.4592	70.2357	25.8734	479.941	463.734	529.217	22.163	23.9799	8.84199	2.13676	34.3361	20.5492	77.2303	69.7859	80.1039	58.0417	45.361	36.0197	4.99077	2.49901
PBANKA_0508700	38.1389	24.4662	74.6795	50.134	56.314	57.5442	78.6514	40.3345	62.1197	93.7003	79.5602	10.733	14.1295	23.21	16.3628	47.7097	294.968	83.8478	220.91	81.2151	231.539	94.7885	104.21	73.4959	69.0418	48.5925	48.3986	45.3289	19.0797	48.3232	63.0526	39.4667	201.213	145.939	202.593	24.7467	22.5221	31.7796	25.2339	38.6721	42.2042	84.3551	43.7269	57.0673	46.6461	33.0305	17.554	2.73336	5.1325
PBANKA_0508800	79.5907	48.7304	42.0634	57.7248	31.4512	32.2966	83.3533	56.1136	96.3207	164.397	141.197	13.1905	25.0438	17.9171	15.3553	48.2215	290.658	44.8287	306.46	74.5061	342.504	48.1384	74.0194	44.4678	45.2555	41.6151	43.0981	44.6978	36.0952	30.4561	41.2974	43.8592	14.7658	14.5392	5.90631	30.7213	35.0403	24.3292	25.6038	60.1667	61.6823	82.2592	68.031	53.325	56.4454	46.1187	42.917	7.08766	1.33087
PBANKA_0508900	96.9391	77.7677	90.9593	154.85	83.6538	126.467	42.0371	44.9397	107.409	306.056	288.213	24.2601	32.8945	39.0133	17.1369	124.152	867.735	66.9704	621.371	62.2661	708.912	72.2035	141.192	125.818	159.47	119.215	130.77	127.19	37.6857	75.3422	72.328	68.568	23.184	26.2822	10.6943	41.1509	42.1084	0.695813	0.504451	71.6478	44.1027	130.612	98.8514	120.795	69.1089	61.9172	40.9327	10.6826	1.96658
PBANKA_0509000	381.866	409.309	485.846	572.816	154.833	215.414	124.215	152.78	32.4266	36.3827	42.9311	145.293	252.696	185.779	143.513	264.612	80.7254	214.333	119.33	68.5118	93.4424	213.623	406.879	357.775	291.112	1090.71	1103.05	1128.94	68.7765	377.681	307.81	407.417	357.962	275.936	363.331	70.2152	69.2647	0	0	10.4833	7.76244	35.6567	27.8509	37.7925	27.4965	43.4089	33.542	343.634	389.977
PBANKA_0509100	21.5369	24.2599	58.8984	72.8312	21.8867	15.5895	13.9767	18.9455	39.8221	42.7083	36.2625	9.46081	18.5493	16.5948	11.1639	115.045	65.5508	50.6196	79.2669	24.5524	88.5996	55.8963	73.1266	115.585	54.6517	169.909	178.799	167.565	11.7098	36.3032	33.8988	42.1044	34.1223	29.8805	28.1168	10.0368	10.1387	3.87896	4.75906	20.8567	30.2597	34.6863	33.0497	20.4766	13.8981	22.2098	24.4752	9.97035	5.39722
PBANKA_0509200	314.605	522.845	237.426	362.412	262.604	368.746	114.926	192.148	308.876	170.86	161.3	251.763	309.844	196.136	234.257	399.654	378.468	164.094	264.161	90.7936	338.375	165.675	309.741	333.546	400.659	183.317	171.797	169.16	59.8224	170.832	192.289	144.72	227.071	251.37	222.324	48.1521	50.0059	42.1837	43.8913	33.4669	9.9027	61.781	60.192	77.8922	84.8112	105.145	74.4335	374.26	309.099
PBANKA_0509300	33.3915	24.723	86.7174	74.5484	171.886	151.869	89.092	98.1696	50.3573	219.813	236.348	34.8132	31.8866	48.4247	68.9221	130.684	147.335	152.838	208.777	49.1802	225.713	187.173	319.895	286.107	457.462	116.752	111.154	101.908	84.6323	66.8938	92.9026	62.3672	83.2488	78.8129	80.649	108.225	102.302	4.89731	6.45538	29.4468	18.06	89.0862	92.1938	107.691	89.6573	74.0019	62.3407	14.2735	10.0664
PBANKA_0509400	9.57664	8.05559	71.2586	87.8998	20.3948	20.5324	18.7689	15.308	17.2228	35.6486	29.2242	8.51976	12.083	19.2447	12.0341	52.1919	59.0646	27.9068	59.8064	23.0027	70.1084	33.1662	101.365	45.2476	69.9652	70.6825	64.787	65.0511	9.23799	48.6142	39.2573	59.3255	30.4307	22.5343	16.2071	10.1188	7.21918	4.52372	1.31184	29.9204	36.7011	74.1395	60.9989	60.2444	28.5073	25.8236	14.2429	5.71953	2.04566
PBANKA_0509500	67.0277	94.7235	157.104	193.664	88.5594	130.778	106.283	208.074	80.6387	474.735	335.285	38.4312	68.68	48.2497	37.5745	131.676	716.811	275.802	754.426	135.333	906.46	224.131	190.555	108.663	152.758	261.57	265.791	269.267	97.1233	94.7249	77.308	69.1585	32.9546	32.7059	18.1718	84.5042	96.9635	120.856	138.845	133.207	104.747	199.043	167.353	142.589	115.05	68.9343	53.7467	12.0304	7.85731
PBANKA_0509600	29.2792	15.5926	6.95947	6.70145	353.785	202.558	16.9547	13.6676	110.742	33.1775	24.919	1.35733	2.20222	2.85558	4.26398	76.9768	108.616	13.4309	95.0487	15.3728	125.81	18.9526	97.0787	265.353	251.513	4.77466	6.16767	6.79145	3.65021	3.82592	7.22041	2.03856	8.98429	10.4411	7.7435	3.85923	3.89797	5.91532	15.653	2.66759	2.24959	11.4138	12.107	23.2111	18.2333	107.096	68.8612	12.4205	6.01866
PBANKA_0509700	3.62869	7.77757	7.3729	9.6812	22.9829	27.8856	10.5087	48.1225	4.13792	1.38658	1.16969	1.72141	3.11638	1.26452	3.66849	185.961	18.9969	339.214	17.791	7.61723	25.9243	297.351	44.7472	157.427	120.514	37.0056	45.9229	41.3659	2.02221	2.7167	6.44575	1.45217	49.2	50.0544	64.413	1.99673	1.77141	0.431087	0.729236	1.08002	0.546472	6.88027	2.59504	5.00383	3.24811	11.5805	7.32215	4.80156	1.99002
PBANKA_0509800	95.9665	38.9459	469.136	567.597	145.982	233.694	211.758	197.935	59.9699	76.9545	70.5102	42.0274	88.6985	197.053	69.157	541.93	414.363	1821.18	326.687	234.355	335.911	1589.81	622.913	390.956	396.246	546.925	541.413	545.806	102.412	324.407	358.894	408.621	929.124	790.557	1058.7	131.871	108.83	30.2211	47.4711	389.93	217.091	537.531	392.146	462.017	282.909	163.497	154.412	31.8416	28.4714
PBANKA_0509900	44.5415	24.0477	347.351	324.271	135.689	137.731	135.517	117.571	44.7941	55.9517	50.9577	52.3563	61.6772	109.167	54.9335	348.186	190.264	636.914	182.683	137.8	191.582	729.566	356.105	253.95	241.346	260.219	290.47	259.161	71.8191	183.477	213.533	214.68	417.788	357.89	377.988	68.9779	62.2268	8.69766	2.52226	133.359	66.1541	298.353	175.922	217.478	135.835	109.037	95.1253	15.7098	7.86631
PBANKA_0510000	74.3066	38.4955	114.642	61.3568	514.778	221.695	248.174	140.566	60.5525	103.547	98.5356	156.141	106.009	172.155	195.477	173.945	114.154	176.277	134.926	298.921	118.599	237.756	249.959	181.636	257.833	49.4454	59.5757	71.7207	396.224	216.501	284.984	119.94	380.378	426.389	419.363	369.08	333.21	17.7615	16.096	146.846	135.094	228.476	320.76	371.1	459.273	290.756	437.812	8.02025	12.5499
PBANKA_0510100	31.1676	62.567	18.3974	12.9513	442.294	410.776	67.0941	161.91	74.3247	166.612	156.984	3.44294	5.71273	8.65539	26.4809	371.163	453.2	354.298	277.027	119.581	430.074	264.834	92.4825	462.182	479.739	18.9277	24.232	21.6887	80.2072	7.73176	18.9414	6.42374	133.86	101.286	133.523	85.3057	92.2203	12.3788	21.7949	9.52549	8.21967	23.4499	18.4519	64.3835	55.5181	193.815	155.556	19.83	16.1603
PBANKA_0510200	1505.84	1378.29	833.722	1710.99	505.132	489.886	467.036	588.893	1043.55	196.762	177.895	251.252	310.997	528.14	388.393	1061.67	850.919	405.671	390.654	297.289	529.467	290.036	623.201	704.073	356.413	414.214	440.71	456.28	99.1388	236.757	253.109	310.585	187.163	254.632	190.125	76.862	69.7534	24.9575	14.947	225.099	148.56	322.593	182.899	209.022	121.896	197.369	100.696	139.645	106.726
PBANKA_0510300	367.415	212.816	108.398	187.021	162.15	72.3552	4223.89	2960.19	433.034	200.811	179.669	14.0217	33.9589	10.8607	13.4041	425.571	412.829	849.811	300.692	2010.89	370.557	835.773	326.263	92.5398	155.06	74.7593	79.5239	85.3063	884.343	42.738	43.4174	40.5927	79.4547	79.1904	54.9845	626.767	928.935	5.78519	9.78635	86.9636	58.6693	208.554	125.371	121.2	106.993	78.7845	49.5311	7.83693	9.81041
PBANKA_0510400	29.7918	13.607	98.0574	94.4219	25.1659	12.1053	155.112	105.712	92.5481	464.902	366.132	17.1904	21.5056	37.5414	24.6959	77.1294	560.687	148.719	532.481	258.202	537.615	165.764	78.3386	32.4568	36.8629	135.416	130.597	120.243	136.926	55.1006	55.2724	68.935	35.6743	30.416	18.1931	134.821	136.469	9.03359	0.935598	99.9056	32.7187	66.7096	62.6664	42.3082	30.0549	24.5563	17.6428	4.66186	2.18843
PBANKA_0510500	4.8226	7.21206	15.0283	14.8637	7.03271	5.0122	17.8007	26.8525	11.8342	88.8649	69.6418	1.83449	3.46251	1.56645	1.62301	20.4974	153.522	49.8855	140.396	27.589	141.574	55.3949	11.6973	15.116	13.1978	18.113	16.778	14.8405	8.92311	6.54152	7.54973	7.94446	12.6292	9.84728	16.1164	9.80345	13.3657	0.741691	1.07542	20.3472	13.163	107.598	75.3062	81.388	48.2636	27.3961	18.4359	8.03787	2.09624
PBANKA_0510600	16.1312	8.46157	5.08709	3.3666	13.59	10.4877	73.6866	68.0799	12.6715	28.7888	25.7935	1.59569	2.4284	1.94121	3.95388	36.4192	80.9075	240.776	84.6953	38.9518	89.2075	226.719	25.4729	25.6492	30.1559	19.626	15.4448	14.1095	5.47299	6.75877	28.5204	7.13319	445.218	285.359	578.203	5.22278	6.97778	0.622637	0.9028	3.74382	0	7.71266	5.49724	7.82658	8.1033	9.75696	6.70653	0.843458	0
PBANKA_0510700	15.5519	5.648	26.7843	39.3075	32.7751	70.9937	7.44767	15.7877	771.226	2944.32	2089.89	4.59728	10.256	22.5457	18.6168	77.6117	914.895	12.3919	1163.36	5.7361	1076.22	15.3072	28.9828	68.9867	36.7654	23.8593	18.5522	23.8253	4.70851	44.4824	29.943	8.98069	35.9776	26.7938	19.9293	4.90172	3.89001	5134.35	4194.15	173.927	61.1138	80.3897	77.3897	60.6001	46.2315	43.1696	39.9444	2.17692	21.8009
PBANKA_0510800	22.3344	106.725	14.9699	22.6452	355.31	273.53	11.4887	95.3049	51.0563	84.0971	59.9429	4.87506	7.07095	11.47	17.1471	1521.33	303.283	114.804	168.564	23.738	295.265	90.5961	90.4114	978.07	565.82	14.8432	22.2771	17.3809	17.5131	6.36334	6.69317	2.08969	21.3955	19.6033	15.1356	16.8115	16.2593	240.014	234.832	5.62092	5.33265	12.9158	6.75284	20.1667	12.6464	145.312	120.055	49.2823	25.0997
PBANKA_0510900	1610.92	2259.84	1312.6	1270.77	253.85	360.881	172.862	155.468	557.817	932.306	990.7	3928.23	3456.66	2454.85	2799.97	340.065	608.058	122.668	769.124	271.847	643.855	162.349	713.091	482.242	375.057	2223.48	2206.97	2211.99	438.78	2258.43	1723.08	2602.58	730.511	837.004	385.076	486.846	355.962	338.748	241.879	2972.63	3451.54	1210.11	1998.65	908.07	961.404	492.914	444.835	2068.16	2660.5
PBANKA_0511000	13.5843	17.0224	8.80774	7.64313	12.9974	8.39133	2.7153	1.49228	127.184	637.427	562.88	0.907883	2.21581	0.883849	2.11163	5.65918	415.894	5.6892	496.915	4.62284	490.996	6.76454	10.7039	13.2108	12.8554	2.07112	3.10771	2.68358	3.12117	3.2859	2.6281	2.29195	2.34009	2.29139	0.248407	2.87919	3.04658	7.03061	8.4951	233.388	169.336	131.191	135.432	71.6555	48.9604	38.6915	37.864	8.46582	7.2859
PBANKA_0511100	4.50045	7.15708	11.2304	6.47833	60.3226	90.1461	3.92153	11.8091	8.13242	43.3382	39.5624	0.7177	2.18688	2.03816	2.72204	30.8128	73.2644	32.6305	67.0651	4.30385	82.1513	22.6356	32.0578	95.8589	76.8227	15.2279	18.2826	20.1971	4.58967	8.98012	8.08224	4.18552	2.74752	2.84149	1.08962	4.82778	6.18806	0	0.212932	25.828	11.1696	61.709	35.1251	69.2483	39.0292	47.1756	33.3392	4.90708	3.65246
PBANKA_0511200	274.718	853.347	158.763	273.316	154.411	155.079	37.9524	172.734	577.876	92.6566	87.1236	399.859	380.904	194.153	236.46	447.994	309.664	60.9849	172.605	85.0307	177.627	43.9635	149.538	374.904	156.828	88.2409	89.8437	87.2044	69.8258	139.173	96.1788	118.683	34.8953	58.2463	18.7822	55.6685	46.3206	43.8013	44.385	147.398	111.05	155.325	133.834	152.865	124.443	138.447	110.525	561.89	521.349
PBANKA_0511300	50.1379	74.7778	59.6878	53.8048	53.8176	34.9305	22.3848	25.9268	88.6731	101.127	97.2164	33.8985	36.2995	47.7954	43.8731	31.0301	88.9136	56.1324	111.4	34.1927	123.834	64.666	34.5385	42.567	34.8352	99.5629	97.9678	80.3645	18.6288	53.451	43.6124	42.9694	33.0131	27.578	22.9762	22.0073	20.6804	7.58358	5.95611	43.2239	68.8961	67.443	63.9117	44.4425	41.5564	31.4778	23.0391	31.3901	10.7167
PBANKA_0511400	1390.02	2808.68	118.772	161.081	11199.4	11859.9	276.901	788.788	1057.98	151.339	131.721	434.082	335.44	340.703	351.672	1998.42	580.943	168.544	330.357	367.985	553.967	164.347	639.715	2305.47	3323.19	82.3861	98.2317	86.6742	190.996	144.182	184.073	49.9695	117.872	204.834	56.4992	177.866	175.405	1614.66	1628.55	108.612	92.1408	184.278	128.487	703.473	787.713	2420.89	2616.87	1560.97	1548.56
PBANKA_0511500	151.178	128.825	222.435	247.491	196.05	273.643	62.9705	69.5022	80.3176	70.8905	70.2828	231.414	208.162	261.889	257.87	83.6796	65.5775	39.5273	99.3838	78.9519	124.563	39.9488	223.662	118.932	203.177	176.264	160.903	168.88	115.476	291.037	286.043	225.501	104.42	120.589	54.2588	114.695	92.8067	515.683	364.239	299.243	269.175	298.074	394.122	374.219	383.098	203.722	208.923	14.5536	19.2901
PBANKA_0511600	138.914	82.3666	93.4386	104.992	92.2398	113.46	175.589	95.5057	92.7925	35.8052	29.1616	36.3153	89.7403	93.3345	54.7013	97.4637	121.957	57.5613	143.671	269.152	167.304	133.938	195.78	63.0056	101.589	96.9286	82.8722	91.8066	22.4724	195.882	173.455	178.117	61.0887	65.1237	31.7961	26.6077	19.7502	56.2449	50.9706	84.5479	11.8832	252.334	139.194	178.343	166.947	99.6797	132.038	4.23291	7.94825
PBANKA_0511700	132.232	79.5426	67.2889	49.9964	179.329	91.4773	810.156	547.909	173.395	511.638	416.386	19.0356	34.5429	20.2023	34.1308	102	285.748	294.022	373.992	838.086	419.695	351.949	171.575	87.54	99.573	51.3639	60.8484	53.0259	835.136	49.7883	63.3343	41.1615	161.73	151.232	127.007	791.935	857.334	165.722	136.892	61.1463	35.6497	114.842	117.697	162.078	126.586	132.094	103.19	17.6875	11.3546
PBANKA_0511800	163.295	89.1756	81.4907	77.075	662.785	619.493	184.847	154.003	72.2873	64.8263	70.8628	74.8655	73.1217	96.0685	176.492	88.0317	98.1496	57.2936	116.603	104.256	120.861	76.5746	176.239	203.786	277.174	33.138	33.5389	40.7904	103.04	126.009	233.375	81.7243	564.774	490.695	699.117	118.504	106.399	3.74966	12.2329	71.8657	71.2994	207.227	225.72	495.537	599.725	400.818	433.397	29.6304	32.8528
PBANKA_0511900	2016.4	2416.29	1482.19	1583.86	414.982	583.045	137.166	163.962	438.173	149.356	167.148	3292.68	3324.13	2658.49	2359.19	687.993	217.114	112.57	293.173	181.296	162.964	148.254	1118.94	668.404	601.89	2945.32	2841.06	2766.17	305.439	2383.56	1759.91	2277.19	710.792	788.53	321.566	307.434	206.708	14.8242	11.3795	2889.7	3429.01	1250.51	1417.31	962.22	935.381	561.72	543.327	2166.07	2197.91
PBANKA_0512000	87.7419	90.4492	10.7114	11.7729	66.8905	24.2429	1010.79	705.508	96.7186	106.887	133.997	13.457	18.2207	9.94998	60.6275	112.858	134.855	373.739	140.319	1019.93	173.822	422.925	121.314	40.8827	66.2641	8.65402	12.5624	11.9984	1270.53	5.6003	5.23584	4.74878	27.6877	38.106	10.6797	1224.48	1289.02	6.06959	0.880068	14.5982	15.3884	35.8573	40.9219	37.5289	37.4175	59.7852	31.1796	10.4148	4.11708
PBANKA_0512100	101.883	116.282	52.6636	50.21	27.5762	21.4357	14.8502	14.818	425.377	65.494	54.6402	74.5368	79.4241	61.303	81.267	72.6099	171.932	5.50276	151.474	10.0912	199.31	8.59495	48.958	67.2603	36.7922	49.535	44.2379	45.3574	15.8629	70.3497	55.4021	52.8043	30.2545	29.8052	15.4717	16.1271	11.6207	11.6771	10.5821	71.5293	50.329	72.3229	70.2934	51.7705	42.3922	65.3519	55.6319	25.8369	17.4917
PBANKA_0512200	37.4067	77.7795	18.3541	23.8852	21.8894	14.7684	80.7292	53.5053	109.061	75.4018	57.7946	21.3384	34.3138	18.4324	14.4152	33.6356	111.957	57.1416	130.181	69.1454	93.0075	58.6917	28.4229	29.2091	18.4493	28.5095	29.3881	28.1357	44.7445	21.1376	13.1498	12.3301	6.27196	8.15417	4.35838	37.643	42.1691	34.0979	44.7148	38.4423	26.6976	56.6192	45.8819	47.3586	21.2953	30.5891	12.8796	11.0949	6.80266
PBANKA_0512300	22.9291	11.5856	53.7301	65.2473	38.0386	77.4273	52.4474	48.2401	92.3291	93.4373	76.6534	36.5425	36.086	29.5885	29.1717	38.4742	61.0546	44.8369	86.8755	66.805	107.712	56.0193	73.8322	42.7035	53.2545	26.9474	26.8063	28.2358	52.0241	45.1756	54.8102	49.1635	21.1786	19.72	9.69606	59.1768	49.872	8.65306	5.37712	20.4402	3.13404	70.6722	37.7027	90.7111	61.8113	52.5783	51.2108	7.8146	2.79499
PBANKA_0512400	218.485	521.547	107.717	151.495	54.4315	42.1508	108.387	148.72	328.013	273.475	237.297	79.6187	117.587	92.9828	42.3139	588.907	740.345	221.728	319.255	158.059	512.716	124.033	121.637	577.634	120.596	118.215	129.166	126.3	65.8259	96.2474	69.686	76.9524	62.3956	72.1647	48.003	63.6314	64.744	34.9709	25.9871	143.907	77.5797	105.381	70.8738	56.4333	43.7163	76.8189	60.1236	819.561	753.148
PBANKA_0512500	192.95	429.842	41.7381	68.4525	30.8685	24.9954	139.34	203.655	259.716	386.305	358.491	96.8353	128.25	101.096	72.5076	267.329	542.537	233.828	424.73	224.942	473.351	246.331	67.0915	259.785	60.9928	105.444	120.999	105.211	119.778	71.2299	39.3987	48.9211	23.9139	33.514	16.944	118.673	108.966	23.6821	9.1977	111.883	109.362	48.3547	35.3006	27.5847	24.3323	62.4823	52.5584	569.056	549.804
PBANKA_0512600	113.618	145.404	77.2597	135.383	189.479	273.676	55.3032	103.707	465.489	76.5147	38.2421	34.4846	53.4356	42.1721	33.5241	274.178	293.196	157.823	167.246	72.8366	264.31	115.237	151.905	302.495	265.684	75.5267	73.978	78.4696	31.5375	48.9182	53.5321	37.0473	41.3102	47.324	33.5154	27.692	25.1689	53.1913	58.701	75.5157	49.4476	98.8328	74.0014	111.035	85.0141	119.406	89.1229	61.6478	49.1093
PBANKA_0512700	334.156	143.058	175.59	152.63	1286.15	1182.15	449.555	338.691	285.55	167.818	121.443	127.956	126.476	156.637	244.06	593.619	292.304	201.007	309.304	185.887	335.482	240.319	519.159	760.56	834.394	107.132	112.686	116.948	245.028	168.502	352.783	136.483	550.031	531.044	661.756	295.904	247.619	115.45	130.377	35.0429	50.6601	211.552	204.93	381.66	479.043	616.302	844.351	98.248	56.4744
PBANKA_0512800	66.5558	94.4009	50.4226	63.9161	576.246	248.329	144.291	129.686	82.9123	58.3064	94.6928	63.0037	65.6581	65.659	246.6	629.66	88.936	54.3412	100.171	58.3803	116.177	68.7688	165.154	776.358	528.823	30.0008	34.6452	33.7116	108.042	45.3222	111.601	61.1383	618.018	617.108	885.828	134.652	124.004	288.403	255.331	18.4394	45.6132	23.1169	47.259	53.8979	37.3437	933.655	1046.62	137.368	116.797
PBANKA_0512900	140.981	52.938	364.512	239.071	971.119	518.936	171.991	97.558	192.624	81.6397	135.379	208.12	156.158	448.696	428.748	451.584	97.5852	75.9619	138.483	202.733	125.895	96.1711	483.865	435.7	461.071	168.835	215.65	256.992	423.04	519.22	750.972	566.583	262.123	274.918	168.546	434.474	399.99	88.6572	95.3755	382.615	522.057	842.048	904.411	993.946	1194.97	1083.58	1184.79	104.603	56.5808
PBANKA_0513000	11.2164	14.4355	3.00513	1.97299	145.756	91.7266	42.9205	47.5112	636.777	1830.06	1785.93	3.06903	3.26032	4.62395	10.416	49.8378	927.817	50.6858	1039.46	106.183	1000.75	58.5253	45.9474	104.734	85.8721	1.24606	3.39512	3.21429	79.0311	1.82996	4.52137	0.942116	7.05551	12.871	1.94935	99.025	90.6021	388.044	392.654	4.83789	0	35.9235	32.4742	49.6707	57.3169	185.265	155.424	24.913	23.9097
PBANKA_0513100	9.68217	13.896	18.5243	20.9681	13.521	11.3548	44.0721	11.9356	61.8704	63.8322	53.1848	5.23942	9.95564	7.97031	9.54808	33.7967	120.615	23.4584	123.665	4.28904	136.589	27.155	37.0633	38.1201	24.9627	47.527	44.3102	42.4804	3.35513	8.87802	7.78715	4.79063	10.2882	7.5083	8.45588	2.86823	2.58796	7.61012	6.65868	11.0451	8.64908	24.5045	14.5331	22.1987	14.7394	26.2886	20.2207	3.67335	2.81835
PBANKA_0513200	100.256	110.365	52.4161	69.5941	23.6807	16.8386	21.5469	20.2847	192.331	103.081	85.5683	25.8699	39.8846	18.5889	9.61906	64.5507	180.036	31.5029	168.088	24.9041	157.579	30.7201	50.1356	78.0801	33.3444	94.9877	92.9561	88.901	8.41723	39.9118	30.86	34.9866	16.67	16.2618	12.8294	7.9819	7.6441	92.4165	89.91	35.8507	39.3029	35.2237	16.271	33.2198	20.0118	32.3676	25.6886	67.577	57.2948
PBANKA_0513300	29.3496	52.2535	50.4684	60.6946	15.9267	12.5524	9.42235	12.9321	130.196	81.8115	51.1722	7.03823	12.0244	11.968	6.50907	98.1027	105.16	17.7716	103.671	7.90709	121.5	18.8788	58.5116	80.0283	37.8584	85.0705	79.5038	77.7141	3.50848	22.4742	15.1238	25.7636	8.73642	6.59126	4.23663	4.46411	3.66488	30.4313	23.3792	19.4585	11.5154	25.5343	17.1341	22.5286	32.3558	36.8583	30.4825	25.0214	11.2966
PBANKA_0513400	117.696	80.2884	116.651	152.559	240.804	224.062	26.3533	29.9308	34.1421	25.0492	24.9332	29.9763	45.2537	41.4784	35.6425	178.743	62.9951	39.6648	55.9309	11.5419	65.9645	57.8837	142.33	212.093	204.046	182.845	172.524	168.459	7.54843	67.8054	66.0602	72.1737	57.3673	40.6105	45.8139	8.57802	7.44755	4.54286	4.70498	22.9255	11.5176	30.6099	26.5655	52.9148	36.8963	115.499	68.8273	22.2716	8.80422
PBANKA_0513500	17.6068	2.77445	37.7302	67.0732	19.0658	14.3318	94.7291	56.0109	18.0326	11.902	8.59501	6.17508	8.39675	1.48859	3.04837	60.7618	50.274	50.7272	40.5041	56.54	44.9018	74.766	62.8653	26.5287	32.0806	31.0451	26.1702	28.3671	8.41073	7.2301	22.2165	18.4734	94.5889	99.6279	135.866	6.5213	7.43121	0	2.14613	17.7996	0	8.46207	4.752	8.04553	20.277	21.5375	7.35818	6.68354	0
PBANKA_0513600	456.091	155.32	1673.71	2381.13	198.376	121.284	116.932	112.082	42.1642	42.8669	34.8017	542.722	736.988	1258.2	787.237	899.499	60.236	107.503	93.987	235.075	101.725	131.262	1619.46	443.027	494.423	2236.6	2138.81	2359.51	278.559	1194.16	1775.39	1731.46	792.149	770.225	331.959	287.505	177.461	114.962	86.706	478.021	404.291	162.546	151.803	98.9003	90.8118	64.3393	56.0758	15.4897	8.38497
PBANKA_0513700	2.65372	1.61784	6.34651	3.03709	10.9633	7.61722	11.5715	32.1507	83.1653	104.278	92.7877	0.0514402	0.102007	0.173605	0.296261	15.2841	118.07	1.60225	155.286	1.91872	181.788	3.67465	5.76151	23.0793	9.98854	0.889895	0.942552	1.32644	1.03454	0.117112	0.372267	0.0401949	0.362873	0.577397	0.0914849	0.840982	1.47022	879.923	835.344	0.973058	0	2.056	0.346373	6.011	3.84277	28.7406	30.75	6.62542	3.17117
PBANKA_0513800	84.357	59.5723	127.505	135.119	219.645	289.324	37.8281	45.4223	77.3217	128.929	144.568	67.5291	59.5562	89.5719	93.1684	114.72	172.61	55.1687	177.799	34.5204	175.477	68.5392	174.242	123.933	216.866	84.5243	83.8163	82.6892	26.8449	97.6591	99.3866	84.128	56.978	53.4348	38.765	32.863	31.0086	135.14	59.7809	72.3057	77.4293	141.864	115.822	210.362	162.124	179.039	155.621	10.3429	15.5369
PBANKA_0513900	46.8247	53.2429	29.7213	39.65	534.188	573.871	101.942	257.984	27.8868	104.457	95.4735	8.15275	14.7754	12.3337	15.5655	639.576	173.198	1137.69	191.276	117.761	259.567	927.667	223.85	678.988	1007.05	157.276	190.06	188.56	71.8272	22.2551	50.8745	21.725	297.276	230.184	378.287	73.7866	87.3977	12.2762	16.3469	32.0115	29.8537	71.6166	49.2663	426.252	411.862	717.75	548.635	70.5925	38.095
PBANKA_0514000	153.089	118.608	159.584	114.318	154.597	90.2525	112.843	66.5129	551.269	144.934	115.321	303.83	241.423	258.534	327.33	104.609	89.6252	30.6669	115.618	55.2339	109.171	52.3944	71.8581	87.9491	46.5187	104.083	96.6547	107.086	162.528	183.856	187.238	136.207	100.232	115.249	58.5337	207.952	154.258	7.66976	22.2417	138.351	168.526	207.064	166.212	126.808	120.832	94.4334	122.859	644.172	663.318
PBANKA_0514100	176.33	217.771	148.505	175.026	89.9138	112.826	27.9208	39.6464	233.885	80.1498	76.6226	106.446	117.185	119.052	146.939	289.081	195.491	68.9506	182.557	21.6599	147.59	72.9523	284.186	327.525	201.411	360.438	343.443	333.306	27.6187	137.044	145.581	158.189	50.2631	47.8134	25.836	28.2738	28.3305	8.41497	7.15254	65.4283	44.8763	107.002	81.2825	94.3412	69.3671	95.489	78.8584	368.58	283.431
PBANKA_0514200	23.4089	20.8976	13.1295	10.3441	208.726	131.047	26.2885	25.2164	30.4241	38.1204	37.1186	4.30995	1.89927	9.57587	15.7898	61.6582	32.9252	25.7018	43.9759	47.9518	68.6217	32.1219	100.938	203.824	214.465	6.91164	8.18973	9.29769	25.7541	5.52395	8.94132	7.10971	20.269	16.2086	12.0939	34.1759	30.1116	316.578	286.6	7.24697	8.14851	42.1089	43.2093	53.7757	38.5262	240.58	288.265	46.0782	37.6974
PBANKA_0514300	111.821	290.181	64.2184	172.497	81.2645	125.165	339.78	984.093	122.593	150.711	168.03	19.71	27.2208	22.6086	46.8301	788.752	151.75	1049.12	130.277	168.395	144.85	888.912	297.749	384.98	428.073	237.755	206.298	180.71	177.598	12.3976	20.5744	21.5186	110.079	125.191	106.406	144.746	137.459	79.3836	39.7442	33.177	24.3682	103.455	54.5728	98.0803	62.4222	129.099	73.737	237.096	143.672
PBANKA_0514400	32.1974	26.828	25.6026	28.4462	24.7969	17.4749	39.8982	29.3278	40.2549	20.5947	22.5742	5.65681	9.08086	9.16678	9.17913	43.6566	41.5477	33.5615	46.5816	54.908	53.5279	55.4451	82.9255	34.4063	51.8022	18.5514	14.3372	14.346	13.1089	19.352	26.9019	23.5743	62.3907	57.3709	66.7505	16.5944	15.1278	7.5328	2.18445	26.0438	26.7373	74.6476	55.6239	123.862	133.122	128.16	94.868	19.7284	12.774
PBANKA_0514500	211.254	187.467	347.224	453.859	193.633	276.048	87.6196	118.318	69.6031	78.4254	68.9587	79.0636	102.925	101.863	78.0648	353.851	228.475	369.011	266.171	126.203	231.095	292.104	543.604	332.592	392.382	434.319	432.272	431.69	49.5044	242.968	262.523	276.3	175.721	172.597	177.389	47.1681	42.6365	0	0.625726	73.9524	52.5172	101.155	94.9063	160.391	146.616	82.116	62.9303	7.79461	7.31808
PBANKA_0514600	69.972	86.6933	72.7029	79.5124	25.3555	41.4784	5.4159	10.5145	17.6912	7.006	4.03545	23.4364	31.7155	44.9513	29.5078	95.9237	33.3943	22.7268	27.0936	14.4039	32.0332	21.7956	125.935	76.2322	92.3216	129.05	121.245	122.312	10.6754	77.8678	76.2104	75.4703	26.0079	25.7057	10.6511	11.8606	6.82184	17.4253	18.5284	59.8093	39.7608	107.094	82.0518	75.5774	58.4856	36.7331	32.2443	17.0482	11.8198
PBANKA_0514700	136.221	148.919	115.803	188.383	35.2188	59.7085	6.98219	11.7677	28.0324	5.08811	4.08263	29.583	44.5378	67.6675	23.6503	73.0035	23.442	12.0477	17.4904	8.71736	24.8058	7.71158	129.764	66.664	78.449	148.458	136.447	142.371	7.24111	98.8315	92.9134	103.465	31.776	25.4706	13.414	9.76941	4.16015	36.5592	25.4853	183.892	103.384	154.08	147.847	91.719	83.7945	62.9556	36.1164	12.0638	6.3586
PBANKA_0514800	57.8338	57.9861	46.8725	83.2699	151.441	142.676	129.869	141.979	123.615	40.1395	33.5359	22.4596	46.6982	36.6974	34.1481	89.0378	87.4145	221.678	64.7145	354.946	81.9519	210.851	120.322	117.068	127.738	55.0919	50.8202	50.2535	146.57	60.4182	73.0207	43.4815	23.3516	32.996	14.9044	147.732	140.563	118.114	108.058	25.3644	10.6949	53.5931	51.9156	68.7893	71.2735	75.5468	96.6988	7.61923	6.3586
PBANKA_0514900	2422.09	2418.35	127.811	83.5068	2419.52	568.309	46431.9	43747.2	10373.9	30419	42017.2	401.51	575.531	192.061	1530.52	4163.04	11838.1	15361.2	18804.3	46326.2	14728.5	20011.5	3577.66	891.689	1932.4	89.2867	145.644	88.0076	61551.2	67.9014	370.42	47.5893	1167.55	1738.9	696.858	67805.3	67828.7	22.0774	11.4327	3.55575	23.9886	8.26436	6.3286	27.8586	46.4475	37.0673	70.556	7.83286	13.3709
PBANKA_0515000	1887.48	1609.37	144.184	74.1358	2571.76	547.576	34424.2	26495.4	5413.92	14523.1	19667.2	432.524	385.124	230.106	2258.84	4590.69	13899.2	16598.9	13095	54344.6	14832.3	18359.4	4226.07	1105.8	2346.38	116.287	218.804	158.325	63448.9	79.5385	418.641	59.6928	839.097	1664.46	415.3	57316.6	57804.3	504.656	445.548	37.2321	54.9464	44.9887	44.7298	24.1919	44.5349	21.659	41.0438	2.09704	16.6257
PBANKA_0515100	30.9436	15.9826	66.2902	64.2434	37.2528	42.7287	38.1297	13.7162	35.9103	34.6424	26.99	14.5499	23.5489	24.1009	13.8636	32.9918	24.8917	10.766	40.3502	28.8892	46.0207	16.3213	58.3019	36.5839	46.8317	35.5352	33.6053	34.9436	17.691	35.0737	29.7306	33.2716	24.9051	15.5188	18.0756	14.9051	17.3809	7.1802	5.20551	55.3159	22.7551	93.2178	67.716	57.9342	46.7233	42.1937	40.1569	2.43167	0
PBANKA_0515200	21.2508	35.5282	15.7123	44.7545	168.058	218.217	15.7115	48.108	14.4642	24.1627	28.139	10.9658	12.4571	12.4601	27.3727	50.359	43.3606	41.1933	45.0164	17.7749	54.191	43.6341	44.1058	118.271	139.163	9.26048	10.3373	11.033	26.1049	11.8763	18.6631	8.43939	38.775	30.5457	32.1445	26.3999	25.0334	24.9635	17.4278	12.5085	4.68818	39.2037	26.7154	27.9555	31.0321	212.152	212.198	37.1568	43.9005
PBANKA_0515300	43.9014	49.4771	51.9566	66.6327	286.171	434.428	54.4315	213.335	51.5818	270.385	245.969	10.7541	10.7204	26.3867	31.6378	246.845	754.738	397.784	530.995	204.398	589.357	285.964	163.799	238.747	297.132	56.3154	63.8068	67.9818	120.935	42.4821	61.0411	29.1613	32.2416	33.1265	21.0902	127.679	130.117	72.1755	61.8718	65.6102	61.8203	106.412	90.8099	137.844	137.959	162.393	128.492	21.5805	8.26986
PBANKA_0515350	9.83233	7.77007	10.5188	9.20803	16.7515	15.1499	33.8481	40.9902	25.8584	48.6262	42.6299	0.988216	0.461093	0.686643	2.00875	22.5059	94.6747	59.3333	83.7114	54.6648	134.113	59.2621	15.0016	24.3893	11.6139	8.56224	10.1442	8.40588	23.1219	2.82332	4.20683	4.26972	3.99816	3.31265	3.30826	27.5191	31.305	10.7288	8.48528	12.4623	22.2553	20.4459	17.2226	17.5618	15.3659	28.3846	14.5462	7.92753	0.551324
PBANKA_0515400	85.8523	132.027	59.7604	137.587	82.1543	204.177	100.719	269.089	172.376	111.933	116.54	147.068	117.59	49.6699	50.4257	245.455	196.555	354.28	135.268	136.962	118.9	266.875	201.399	158.512	267.055	127.165	129.096	120.361	64.1678	64.8178	59.3746	56.6932	37.6304	36.0014	29.4549	74.3341	78.9318	141.254	136.294	47.4858	39.0682	104.005	71.3234	107.843	85.8484	89.6902	51.0705	16.9316	4.06486
PBANKA_0515500	142.825	119.29	197.758	123.594	362.251	233.572	32.7441	27.5226	128.281	152.058	148.573	140.272	136.502	178.769	195.726	95.6207	124.198	29.0807	143.197	62.8524	163.56	46.1855	158.088	245.575	198.896	108.498	101.666	89.5955	51.6607	186.057	205.786	215.42	157.784	145.218	109.779	40.9181	44.601	343.288	267.859	249.271	287.656	439.371	576.754	215.461	225.179	226.315	219.35	70.9377	60.8452
PBANKA_0515600	14.2463	8.68525	10.8522	4.17551	59.4081	54.8348	2.55641	1.89669	5.66636	2.17341	2.80272	11.3683	8.12295	8.11604	10.0729	16.1617	5.29411	4.85217	9.74295	4.11054	12.2228	6.24133	49.5607	40.072	58.892	9.78215	10.6019	12.5197	2.74263	15.5081	25.1809	5.61036	10.6331	7.0737	5.8117	2.81354	2.70016	0.772241	0.55986	4.06294	3.91576	40.8387	46.487	64.0144	56.0702	41.9224	38.3905	4.53318	3.49214
PBANKA_0515700	4.47183	2.36821	23.6725	16.048	11.0504	8.15555	15.0564	17.3157	8.70669	5.86981	6.34666	1.6733	3.31818	5.11074	6.89053	14.9907	19.2473	13.1503	19.1077	16.386	32.7725	16.6131	19.465	12.2555	11.1937	5.65717	4.99326	5.21158	11.9653	10.6667	15.9361	13.0751	9.73825	7.85963	6.90414	12.2271	12.4849	0	0	6.75258	4.27085	20.8665	18.0276	20.6024	17.3079	15.3985	5.58291	2.78907	2.22181
PBANKA_0515800	101.128	127.454	75.7077	82.0411	49.6234	55.0205	25.9875	17.2415	112.108	21.6845	15.3931	21.6132	34.9673	33.3716	21.8188	41.4145	65.3851	13.6431	47.5539	9.74626	58.6879	18.3106	68.6571	44.7693	49.6175	114.788	111.707	100.084	6.11122	59.1492	51.9749	58.1284	39.52	27.0143	23.1393	6.65873	4.14461	5.13652	7.44776	55.5932	52.0909	67.542	52.3588	47.6394	37.9985	41.683	25.9608	35.9507	27.2926
PBANKA_0515900	155.442	309.632	117.582	234.174	173.382	312.277	89.3832	221.009	100.744	169.944	147.778	50.7866	84.7647	77.6399	67.9591	413.359	230.868	408.995	163.468	55.2041	146.624	311.359	243.23	284.362	339.715	232.198	226.173	215.594	56.6839	99.4119	138.147	92.628	214.709	242.92	261.254	52.7173	52.4775	75.0683	54.6683	48.2889	48.0092	135.164	70.2944	152.099	99.3652	109.384	71.7238	230.409	181.966
PBANKA_0516000	86.9681	82.0446	21.5601	12.4129	75.3555	36.5973	1220.33	925.564	70.4324	139.764	113.27	9.22481	21.2918	11.2282	35.4917	123.906	148.252	436.979	125.796	789.23	129.058	429.187	81.0249	40.7099	44.4716	8.07271	10.1602	9.17535	915.793	5.96771	15.1028	4.25401	22.936	39.9556	18.0198	854.577	878.096	38.0604	14.7163	20.9781	0	60.4434	71.28	43.101	55.6168	86.6232	48.3538	5.72875	7.17136
PBANKA_0516100	23.9798	17.0854	65.3883	70.825	37.2274	32.9169	37.5082	72.7617	13.5422	15.7314	14.6154	6.35988	13.5576	6.43917	4.19703	134.329	36.7853	113.779	47.2863	38.1173	47.5022	111.463	88.2084	96.4002	66.5658	81.7578	83.9551	78.5947	17.5279	22.5233	20.5965	18.7186	13.7397	11.8521	7.96473	16.4252	20.9278	5.33548	2.90109	39.7676	23.6725	36.6467	25.3377	23.111	14.3141	17.4186	12.157	4.81849	2.26195
PBANKA_0516200	67.8145	33.6885	197.448	202.872	187.39	224.291	58.5702	71.1549	21.1945	20.3674	22.5568	57.6753	59.4307	140.217	202.461	107.237	33.4284	72.3395	64.0047	90.55	47.2258	69.6703	293.492	150.535	245.886	107.841	101.926	99.1792	90.4188	214.835	286.486	224.745	129.277	108.415	97.2044	99.0354	89.498	2.97986	3.7806	195.972	141.655	331.851	343.214	387.73	337.296	181.779	179	32.2934	9.68529
PBANKA_0516300	178.929	89.0314	330.865	308.317	114.759	129.397	110.933	83.6586	62.6807	16.0541	13.2229	264.541	261.077	254.16	439.035	74.995	34.3176	32.3725	39.4822	42.266	39.6058	48.7047	165.429	55.2947	94.6093	121.649	98.3973	99.7528	58.6684	286.629	320.224	269.695	300.013	254.927	345.418	79.7777	56.354	127.517	129.8	149.088	166.547	301.308	312.217	210.919	179.985	117.501	107.789	12.7957	16.0179
PBANKA_0516400	47.5105	41.1265	58.3133	59.8411	50.6596	33.4512	82.7162	92.2712	23.696	8.96755	11.4133	21.7314	44.6982	13.5077	13.7308	109.671	42.457	112.168	55.9176	162.262	54.5999	149.613	169.52	119.143	193.057	76.1031	95.4123	91.115	46.3224	42.1064	42.5794	43.4454	44.3385	43.815	45.9467	40.7538	51.2086	20.3645	7.03043	43.7317	22.1274	69.3014	45.9224	60.9483	36.5335	52.1012	20.8905	17.0776	15.8965
PBANKA_0516500	307.835	457.113	186.66	271.564	259.667	365.759	65.5378	96.5093	107.189	63.6389	60.4265	131.981	156.715	153.405	115.646	374.608	249.756	366.976	184.412	62.8379	174.796	312.809	351.5	349.327	464.791	434.914	455.469	410.374	33.344	178.908	203.392	206.953	202.545	179.964	227.048	35.4254	36.5478	70.9283	77.4031	109.426	115.467	199.551	165.395	248.828	255.194	199.731	198.573	69.1125	52.7539
PBANKA_0516600	113.108	52.6299	164.191	185.236	58.2397	39.0726	125.185	74.8208	27.4165	13.5247	14.2901	72.1097	85.2838	118.407	101.964	67.1095	68.1344	149.686	93.8071	91.8707	72.0984	211.889	147.752	66.5019	79.703	269.92	248.175	222.025	46.3418	167.85	191.891	158.274	373.185	369.551	479.51	48.9122	43.4864	2.17022	1.57337	132.939	123.8	199.036	148.932	285.332	278.727	291.499	275.116	37.2387	31.2819
PBANKA_0516700	23.6083	46.0868	42.9973	54.784	16.5551	20.2371	5.61358	12.3072	4.1742	3.79101	3.6381	8.42947	11.3771	11.6551	11.1209	45.8912	7.07218	26.4283	8.49437	4.8198	12.9969	26.6784	47.9536	38.3192	39.547	112.63	107.007	101.02	4.10802	23.3664	20.9586	22.2825	7.72107	5.64208	2.99832	5.4437	5.26869	2.85062	3.02048	24.0624	21.1258	42.2059	28.688	35.1619	29.7395	30.8029	23.8005	4.85175	3.47058
PBANKA_0516800	53.5182	21.5507	116.698	113.358	29.2801	33.356	22.0893	30.4522	7.86481	13.8674	11.9218	29.3837	38.4459	72.3686	54.7851	40.0112	12.0123	24.3369	23.2538	43.0283	22.2445	21.2778	83.532	30.401	39.8121	77.26	74.4883	66.7631	28.6422	98.8002	98.6516	111.305	30.9215	34.1758	14.3369	31.1719	28.3154	1.35258	0.980597	45.7474	58.2969	96.3387	89.0215	85.6994	64.8537	45.7974	35.3016	3.66456	3.44053
PBANKA_0516900	130.361	262.616	268.415	258.196	104.323	98.0898	33.2201	62.3148	198.23	305.963	324.031	115.092	144.539	173.011	198.137	189.865	243.427	90.4094	275.597	34.6045	187.505	85.476	176.817	278.531	178.769	402.372	437.06	384.842	56.7039	267.264	251.655	334.54	150.473	105.583	113.809	62.6244	62.8602	434.095	470.672	223.293	219.383	238.65	218.003	169.687	105.042	198.687	133.433	634.176	490.074
PBANKA_0517000	2382.26	2681.39	1610.77	1463.39	841.407	630.788	379.558	233.952	289.177	73.0268	106.152	3009.28	2903.7	2098.97	2532.57	838.136	212.33	140.275	245.407	176.938	170.373	172.638	1018.17	1536.99	862.749	1558.2	1534.18	1481.03	375.113	2203.59	2002.28	2487.87	1456.56	1257.01	1400.41	445.656	351.409	40.8402	26.4917	162.364	174.388	180.749	229.458	132.905	138.4	1398.46	1896.72	8085.61	9737.77
PBANKA_0517100	170.099	153.644	149.741	102.432	33.3781	29.6104	42.6879	23.2109	18.8022	6.61868	4.55206	278.804	184.182	195.223	257.575	42.6969	32.0611	24.2913	27.0583	24.9129	26.2364	38.4094	40.7001	29.743	26.0625	76.7831	66.9161	73.087	28.0144	197.061	192.892	162.529	353.555	314.006	385.915	33.7076	24.8441	0	0	162.909	222.593	112.415	198.193	91.3462	78.9318	39.9231	31.8256	56.9894	35.6702
PBANKA_0517200	419.922	644.822	213.892	267.595	53.2602	67.9615	52.5976	48.373	26.2706	4.56845	4.53625	293.909	288.995	309.629	232.066	71.7973	21.7756	50.6247	36.8485	47.5314	26.3209	74.287	129.256	83.5968	73.4266	337.539	331.194	303.916	46.3068	363.242	283.565	286.702	287.708	273.417	288.212	42.5531	28.3201	0	2.4713	182.76	97.9467	76.3296	67.488	49.0249	47.4767	11.4465	16.9461	33.3502	26.3336
PBANKA_0517300	62.0333	141.437	71.6634	111.201	36.8717	39.8999	7.43689	23.5901	27.6876	9.62151	7.62169	37.2864	39.3074	50.7378	47.7769	45.9287	21.9908	31.9413	20.828	13.2119	20.1299	40.599	40.5705	30.9895	22.2812	91.3572	93.5884	78.2054	19.1227	66.0022	61.7614	44.8515	55.7985	47.4998	41.5167	22.0554	16.9011	0.488378	0.70813	45.5164	35.9077	73.0604	65.4621	56.9096	37.4669	36.0788	23.8742	27.1249	20.9806
PBANKA_0517400	100.855	177.037	188.978	229.625	221.331	275.204	33.1191	86.7973	111.143	25.5156	29.7487	101.122	106.197	111.356	108.438	378.715	99.9837	188.286	82.6538	34.5515	66.9332	134.962	386.854	308.157	468.037	417.011	393.911	369.629	42.4921	122.649	146.748	100.069	102.567	93.9779	92.3151	48.963	39.8612	63.8354	66.3069	76.8788	83.2878	186.924	200.751	136.209	124.784	93.1799	73.9237	196.718	167.335
PBANKA_0517500	451.77	623.216	144.05	193.287	146.379	182.972	128.89	103.873	158.04	44.8584	63.5962	538.949	601.85	404.472	414.476	142.565	70.2857	93.628	98.7622	163.975	71.8767	103.174	161.045	249.368	134.438	217.29	216.216	190.686	128.169	375.733	329.254	317.724	202.618	221.651	180.897	138.415	123.431	31.6808	25.4645	214.303	235.725	129.28	121.06	85.1677	74.0647	114.862	124.398	868.282	970.141
PBANKA_0517600	166.423	103.363	11.2157	10.5545	103.61	36.0573	2772.76	2658.39	43.7512	117.573	126.075	35.0275	54.0808	17.0059	118.108	235	167.209	1036.72	232.373	3364.67	215.13	1265.08	239.755	61.4899	129.521	8.97253	14.798	9.52299	2771.15	3.68654	8.8814	4.5284	32.0891	63.652	17.5064	2748.84	2740.64	2.85991	1.03669	4.83643	1.8127	4.42824	6.88637	6.3154	6.36662	7.60269	6.51636	0.968547	1.21245
PBANKA_0517700	152.203	67.1288	208.514	186.603	110.688	103.532	187.258	133.026	99.1599	31.8007	44.836	84.8522	86.8321	120.999	167.271	59.1856	49.02	66.2624	69.6493	65.4902	51.7271	97.4094	133.524	45.9839	67.0203	111.012	104.748	95.6555	121.101	169.489	255.785	180.573	300.209	320.734	397.016	127.628	106.052	369.107	431.976	34.3476	22.2811	809.758	766.037	1168.58	1183.48	674.806	643.688	80.9544	59.6119
PBANKA_0517800	58.7808	49.0664	109.774	120.944	83.0041	97.1382	42.3058	41.2015	16.4213	17.3033	17.1977	32.2498	44.0405	67.5893	51.2984	41.9642	23.5507	23.2335	35.7192	42.4303	35.2612	35.9794	159.317	59.7783	113.894	103.496	98.0638	89.5156	25.7693	115.082	104.855	125.143	52.7374	44.1856	41.7231	34.9524	32.9377	2.62418	0.760992	37.4746	63.8701	155.528	111.21	141.573	110.366	92.8179	63.0538	6.39874	6.52671
PBANKA_0517900	76.0018	53.2754	79.783	148.309	84.7821	151.844	69.0626	54.2118	15.0765	53.8882	64.9001	56.3452	64.4942	108.8	119.946	86.3728	53.6989	58.1025	78.0423	90.9768	78.1316	82.9016	225.359	138.725	182.203	238.311	228.765	218.1	137.703	162.162	170.951	169.646	98.8655	65.0313	63.4231	138.911	138.404	2.3934	3.47034	116.928	115.293	289.631	224.76	245.56	191.811	154.04	122.949	45.3912	6.76447
PBANKA_0518000	48.047	46.4688	87.2897	114.207	86.986	103.889	162.454	116.537	27.4567	66.8769	65.0125	86.1718	63.1348	91.6053	111.858	63.297	57.0657	58.0118	73.0406	103.361	71.0652	86.7913	116.755	70.7404	83.6676	89.4254	91.3235	87.0419	165.721	109.377	135.485	95.489	78.5065	81.6464	65.6077	179.285	181.821	0	3.47856	64.9136	68.9341	118.87	120.669	98.8914	97.5024	77.874	42.4054	9.38863	9.04067
PBANKA_0518100	2.38537	3.56418	5.52362	5.27048	6.0476	5.45518	7.83311	17.9372	39.8179	1108.57	887.76	0	0.0665853	0.169982	1.30535	12.7733	789.141	33.1463	761.002	14.4297	780.295	22.6855	3.69487	7.89902	4.37184	1.06219	1.02543	0.780952	12.7556	0.407708	1.89539	0.472273	3.1977	2.84124	3.10529	13.8909	16.4663	5.07049	5.71824	1.69378	0	26.0361	18.0878	22.011	18.9094	22.3866	20.0722	1.52639	3.82153
PBANKA_0518200	8.9356	5.12967	104.529	109.575	40.5049	50.357	39.3301	33.3698	11.3106	19.7513	29.3462	55.4702	50.7392	72.6591	112.997	21.5622	15.3913	16.4703	30.0785	33.4717	28.788	22.1175	63.3685	21.4564	27.6476	35.1724	31.7944	31.023	54.7587	106.458	106.818	119.314	36.0882	26.5441	21.2246	72.9765	70.5646	1.60191	1.54847	113.177	152.978	159.762	192.862	115.919	111.921	52.297	42.915	4.8223	10.5641
PBANKA_0518300	15.2589	7.50021	54.171	59.5241	43.6832	47.0026	20.7138	35.2804	4.58619	2.59394	2.13566	13.4432	14.4288	26.2285	36.1781	45.5731	8.3123	32.8832	13.4485	16.0517	10.6164	39.4651	76.5447	53.3336	69.2529	59.4583	59.0357	56.7839	24.8518	35.8918	43.9238	38.6434	24.8035	25.6153	19.6212	23.3372	23.1812	0.496278	0.359792	26.8564	23.2772	50.7164	37.6421	53.1094	39.9426	25.2748	21.382	3.69757	0.84158
PBANKA_0518400	37.3479	15.4706	77.921	79.3347	112	128.999	42.5677	39.5963	13.6269	3.93284	6.52967	11.3683	13.0058	24.4711	15.7389	71.1909	22.8609	60.4132	27.9195	32.1589	24.5941	62.4691	144.055	104.626	152.628	137.739	126.47	132.202	12.4847	49.2194	46.8312	34.5073	64.5158	45.681	58.7104	14.7111	16.1144	1.22271	0.886445	76.2769	52.6996	96.7006	68.6974	100.525	93.803	72.5358	44.5756	8.8339	0
PBANKA_0518500	85.9049	49.4752	31.4229	33.494	216.541	198.524	970.797	913.745	30.9296	209.209	268.026	20.1131	30.0806	40.3865	78.6275	87.5118	118.673	457.679	190.287	1318.75	184.324	577.382	128.354	106.277	132.677	17.2169	18.0396	17.6117	1534.99	36.155	62.451	17.3844	188.451	200.828	209.428	1638.61	1653.24	1.8853	0	25.5061	14.3396	35.9283	25.7245	39.0702	42.6156	50.6459	24.9932	9.36442	2.13137
PBANKA_0518600	34.0199	11.6004	62.4086	73.2758	11.2074	11.5159	40.3044	23.6211	7.83341	1.62495	1.8859	21.739	23.0471	66.457	58.6994	21.1457	5.19504	20.7769	8.25895	56.2492	9.5786	24.644	42.9929	19.5698	18.1143	33.9912	27.1648	27.5851	37.768	81.9845	83.6731	111.049	36.4266	33.4848	13.2801	44.5166	39.586	16.1662	14.6502	86.573	117.836	67.3925	57.5789	65.5626	71.285	32.2318	40.1836	6.38738	2.28453
PBANKA_0518700	236.966	370.556	206.1	231.385	84.8879	131.382	35.9543	56.5135	26.2447	7.3954	9.12801	246.436	263.842	273.387	252.872	110.993	20.646	38.2739	42.9909	25.9285	27.7268	50.7092	227.079	163.156	167.845	282.384	292.289	278.95	77.2244	323.438	262.131	263.767	102.585	103.928	52.5617	80.2778	75.5887	70.9474	74.0236	328.129	438.741	359.294	399.216	292.042	219.587	157.144	140.272	444.441	537.475
PBANKA_0518800	48.128	127.588	67.6698	86.5082	9.10464	8.37317	1.77242	5.75773	14.1571	3.06917	2.754	43.2972	50.2974	42.5287	34.3092	44.3347	10.407	6.81303	10.117	2.05155	13.3461	5.32492	51.0818	32.5956	26.9371	176.322	174.502	159.144	3.84071	51.3005	38.9339	49.2076	18.4542	13.7163	6.94509	4.60836	2.76607	0.318067	0.691778	52.1153	56.4482	69.7064	58.2064	99.8449	77.7787	94.5224	68.5192	40.7891	24.2718
PBANKA_0518900	7.40181	7.94028	22.6114	24.7219	52.2915	43.2953	5.2975	15.7345	6.69533	9.93494	13.7999	7.36359	7.09245	13.2777	16.055	33.9077	25.6301	32.8666	24.2127	10.4781	31.8354	20.1747	27.8914	30.2059	36.1771	64.5151	65.6084	52.4636	5.95503	23.4382	26.9188	28.6706	8.60798	9.44612	4.1907	8.19517	7.59556	0.706003	1.02368	37.1445	46.5385	1703.99	1389.45	9979.96	10878.9	13249.5	12650.3	1120.57	815.311
PBANKA_0519000	155.41	484.695	2.48331	7.59571	502.033	2188.4	38.866	122.793	18.7502	157.428	197.797	83.889	122.665	74.9373	212.689	88.748	61.3551	16.8508	58.6566	25.9194	86.6276	23.2879	257.198	1044.05	560.465	35.0516	46.5118	50.1329	53.2591	60.7308	120.841	34.9712	81.8883	100.702	29.1376	54.0055	53.0977	7.59865	7.12913	13.1021	28.3309	112.652	190.861	394.361	473.643	1684.79	2035.42	121.504	106.117
PBANKA_0519100	840.233	790.183	9.34646	7.06904	4531.21	9095.44	49.041	152.971	138.658	4.13948	7.82916	351.468	429.401	261.279	646.631	1990.34	64.7003	10.455	112.921	7.8801	64.4094	9.08054	1165.65	3189.62	3029.06	83.1707	107.081	126.927	37.9873	128.628	278.679	49.3329	170.861	218.286	57.3542	29.9504	6.6665	17.1595	9.12287	0	29.0032	121.538	83.5547	2084.66	2201.87	6892.68	7003.54	1037.77	773.378
PBANKA_0519200	161.983	284.779	4.19879	2.05832	1283.2	1237.47	25.4241	65.2143	75.5358	21.0067	28.9544	51.1506	56.1826	79.5087	258.357	894.094	28.6922	6.11559	38.8873	5.68552	53.6622	5.93357	342.925	1542.71	1205.66	8.12469	12.7835	15.1766	18.0236	15.1086	32.51	4.54733	49.5151	90.8867	16.6143	12.8453	7.06477	6.85217	2.48385	0	13.0293	47.7441	77.6844	193.797	183.048	2064.59	2542.76	344.606	242.563
PBANKA_0519300	81.9543	70.4384	1.33799	0.702753	895.059	843.932	12.2622	28.0913	19.8786	9.40609	12.4329	26.771	30.9676	34.9104	99.6769	327.036	27.6114	26.3922	35.18	10.4017	41.8981	21.1026	308.641	760.336	765.368	17.2639	23.5716	26.472	8.98377	20.7394	45.2562	6.86393	29.4463	43.6415	11.1589	8.12706	7.34106	2.33947	0	10.9898	10.3798	239.636	267.578	438.328	546.845	778.38	890.684	94.8113	79.0142
PBANKA_0519400	447.322	356.882	7.00828	3.68097	2160.78	4567.19	49.8172	114.733	66.6044	17.4709	26.5673	233.218	245.11	142.031	507.227	475.296	56.9765	47.7073	66.2848	25.197	55.3135	40.8859	491.182	972.389	1397.93	66.0986	82.2592	96.8639	54.3647	106.028	232.793	32.326	88.2026	122.319	44.0254	60.3904	46.6483	5.07897	1.63651	0.424153	4.29227	178.793	197.033	1066.54	1308.09	2032.69	2043.78	150.601	116.752
PBANKA_0519500	101.49	27.4601	75.2175	111.006	62.6487	64.6581	13.088	29.1569	70.863	11.3542	11.4938	21.5437	30.2055	65.2525	71.9747	86.5689	47.3001	20.5668	37.7617	9.19594	53.7768	10.3931	116.526	75.1067	41.3722	12.8115	7.12257	8.59502	4.63866	26.823	32.7654	33.0106	17.216	21.3628	7.33372	7.05862	4.17756	31.0641	31.734	9.55144	14.3196	6374.67	6044.01	10218.6	10737.7	12852.4	12631.6	1264.98	943.414
PBANKA_0519600	107.909	41.8616	164.185	135.512	66.6585	55.6007	82.7332	57.646	55.8112	33.1533	36.7357	77.9042	84.6419	84.0816	98.4099	132.952	55.1973	111.646	78.8256	119.913	77.1647	121.872	160.234	78.796	73.5484	132.252	131.581	124.977	68.7391	89.3712	95.5007	101.124	45.4219	42.2764	22.822	76.3353	79.5409	4.58103	1.10705	59.6809	42.5861	98.9411	82.1172	64.8466	62.7576	51.2761	45.5475	15.1695	7.76843
PBANKA_0519700	223.037	94.5907	409.2	439.324	120.75	93.2071	150.955	71.1511	43.6642	32.9697	32.2958	200.097	180.04	326.79	321.802	101.971	59.2141	80.6184	76.2199	132.526	69.029	97.637	195.763	73.8516	96.8415	184.984	169.262	174.305	102.491	392.858	489.858	506.738	433.606	378.164	397.488	112.369	86.1014	9.46175	9.14612	143.415	103.951	199.847	216.438	174.652	205.233	93.5509	94.0747	10.6812	6.23975
PBANKA_0519800	96.4506	33.8677	126.891	144.713	202.765	245.343	85.0542	70.2539	16.4527	16.5348	18.7199	39.6855	38.7409	78.2805	149.157	75.6181	25.9132	36.7909	37.6138	66.656	33.6029	48.5301	169.326	99.9173	150.421	88.7599	80.136	89.0821	64.2222	140.764	159.695	125.223	66.1105	51.6633	50.1301	81.8345	81.224	3.6287	3.0692	61.3654	59.7995	250.101	261.641	340.042	321.466	192.929	164.86	20.2087	10.9395
PBANKA_0519900	191.234	538.851	235.817	300.86	116.806	196.211	47.0976	105.843	91.3871	121.365	119.116	130.242	170.336	211.548	222.981	429.046	155.362	256.09	109.519	24.1065	109.898	234.101	276.372	400.554	337.948	821.426	785.403	748.214	63.5966	207.17	185.401	206.384	120.494	121.542	109.491	61.2279	56.9574	21.1978	21.9763	176.053	133.283	194.713	129.307	174.134	103.818	130.854	79.2114	599.393	403.803
PBANKA_0520000	29.0673	16.4599	68.5738	62.8526	45.8358	53.72	16.6433	14.7435	12.6178	10.3377	9.99827	20.6878	19.5896	43.152	41.3313	28.2728	17.7413	18.4896	30.4323	18.0565	33.3078	23.3252	58.7183	35.3063	35.6904	115.131	118.811	115.723	15.8989	79.6197	75.3724	80.142	26.398	21.3594	12.6535	18.3231	14.5309	0.459142	0.332869	140.108	151.329	187.467	203.793	160.352	122.026	88.6518	52.8788	8.29304	9.86232
PBANKA_0520100	23.3976	21.7976	11.1684	7.69914	26.8334	15.9898	72.5912	61.1375	11.1052	13.9309	17.5462	3.90381	4.26333	2.86412	8.87929	24.0058	19.7453	36.8718	36.6888	116.781	33.0235	43.6356	59.6998	29.7062	35.1171	8.47326	8.54022	9.09663	83.0626	10.004	21.8642	13.0858	8.48107	9.86779	4.32668	87.992	97.1926	0	0.688211	9.98879	2.40673	43.6433	30.477	49.8263	36.0878	27.6261	26.3487	6.00109	7.24398
PBANKA_0520200	600.642	539.103	403.903	445.481	250.697	320.769	329.473	298.749	200.342	74.5807	100.926	600.596	468.446	568.098	638.643	138.819	110.209	90.9563	161.633	266.612	130.347	118.536	337.289	212.72	182.845	417.209	408.46	418.829	363.726	606.499	504.724	528.106	241.484	196.665	143.793	433.351	464.254	45.8154	29.1646	298.997	339.971	303.458	366.832	249.418	236.515	134.458	101.845	415.778	508.478
PBANKA_0520300	18.4489	14.716	38.3013	46.9399	66.4503	59.256	9.73237	11.2897	9.86003	21.2646	16.5466	5.24768	10.1931	10.3361	7.2979	34.5094	31.932	27.8074	39.2216	8.63761	46.6715	34.089	43.0764	52.7312	50.7793	84.5594	83.012	76.0845	4.1623	26.3952	27.1411	24.351	39.4506	24.4644	30.8016	4.48124	4.06821	5.40912	1.96076	13.7776	5.33317	42.6645	27.9788	35.3237	24.7007	19.509	16.682	1.62833	1.69865
PBANKA_0520400	32.1148	24.1433	14.9992	18.7683	255.508	231.323	28.6984	40.5217	11.2753	32.9257	38.7033	11.7192	12.2313	18.3501	33.3614	29.6994	29.8655	32.3843	41.0175	28.5718	38.3539	36.3012	80.0627	119.15	176.448	12.2213	13.1036	14.2371	33.1992	27.9221	48.7517	19.4043	59.9694	56.128	63.8148	38.1626	43.8505	3.14971	2.60969	14.5422	9.12633	39.6589	43.3382	94.3177	82.9084	141.524	127.503	14.2226	9.66508
PBANKA_0520500	37.5151	36.9183	73.5255	69.3668	44.5232	68.115	9.69217	17.2765	7.62678	5.11134	7.31038	35.8867	41.8879	60.9444	73.6881	38.2964	11.2243	18.3741	15.9502	17.3696	14.4814	19.8488	74.3217	52.2866	75.5086	95.1696	90.9725	87.0431	19.9071	72.3451	82.8807	68.9647	26.8056	28.706	18.2936	22.8812	18.8925	18.8767	15.361	63.1214	67.3926	94.5221	89.9788	102.608	87.6076	64.4648	43.0907	11.481	11.1058
PBANKA_0520600	623.912	700.458	525.43	624.354	213.022	293.498	62.0054	77.6145	57.299	19.2004	17.0018	210.808	319.829	829.764	557.88	342.968	56.0524	97.291	112.297	138.561	80.3094	112.572	596.309	370.441	434.041	639.813	574.495	599.992	104.023	706.443	583.873	800.341	246.957	260.495	149.157	107.63	75.6391	3.18367	2.3081	746.574	613.444	662.836	585.169	489.961	499.387	272.61	242.681	158.135	178.161
PBANKA_0520700	69.1407	73.6981	54.0139	45.0855	33.7371	24.528	56.2191	74.5434	11.8944	3.95193	3.17097	21.1112	33.2156	28.393	33.0207	78.4349	54.7923	189.228	54.4038	67.6848	42.8248	196.92	72.5066	45.8318	49.047	78.3515	81.7269	78.0638	26.6986	57.6623	90.7568	60.8304	412.832	399.856	540.263	26.0332	27.155	1.45618	1.0557	50.8929	57.2241	52.0322	55.2247	37.3505	41.3939	26.6899	22.019	12.3289	12.5526
PBANKA_0520800	125.874	61.1948	83.4354	122.15	151.2	122.093	78.2815	48.0494	36.0562	20.0575	19.7792	17.5771	13.5261	28.9964	21.2789	57.4776	34.0628	55.3147	58.6635	88.5748	41.3665	57.5986	126.241	67.4416	80.2894	39.852	31.36	35.5485	35.3045	43.1361	58.2225	65.1881	78.0358	49.0787	61.7432	35.4309	30.7818	0	1.06373	31.9812	37.1997	159.381	161.341	138.575	150.755	101.003	93.6089	12.5883	19.9052
PBANKA_0520900	1598.65	1251.31	1512.79	1277.77	2736	2799.92	251.669	185.469	186.104	157.166	173.512	1816.88	1599.7	2323.6	2698.06	796.813	185.345	135.738	284.344	268.213	186.159	150.579	1347.92	1118.25	1403.43	1206.39	1272.63	1436.25	373.791	1985.28	2160.3	1865.25	1152.21	1253.27	950.008	406.264	285.16	5.62449	4.07765	1974.19	2245.93	1430.94	1900.56	2485.97	3060.91	2104.29	2260.19	2129.58	2107.88
PBANKA_0521000	38.3364	62.4073	94.5158	102.306	45.3138	55.0465	9.34963	10.6619	5.55123	4.52276	3.33007	14.5117	27.9621	32.1151	18.6213	70.1009	14.8129	33.2672	18.3448	9.40759	19.9822	35.9786	94.031	64.1464	77.7269	164.899	159.7	150.681	6.4437	73.6918	62.3857	79.6626	70.7128	40.1853	37.1553	7.22521	4.58715	0.72574	0.526148	45.5468	22.9998	103.21	76.8904	78.1584	67.6073	52.1922	34.5755	4.42407	3.28186
PBANKA_0521100	134.926	57.6287	123.373	94.2539	141.216	66.9223	156.527	111.346	29.2994	18.3977	15.1245	79.7706	107.486	133.746	116.82	131.984	141.699	313.649	160.082	167.273	123.066	477.966	177.737	85.1557	120.912	96.718	95.1833	97.9015	30.9789	189.372	244.239	179.538	135.27	134.221	130.351	43.1324	27.6916	11.4396	4.14676	270.84	87.0095	277.958	261.682	279.821	231.157	121.643	156.393	36.1591	29.0987
PBANKA_0521200	26.6489	12.7394	13.4797	13.0336	51.9897	23.3539	153.712	114.095	9.53881	19.2217	26.6829	6.59263	7.31217	4.47817	8.28564	123.999	218.5	455.671	197.558	154.623	150.844	484.206	81.3859	50.9464	69.3562	45.3438	42.8986	39.6605	68.6657	23.7433	128.009	23.3997	1010.43	993.547	1475.64	64.5734	83.119	0	0	9.86393	14.2599	38.855	24.0768	39.1717	26.9684	37.2487	31.0679	7.19594	3.70918
PBANKA_0521221	485.78	32.4319	131.021	74.2047	23.3482	90.1976	97.5597	12.0515	27.7176	1.59003	5.38237	8.27898	17.8195	6.51286	44.8392	2.8517	4.00513	2.11776	7.07132	2.41461	7.41675	7.34851	7.9507	3.57264	8.46572	17.4751	19.5117	19.425	1.84344	7.64668	5.62894	27.7643	2.96168	9.51417	1.93874	2.05236	1.46255	156.706	177.402	156.05	216.823	104.569	61.8967	77.2536	46.7281	61.9719	45.8737	72.3232	25.7076
PBANKA_0521241	26.2653	34.8847	564.416	570.537	26.6361	135.151	12.3215	2.70867	25.7651	89.7902	212.28	1051.06	750.475	1391.78	3270.08	544.28	122.945	10.6303	283.08	26.1055	166.918	13.9668	155.182	115.132	57.7661	0	0.387119	0.448648	15.2019	2059.91	779.582	3237.31	29.7329	48.2682	38.6638	11.3533	7.34145	52.1092	43.1751	4341.78	6530.19	340.474	406.296	174.502	152.972	183.312	185.037	36.9757	8.4158
PBANKA_0521261	48.3881	17.3573	827.491	462.024	55.9875	138.634	45.5146	11.0019	49.6742	23.6044	40.7334	21.4146	34.5144	15.838	175.811	3.78593	16.0174	1.22336	37.2519	2.95062	31.7592	5.41837	20.2429	11.6544	13.9901	1.61814	1.12687	4.58608	2.0582	139.401	39.298	333.162	4.74063	9.05054	5.98254	1.75062	1.98793	975.368	907.332	250.361	350.074	188.95	141.162	167.522	113.738	141.58	112.109	197.289	101.836
PBANKA_0521300	33.1703	314.087	108.282	162.032	68.5817	104.3	6.78208	57.191	18.2683	11.3271	10.0188	38.6835	61.1004	44.3954	52.9392	457.758	54.5685	94.353	39.536	10.4496	39.9181	79.0952	92.4199	396.284	168.892	225.967	255.903	237.686	13.1911	52.7445	47.9614	50.2493	35.3443	33.9396	26.9907	11.9148	12.683	32.6272	30.6369	34.1148	20.146	48.6984	32.8554	59.9626	44.6976	111.582	83.7935	432.962	303.661
PBANKA_0521400	176.164	305.145	82.3885	129.77	57.8125	73.1039	29.4303	53.4223	102.445	31.7899	28.2803	39.3725	72.8622	38.5496	24.7803	285.784	101.589	107.018	77.0206	27.4478	77.4131	103.363	91.9271	320.994	103.486	191.638	191.464	177.696	13.3283	83.1332	68.404	71.8303	42.2759	45.7009	38.8679	10.8257	9.24621	30.9395	29.0766	67.6096	36.3155	76.1586	40.0088	54.1127	40.0306	58.0389	39.4019	226.119	178.775
PBANKA_0521500	2.86512	3.74994	4.05803	4.85487	9.57709	3.89643	38.4715	39.358	17.1526	6.43468	6.7241	0.23024	0.0326121	0.194259	0.52094	62.1538	13.8867	108.045	13.1408	15.0851	18.4251	97.0908	28.0499	32.067	30.6049	9.98204	11.824	11.9904	4.80195	0.574099	0.975929	0.693929	22.6805	11.1326	21.7022	5.51761	7.22375	4.69091	1.60038	4.1479	2.79834	14.5924	7.30868	8.43695	5.48124	9.42018	10.0596	2.49198	0.623902
PBANKA_0521600	59.1593	37.1835	178.663	188.679	60.2593	60.6283	28.2683	22.4492	20.4459	19.0112	18.4709	35.3234	47.7696	69.7362	57.919	117.572	33.7078	43.6585	50.5865	48.9588	66.3185	54.5006	185.043	120.027	99.3138	237.143	233.33	216.348	22.9469	109.159	94.3182	102.864	62.3633	53.9989	40.5766	26.3432	19.5704	13.6024	11.2703	90.5523	39.4131	98.4426	55.6285	95.2839	52.3542	42.776	33.2742	10.237	2.92911
PBANKA_0521700	46.4464	221.834	69.5261	129.49	102.873	83.9917	14.2327	58.8199	10.9565	167.649	172.436	33.2489	42.7868	45.0473	89.3614	407.233	45.9887	62.287	52.6225	4.28598	76.2233	60.7054	61.6937	302.335	154.384	174.082	182.031	145.763	17.9391	26.9312	27.2551	21.8985	28.4942	26.3748	21.9701	15.1619	14.8009	1049.85	1184.43	61.1267	59.7929	60.3502	48.2989	40.1023	30.227	306.364	242.544	175.166	111.459
PBANKA_0521800	28.1367	23.1865	114.02	149.826	44.9409	75.2421	30.7286	26.659	41.4515	8.16138	7.16981	14.8202	12.1453	30.1758	25.9111	87.8237	39.5339	39.4948	33.7033	25.4231	34.6176	32.775	75.2799	67.8498	52.2796	117.652	116.644	113.086	4.16782	37.6425	36.991	41.5948	36.5376	22.7199	22.7264	6.34214	3.63978	5.07473	2.75931	59.12	48.2477	75.5542	52.9509	68.0996	53.8788	75.9728	39.9444	7.44737	6.45422
PBANKA_0521900	77.3179	43.1301	208.322	225.71	198.811	151.108	218.164	139.227	313.713	201.469	153.054	38.1946	63.4527	37.1967	35.395	118.671	307.249	131.43	352.534	178.136	333.554	184.487	152.499	103.962	111.052	106.845	126.303	119.978	112.286	124.113	201.132	145.097	656.39	688.338	943.043	98.4883	107.881	22.1571	16.0635	48.6791	82.1024	101.502	103.968	115.807	102.737	130.681	91.7914	12.3139	3.8537
PBANKA_0522000	120.092	53.6196	96.5613	131.703	373.652	459.806	103.125	145.454	149.787	78.9057	65.8953	11.0061	17.8026	15.5133	10.9996	202.759	255.454	370.635	166.325	81.9924	214.199	282.926	177.425	399.544	357.716	68.2671	80.1775	78.4306	11.3166	27.0551	38.4818	29.274	77.7923	69.2417	78.9103	8.65165	12.4658	18.1046	14.7005	69.6704	31.2126	57.2733	26.7377	79.7129	46.1322	87.1382	58.8023	10.1372	9.82445
PBANKA_0522100	7.9354	13.1487	4.38148	3.97795	27.8233	16.4781	19.6864	75.1602	39.7338	16.7871	14.5974	1.57526	1.94669	0.82827	1.65999	108.225	124.318	282.034	85.8327	16.9831	124.051	242.28	17.8095	43.2695	38.9238	14.4551	17.0315	14.0478	0.74823	1.47265	6.14608	1.32009	131.979	99.8022	166.997	0.714023	1.15047	14.7475	8.88659	3.45485	0.971161	3.46743	2.61333	3.44857	3.67333	8.89668	6.0302	2.33507	3.46439
PBANKA_0522200	93.5547	83.0255	2.7572	3.37907	63.3939	30.6343	1485.5	1675.36	28.8111	30.5287	35.1398	1.8437	1.99423	1.69699	17.8584	278.432	147.224	1203.97	98.9458	1953.39	126.579	1118.99	223.958	84.1429	138.462	8.61587	16.6719	17.6269	1398.03	2.28953	8.49078	0.785811	83.0609	98.9881	76.9068	1218.32	1543.79	644.004	613.686	0	0	10.7186	15.8004	3.82163	3.85262	15.7389	11.6505	2.53974	0
PBANKA_0522300	120.86	96.7591	7.2558	3.04878	243.089	140.631	2219.6	1110.79	275.714	396.337	401.74	4.76363	8.39675	1.78631	3.42942	124.502	698.071	530.1	931.069	2130.26	1124.5	708.782	195.183	93.0643	158.621	7.84847	7.85105	9.09889	611.88	6.42676	10.3422	1.24075	22.8694	31.0766	8.00132	277.657	648.506	57.725	28.9728	0	0	8.46207	3.564	21.1195	18.2493	69.5825	44.1491	0	5.01995
PBANKA_0522400	10.3218	6.36492	26.2916	11.1191	27.2903	15.5964	105.144	78.694	54.5316	209.195	243.766	4.54569	4.6923	8.24853	23.6697	54.5244	138.532	95.1881	180.83	191.767	189.828	116.258	67.1343	52.2519	52.8387	26.9002	26.5686	27.1393	131.82	25.9906	36.1412	19.0735	18.01	18.6029	13.2894	143.587	132.544	21.9407	7.57458	168.834	111.254	222.005	228.096	126.717	120.946	45.024	61.4625	17.9276	2.95291
PBANKA_0522500	165.582	137.144	107.299	177.47	77.5551	125.544	51.5685	69.4662	121.043	74.2763	61.8321	39.2451	53.0714	50.2199	41.281	85.3939	119.98	75.486	77.356	37.627	124.095	82.8904	80.4719	73.6304	59.7113	123.338	128.696	124.457	27.04	74.87	73.6065	65.6759	38.1624	39.5331	25.1073	25.4163	27.8778	0.914551	2.65213	74.9246	23.1868	73.2004	57.9899	53.7513	36.3337	36.3402	34.0989	15.2798	7.75439
PBANKA_0522600	50.8536	163.586	136.193	143.946	118.854	118.673	15.6642	91.1409	28.4961	53.8561	49.6556	37.2358	57.2483	43.9641	56.787	208.609	147.885	248.602	119.524	12.547	153.979	176.398	104.696	138.399	126.551	290.841	290.946	278.266	29.8531	52.0379	53.1745	60.5229	48.4598	44.4805	38.0653	25.7751	29.5379	43.4098	44.0598	28.7288	23.155	59.3052	40.2721	45.7752	29.5801	41.9003	31.2962	27.7989	21.6061
PBANKA_0522700	317.795	197.592	743.162	829.215	914.864	1482.43	1102.21	883.783	95.0989	180.209	282.745	716.178	545.03	576.375	1333.1	422.117	675.731	678.091	830.897	678.317	611.538	784.351	1137.87	689.28	1001.22	757.133	723.495	827.979	557.077	1196.04	3182.81	1189.62	7321.23	8220.55	14273.3	626.328	601.222	5.98615	5.42481	56.8027	47.4276	226.018	397.588	345.726	455.139	176.722	263.491	22.6381	21.5713
PBANKA_0522800	3192.95	2070.04	1853.86	1856.84	823.615	957.395	389.711	225.18	1846.28	706.649	572.95	2432.17	2930.94	3250.57	2435.61	689.308	474.133	135.38	675.584	273.874	455.083	270.832	1060.92	559.966	530.584	2141.94	2077.02	2195.05	584.023	3084.47	2619.17	3124.71	1209.29	1354.77	694.529	619.799	471.149	288.702	202.232	3825.18	3278.95	1369.88	1431.04	1277.7	1178.5	703.065	743.474	2536.81	2614.38
PBANKA_0522900	50.5169	248.332	127.142	178.018	85.8636	140.147	10.5463	51.2638	12.9177	26.5947	20.3418	57.5199	75.6409	31.0147	39.0965	259.889	38.653	97.1672	36.2515	9.0939	40.437	96.4369	114.701	212.864	184.76	237.289	295.208	274.249	9.26735	39.9315	36.4543	36.1588	19.2965	22.1927	16.3256	7.89988	7.69337	7.97605	7.67674	56.7443	33.8193	64.0104	34.9894	59.053	39.6566	48.4866	30.878	27.3224	18.3451
PBANKA_0523000	43.7398	94.3215	114.227	94.3381	65.5502	73.1819	33.2485	29.6019	22.1923	22.2908	16.3722	20.1131	45.0126	5.09097	5.7919	127.089	33.8015	59.8944	52.6854	31.5485	56.6327	76.8838	132.304	107.661	119.971	89.8986	125.353	122.904	10.2731	23.7675	23.9128	29.8608	27.6166	20.3434	20.9514	5.71868	8.86058	16.8735	26.2134	61.5992	42.7797	157.334	104.476	150.681	92.4629	74.1977	39.9444	17.4154	6.81279
PBANKA_0523100	120.07	147.426	125.52	173.484	39.5295	75.6498	29.8097	37.4503	54.9058	27.7612	37.0077	97.9421	98.0283	149.04	115.542	54.6524	47.6045	17.748	63.0345	21.4573	59.6947	25.5357	106.2	65.8697	70.324	137.908	122.936	122.76	27.4344	149.044	143.472	150.731	114.305	92.65	100.542	29.1053	27.1604	32.7975	36.2921	61.627	61.2701	114.314	108.761	95.5895	78.0378	56.9982	47.9129	76.3872	55.6174
PBANKA_0523200	25.2549	12.9485	70.5556	52.3619	42.7108	48.456	13.9441	13.3383	58.6049	50.3627	48.8616	8.95868	13.3239	10.4487	10.6227	26.4919	82.8884	13.6786	83.7314	15.5498	109.76	22.1192	48.3813	27.7974	36.8696	24.4845	20.9214	22.0706	6.08423	35.0595	34.3233	30.8834	11.4622	6.14267	4.4518	6.18067	7.13452	11.7893	11.7522	19.3833	7.47243	35.1047	34.893	45.5591	32.3015	39.5878	32.3567	55.8966	48.3143
PBANKA_0523300	45.7142	14.5171	154.231	190.186	91.5061	111.554	61.3124	59.358	11.1327	12.7203	14.2846	44.9402	61.6965	96.9141	74.3219	79.2286	25.0577	52.3323	40.1733	72.4795	31.8404	62.7834	169.1	75.2637	93.4757	112.307	112.837	110.83	51.9675	164.322	181.377	160.109	72.7429	79.0982	55.7518	56.8517	54.3656	5.27296	1.9114	154.564	143.713	260.638	207.38	216.758	188.718	89.2691	77.5483	10.1193	7.45149
PBANKA_0523400	99.0048	70.6806	171.059	224.614	210.451	268.276	64.1411	90.5912	51.1068	72.5488	56.3474	34.3154	49.9778	51.5331	31.7964	307.305	204.741	134.148	121.77	90.6562	137.395	115.5	260.146	275.151	261.136	108.016	116.901	114.727	20.7908	50.9616	57.1531	44.0054	33.7335	33.8821	26.4264	18.3231	22.4756	2.75485	13.9805	67.2933	20.9533	124.686	54.1728	117.456	71.7059	94.048	59.346	8.08572	5.45023
PBANKA_0523500	86.554	36.5775	153.053	166.097	116.643	107.903	35.8451	34.4572	20.4999	12.9222	15.1164	17.5135	43.6831	14.6611	8.66815	111.798	44.3533	65.5658	53.848	66.8492	60.7489	74.2167	177.804	174.873	156.952	119.838	122.488	109.165	12.4337	84.5206	83.3731	84.6751	32.5753	27.4081	18.2503	15.172	15.4366	2.29571	3.32869	124.234	110.587	146.561	152.937	183.282	102.212	106.639	51.3571	6.21978	5.1907
PBANKA_0523600	158.925	64.6428	150.539	226.634	147.192	169.197	489.263	343.955	53.7118	69.327	60.9201	52.7052	61.7192	86.3359	60.2442	100.791	63.7102	140	90.8261	335.968	120.416	188.064	124.047	76.5502	65.5836	54.4237	60.0779	62.0553	516.592	168.679	198.042	139.496	89.3244	105.466	55.092	486.088	498.666	9.85312	7.14332	253.644	131.149	376.717	310.406	288.714	215.972	122.695	63.2696	4.44919	9.74676
PBANKA_0523700	810.96	646.823	61.6024	6.00143	7778.79	6050.4	185.353	299.976	966.614	950.188	738.288	34.911	43.2382	99.4243	145.928	1275.95	1816.94	70.3326	1113.08	33.3812	2356.73	59.0892	482.571	2266.08	2394.74	8.18001	11.2253	10.1999	23.3947	17.4179	65.9156	7.07937	188.858	261.59	185.083	16.7439	9.44921	398.275	383.519	2.28508	17.9854	38.1428	31.7228	299.533	226.992	2046.91	1809.49	202.264	137.483
PBANKA_0523800	62.3698	86.6026	0.656477	2.06882	1104.72	870.807	44.1097	33.2564	30.869	33.9207	33.8483	17.8384	23.266	24.2427	36.3718	139.863	41	35.5694	39.4427	48.4298	48.0219	45.8056	154.637	417.23	426.242	3.7872	6.05873	5.56893	5.52893	5.63298	22.8731	2.99356	106.835	104.611	91.1299	5.61656	4.32224	2.00875	1.4563	3.01957	5.09282	5.74212	6.44914	60.7365	53.6615	817.299	813.867	73.4712	71.5343
PBANKA_0523900	538.586	448.647	66.5326	43.6813	3452.21	2979.35	4343.17	6159	167.268	341.051	516.066	85.4261	105.781	170.114	692.903	581.42	426.499	2266.54	479.411	4681.19	479.661	2261.99	1028.86	1255.12	1785.41	56.7308	85.8395	78.7019	5923.76	119.62	292.932	55.3484	528.111	575.448	469.489	6587.67	6853.73	112.795	91.7471	18.6097	51.1496	114.468	133.224	483.207	448.495	1797.83	1643.47	187.996	123.371
PBANKA_0524000	48.9268	66.1704	81.1625	91.1289	111.102	119.863	16.9436	37.1529	67.193	45.3037	35.5826	14.2094	22.3743	15.6283	15.5392	176.601	143.855	126.455	117.085	22.4838	176.932	117.235	114.632	159.299	210.525	148.862	144.941	136.555	9.80294	35.8674	44.6585	41.3459	39.4087	39.8739	36.6431	7.59925	9.51692	11.0692	10.0827	37.3319	15.831	58.1456	32.8044	56.0227	34.6055	38.9171	24.6923	13.8415	5.13394
PBANKA_0524100	230.708	256.646	85.8215	102.41	54.3995	27.3002	19.064	19.1733	25.4333	5.55698	5.07591	36.2448	56.3557	43.1487	23.8199	231.312	27.636	24.3421	28.4486	19.5462	38.0739	28.2587	69.5118	204.77	77.8192	96.3603	90.2627	84.7562	5.82902	60.0123	43.8159	51.9225	25.3017	22.76	13.5513	7.61189	3.51089	0	0.835013	6.05975	5.84023	19.2057	12.9423	16.8256	27.6126	88.9544	164.14	522.685	484.382
PBANKA_0524200	556.53	889.052	584.669	548.82	800.358	617.267	316.526	199.735	93.5912	32.1812	50.0234	1785.43	1515.36	885.916	1225.58	558.083	223.466	274.317	227.952	151.182	164.956	306.278	703.288	723.861	555.988	711.574	677.677	707.422	178.819	719.931	914.206	713.476	1473.63	1669.39	1867.41	240.844	190.262	12.9796	3.13665	1.62592	5.48457	59.7769	79.8702	121.263	130.396	520.595	699.027	2645.24	2854.03
PBANKA_0524300	3184.93	3621.72	864.908	1221.44	1477.58	2683.45	362.785	434.445	249.857	131.096	171.717	4812.98	3990.71	2334.58	3235.39	479.644	367.913	278.014	350.174	192.28	331.484	286.74	950.159	1184.56	1028.92	1819.53	1802.25	1748.21	236.498	1855.45	1324.19	1179.47	1348.09	1329.62	1052.86	250.172	175.738	6.65432	6.8918	21.4347	24.1012	100.544	109.872	173.426	222.041	274.522	293.788	1962.97	2169.81
PBANKA_0524400	190.263	235.053	132.748	138.831	70.8353	97.9759	26.3159	22.3006	15.1949	6.18615	7.39234	161.211	190.088	187.907	159.145	66.4653	27.6485	19.9208	29.4368	16.7651	24.7755	25.4626	81.7668	78.8759	55.4432	140.267	150.157	143.978	17.8504	178.709	106.358	115.603	101.453	85.9343	62.8432	17.4689	10.0239	0	0.743644	21.5867	2.60059	60.5977	71.6267	39.3778	33.7251	29.2772	36.5449	157.943	200.035
PBANKA_0524500	42.7589	51.5056	5.05909	9.30019	146.23	85.5636	3.92882	8.02661	5.89367	6.22399	7.62483	8.58036	11.5263	9.80829	15.144	173.41	17.6071	2.65271	16.7798	1.84187	28.9681	3.79807	78.8021	399.402	226.995	6.7492	11.1093	8.39671	2.47403	11.9028	11.4843	14.1302	9.76261	12.9053	3.44579	1.0493	0.138787	1.54802	0	0	3.92474	2.21256	6.21248	7.36276	8.48284	231.319	321.937	93.6677	98.8792
PBANKA_0524600	70.6792	73.9595	114.567	149.062	199.342	130.724	104.813	87.8605	70.2825	55.5598	50.6809	28.089	53.2941	72.3415	73.3974	226.172	120.345	53.5916	154.312	66.1317	194.497	66.5491	135.147	232.118	147.907	69.5898	58.5485	55.7561	42.6201	111.187	128.993	97.007	342.63	287.293	408.124	51.0244	48.6438	7.27304	20.0367	29.5189	40.5669	73.4595	81.7262	48.9234	49.8184	194.565	178.372	27.5869	28.7782
PBANKA_0524700	377.081	1179.26	203.087	413.987	192.132	315.339	65.0767	203.926	37.9259	57.5225	53.68	368.068	391.445	337.165	395.155	462.747	152.806	212.622	123.848	88.8406	145.94	206.535	240.798	521.093	328.035	292.108	282.741	290.359	116.75	283.141	254.339	257.122	216.231	212.93	212.077	114.775	107.151	1.45618	0.527851	62.1113	90.4511	66.6012	57.5623	88.8002	83.2864	98.2026	73.8993	432.168	397.567
PBANKA_0524800	3136.28	2537.8	2941.65	2567.51	1929.92	2057.25	359.864	236.853	309.122	153.228	215.092	11425.1	8185.62	8663.57	8469.41	1665.75	489.539	191.102	768.458	480.775	371.967	281.731	4060.08	2589.47	3490.99	2768.34	2387.17	2476.06	1315.28	7524.93	9229.27	8691.61	4179.14	4578.42	2856.1	1385.05	965.833	5.81844	12.6548	61.2244	118.013	196.816	303.555	251.041	448.365	511.243	1212.45	3298.6	5410.29
PBANKA_0524821	5.47971	39.2706	18.1346	7.28946	16.6133	6.05375	0.749765	0.824114	0.548733	0	0	10.124	10.975	9.50998	6.51103	1.36732	0	0	0.301848	0.212748	0.280063	0	2.2104	2.94635	0.909071	4.27013	4.88792	5.5283	0.100548	1.5366	1.46533	0.843823	0.11903	0.349658	0.240071	0	0	0	0.821003	0	0	1.07906	2.72682	1.15418	1.55139	1.26756	1.87658	2.04543	5.12102
PBANKA_0524841	0.0374256	0.869878	1.65817	0.403598	5.26927	1.26067	0.0341386	0.225143	0.0428316	0.0497554	0.0128324	0	0.0438774	0.0560063	0.0424782	0.813495	0.0578439	0.176718	0.0549754	0.0154991	0.102015	0.0178602	0.0579713	0.32197	0.0496705	0.750982	0.97175	0.768202	0	0.0111944	0.0213504	0	0	0.0127366	0.0262344	0	0	0.123751	0	0	0	0	0	0.0840842	0	0.138516	0.512671	0.11176	0.279806
PBANKA_0600011	0	0	0	0	0	0	0	0.092187	0	0	0	0.301999	0.718641	0.152882	0	0.135956	0	0	0.270122	0	0.250627	0.14626	0.079123	0.292964	0	0.955329	0.685112	0.610772	0	0.366692	0	0.283175	0.106519	0.312907	0	0	0	0	0	0	0	0	0	0	0	1.13434	0	1.37284	1.14569
PBANKA_0600021	0.313066	0	0.338307	0	0	0	0	0	0.0716576	0	0	0.37018	0.244691	0.0520549	0	0.138876	0	0.295649	0	0	0.0853362	0	0.889041	0.748137	0.692493	0.609901	0.430661	0.249555	0	0.280924	0.446492	0.0964185	0	0	0	0	0	0	0	0	0	0	0	0	0.709071	1.15869	1.7154	5.14181	8.19206
PBANKA_0600031	2.12072	5.648	2.00524	1.09083	1.56819	0.353642	2.5148	6.45859	6.85642	0.176212	0.249957	50.7791	37.9163	4.73835	3.15922	1.7639	4.16544	9.513	3.93291	1.12526	4.66068	8.03311	17.1433	5.70138	4.98415	1.1878	1.73215	1.92821	0.155653	1.18937	0.907364	0.734784	1.93477	1.2179	1.48657	0.148537	0.0392931	0	0	0.658815	2.22232	1.46163	1.75886	2.23342	0.600409	17.6603	17.0672	376.41	403.813
PBANKA_0600041	6.64346	13.265	3.90273	4.36539	5.06423	1.02605	1.04931	2.09215	3.00041	0.177828	0.275182	11.2823	7.0569	5.82715	4.85821	2.96681	1.1026	2.90535	1.17891	0.637036	1.13028	2.36183	1.10503	2.68506	1.24268	4.22151	4.94512	4.0784	0.196351	2.80065	1.98399	2.18338	2.32443	1.59324	0.796986	0.599599	0.237921	0	0	0.33243	0	2.52864	2.12999	0.450782	1.51479	4.70311	2.9317	36.9478	48.002
PBANKA_0600051	46.0577	25.303	29.8627	46.9653	5.20155	10.8922	78.7161	94.6451	9.77541	6.67977	4.95299	99.3897	80.7509	100.514	73.3344	30.6467	32.6806	97.568	42.5305	115.549	45.0249	104.603	37.9411	30.4678	19.1716	43.5586	39.2567	36.6097	23.694	90.0785	80.9741	59.1897	171.133	124.503	129.214	31.6727	15.826	0	0	0	0	2.96823	0	2.82212	1.42251	4.0679	0	38.4478	48.1297
PBANKA_0600061	47.3198	94.3657	22.693	38.3795	17.8889	19.8906	8.04532	8.21147	21.1493	2.79183	2.73615	40.3918	69.4287	21.9282	9.17647	148.676	12.7664	9.91582	20.2358	9.47941	16.4857	9.62068	45.2144	154.766	47.1944	26.8377	27.8769	31.4706	3.08264	39.3209	22.8817	22.2485	7.4445	9.00476	4.56333	2.35336	1.24509	0	1.00683	2.0876	0	7.93972	1.11467	2.83083	1.90253	4.66338	6.90397	147.368	100.482
PBANKA_0600071	0	0.445727	0.0621692	0.359186	0	0.863424	0.0209912	0.276873	0	0.305937	0.562191	0	0	0.0095659	0.0489732	0.382808	2.72682	0.10866	0.574657	0	0.831138	0.109819	0.0742614	0.082489	0.330866	0.0448315	0.0197851	0.0458595	0.0168902	0	0	0	0.259933	0.0587362	0.120983	0	0	1.14138	0.551655	0	0	0	0.152685	0.0646273	0.260606	0	0	0.0858989	0.10753
PBANKA_0600081	7.23827	6.72953	2.68178	2.64104	0.734044	1.24151	7.75327	6.62485	1.56209	2.47446	0.585005	5.07413	8.72854	4.12642	1.76046	1.78892	6.39272	12.0111	7.01743	6.16646	7.52566	10.8068	1.76187	3.70657	2.19577	3.44474	2.93379	3.40009	1.18396	5.38168	3.09694	3.63049	7.00792	6.01751	5.54499	1.56438	1.01159	0	0	0	0	0.488691	0.823295	0	0.702606	0	0	12.0426	16.2347
PBANKA_0600086	7.00119	6.41743	2.87708	6.21245	1.4	1.38126	20.0224	14.4148	1.8282	1.17985	1.42004	10.4938	10.6359	9.34574	5.70796	5.64278	18.5936	39.3908	22.5963	22.9706	19.1108	35.1521	7.40798	6.07964	3.92613	7.31917	8.2406	8.07653	1.30275	8.67147	7.08796	7.65311	64.0531	40.6724	42.7174	1.32607	2.01704	0	0	0	0	0.466027	0	0.332315	0	2.7372	2.4314	13.2508	7.74091
PBANKA_0600091	4.29725	19.1437	37.1497	11.2805	12.7106	3.58296	3.33185	3.2314	0.983594	0	0.552536	11.8561	10.0761	8.57427	6.09674	0.953126	2.2139	4.05818	1.57808	3.33679	1.75703	2.56341	1.38673	1.54037	0.950537	6.69736	3.14042	5.35229	1.89241	3.21338	1.53217	0.992603	6.72079	6.94653	4.51839	0	0.318481	0	0	0	0	0	2.8512	8.4478	0	1.98807	2.94327	14.4364	14.0559
PBANKA_0600096	0	0.488098	0.680791	0.178787	0	0.210112	0.287333	0.757982	0.1442	0.418774	0.054003	0	0	0.0523762	0	0.279466	0.486853	0.297474	0.370168	0.130451	0.343452	0.450969	0.0813209	0.150551	0	0	0.162495	0.125548	0	0.0942195	0	0.194027	0.437912	0.535998	0.331209	0	0	0	0	0	0	0	0	0.353854	0.713448	0.582922	0	0	0
PBANKA_0600100	11.824	15.4287	5.04367	8.03559	1.47256	1.66039	10.1043	7.30019	2.84882	1.65467	0.9602	10.7311	13.0111	15.6247	9.35887	2.62255	9.45801	10.8723	12.158	9.98663	9.83864	13.9581	5.94436	4.16402	3.85431	8.42594	7.65112	6.7589	4.29351	14.0536	12.248	12.2663	37.5255	23.5081	20.8298	6.2766	1.75261	0	0	0	0	1.96072	0	0	0	0	0.852472	4.64587	31.9869
PBANKA_0600200	5.14127	4.57651	3.90087	2.98016	0.388265	0.985025	13.0514	6.21862	1.12671	0	0.168781	4.13903	7.18179	7.69375	5.95951	2.62033	9.12967	16.4252	10.5087	13.2506	10.0186	18.1664	5.08321	3.45057	4.50053	3.89984	4.06289	3.13909	0.963448	8.53974	6.17795	7.17589	27.1449	15.3002	18.4029	0.919401	1.45928	0	0	0	0	2.0679	0.870946	2.21187	0	3.03645	0.89907	19.5993	20.2412
PBANKA_0600251	6.47998	11.045	6.6523	5.97658	2.68334	1.18863	25.8304	16.2749	1.4832	0.430739	0.333276	2.42634	4.93809	4.41756	2.20644	5.17411	17.8606	24.7839	18.5613	13.1494	20.1361	35.2529	5.93875	4.33587	4.58672	8.26871	8.35687	5.35909	1.42682	7.55909	5.63742	5.78756	41.4389	25.1398	56.7787	0.635409	8.83657	0	0	0.805218	0	3.06246	5.15932	3.27568	8.07216	13.7903	8.87654	4.35385	3.63349
PBANKA_0600300	16.6097	15.5818	28.8696	25.6412	6.39266	7.80874	14.9501	12.4599	2.12992	0.399067	0.61754	8.57765	7.03846	14.2747	8.1768	4.26103	11.4439	28.3476	12.0816	14.7309	11.3733	28.2201	11.8566	9.18184	7.70215	14.7951	18.8914	14.9549	1.58629	20.2915	20.9772	20.616	39.6439	28.1947	28.6165	2.85934	1.60177	0	0	0	0	0.47288	1.59332	4.38363	6.11887	9.99884	2.46715	5.37828	0
PBANKA_0600351	0.55247	11.1289	0.636814	2.35178	10.1533	25.5378	0.235175	2.18245	0.252909	1.17517	0.669318	0.13791	0.40302	0.287833	0.658408	45.2081	4.15556	7.8608	2.31558	0.190662	8.85488	5.06205	0.646576	12.3223	2.9492	0.990193	1.51365	1.13034	0.118945	0.0991498	0.189102	0.0907468	0.34562	0.325893	0.154907	0.134144	0.316642	0.121786	0.35317	0.274605	0	0.522199	0.390998	0.413745	0.417101	3.2716	2.92628	0.384949	0.75725
PBANKA_0600400	127.115	71.0579	173.257	122.214	46.5052	56.0018	57.2414	47.7067	25.8858	11.0013	13.241	81.4717	97.6903	165.399	246.841	26.3076	19.7176	28.654	28.4641	59.6864	25.188	28.4659	92.5739	27.6851	34.473	82.0837	77.9645	77.026	62.862	141.6	106.709	147.499	59.3178	52.9204	35.2872	60.8575	58.467	2.2802	0.82655	13.7105	0	5.97491	5.49049	3.87327	15.6187	6.38064	17.948	2.57407	1.28891
PBANKA_0600500	103.067	165.332	61.323	78.1339	37.0165	51.8127	20.5086	28.5565	156.213	59.9529	57.9287	58.8085	82.2145	106.304	70.4702	112.657	118.055	31.7876	98.2548	20.2841	96.9863	37.2751	97.0362	120.451	71.019	135.354	133.791	125.902	20.2711	88.2253	70.4086	60.6054	39.9703	41.1945	30.855	20.1302	22.3879	50.6561	48.6214	97.0603	63.3103	81.5794	74.4447	51.6283	41.0512	36.3359	27.1926	61.5338	67.7534
PBANKA_0600600	585.673	319.006	11.7181	42.0875	113.581	115.304	4408.9	6020.41	121.182	99.6421	72.3391	7.54242	14.4582	3.39398	49.4122	1951.57	833.067	25774.3	793.534	3011.78	980.032	14819	1133.79	1351.32	2000.87	583.063	709.216	578.445	315.925	22.1322	45.9412	15.2251	6888.33	4194.08	4929.52	266.991	466.315	5.27296	8.41015	18.2306	8.02119	38.1851	24.5471	34.7529	31.0618	69.6447	34.0776	6.19063	4.17283
PBANKA_0600700	30.5661	24.8856	7.83774	12.4969	26.9696	19.006	203.204	174.216	285.068	59.9209	55.5995	0.714679	3.0369	1.46441	2.49904	58.1431	154.271	172.215	174.727	116.071	173.131	199.269	67.1405	46.3024	59.1311	19.1763	16.3913	13.4215	19.9248	8.21288	33.1011	7.65866	853.821	726.388	912.423	18.7236	23.6516	32.5478	23.5965	6.43766	0	10.6098	10.9996	6.98368	9.3871	20.133	8.51607	2.32058	0.968315
PBANKA_0600800	145.108	99.6831	106.629	275.359	197.435	324.088	132.276	287.923	53.1421	81.667	101.167	36.7946	46.1225	59.1132	36.3709	444.367	240.722	578.747	181.607	200.313	151.623	336.316	310.806	325.498	260.418	309.173	357.808	361.277	72.4229	88.8324	82.5049	94.2973	44.3806	32.7573	25.0903	82.2568	99.6572	3.19876	3.47856	57.701	24.3297	81.5327	78.3067	68.4632	74.4962	92.1957	60.9578	7.94423	5.4244
PBANKA_0600900	79.88	34.8847	65.416	56.6491	204.802	168.188	276.184	141.302	57.9429	34.5858	35.1655	22.9723	28.5448	31.1947	51.105	175.324	249.756	457.341	187.544	162.538	149.053	399.904	160.025	153.031	159.797	50.7791	49.8954	52.4419	41.2729	49.5317	105.6	38.212	784.01	685.289	858.319	48.3565	49.2396	59.5534	56.3675	22.3803	4.19408	71.7202	62.405	73.6225	78.1856	41.6618	60.3082	2.98794	7.48071
[truncated: 4,237 more rows]
[truncated: 78 more columns]

## Sheet: berg_TPM_allExpts_avg
Geneid	Expt01_Asex-Ring	Expt01_Asex-Schiz	Expt01_Asex-Troph	Expt01_Gam	Expt01_Ook	Expt02_Asex-Mixed	Expt03_Asex-Schiz	Expt03_Gam	Expt03_Ook	Expt04_Asex-Mixed	Expt05_Asex-Mixed	Expt05_Gam-Female	Expt05_Gam-Male	Expt06_Liv-24h	Expt06_Liv-Meroz	Expt06_Liv-post48h	Expt06_Sporoz	Expt07_Liv-24h	Expt07_Liv-post48h	Expt07_Sporoz	Expt08_Liv-12h	Expt08_Liv-18h	Expt08_Liv-24h	Expt08_Liv-36h	Expt08_Liv-post48h	Expt08_Liv-pre4h	Expt08_Sporoz	Expt09_Asex-Mixed	Expt09_Gam-Female	Expt09_Gam-Male	Expt09_Ook	Expt10_BldMl-24h	Expt10_BldMl-Pre3h	Expt10_Gam
[truncated: 5,245 more rows]

[truncated: 5 more sheets: berg_TPM_ExptsCombined, berg_TPM_Comb_SorLeachGene, berg_TPM_Comb_SubfamSums, berg_TPM_Comb_ChromSums, berg_TPM_Comb_LociSums]
