# Supplementary material for: Analysis of pir gene expression across the Plasmodium life cycle
Source: Malar J. 2021 Nov 25;20:445. doi: 10.1186/s12936-021-03979-6 (PMC8614022; doi:10.1186/s12936-021-03979-6)
Supplement: Supplementary file 4 — Additional file 4. Statistics of P. berghei individual pir genes (DESeq). [file 12936_2021_3979_MOESM4_ESM.xlsx]

## Sheet: Sheet1
Geneid	baseMean	log2FoldChange	contrast	FDR
PBANKA_0100500	452.091	2.83459	stage_Liv.Meroz_vs_Gam.Male	0.000576078
PBANKA_0317181	85.4791	-10.6469	stage_Liv.Meroz_vs_Gam.Male	3.85186e-07
PBANKA_0600031	177.077	6.7182	stage_Liv.Meroz_vs_Gam.Male	7.19525e-06
PBANKA_0317181	85.4791	5.09632	stage_Gam.Male_vs_Asex.Mixed	2.53778e-09
PBANKA_0100500	452.091	3.16548	stage_Liv.Meroz_vs_Asex.Mixed	7.94378e-05
PBANKA_0600031	177.077	5.60308	stage_Liv.Meroz_vs_Asex.Mixed	1.46778e-06
