# Supplementary material for: Analysis of pir gene expression across the Plasmodium life cycle
Source: Malar J. 2021 Nov 25;20:445. doi: 10.1186/s12936-021-03979-6 (PMC8614022; doi:10.1186/s12936-021-03979-6)
Supplement: Supplementary file 16 — Additional file 16: Table S1. The relationship between P. chabaudi RNA-seq samples used in this study and their entries in the ENA is described. [file 12936_2021_3979_MOESM16_ESM.xlsx]

## Sheet: named_ena_data
Sample name	Transmission method	Timepoint (h)	Biological replicate	Technical replicate	Study accession	Sample accession	Experiment accession	Run accession
Pc5pm-m2_RNA	rMT	17	2	1	PRJEB1500	SAMEA4553735	ERX2000400	ERR1939867
Pc11pm-m1_RNA	rMT	23	1	1	PRJEB1500	SAMEA4553736	ERX2000401	ERR1939868
Pc5am-m2_RNA	rMT	5	2	1	PRJEB1500	SAMEA4553737	ERX2000402	ERR1939869
Pc2pm-m1_RNA	rMT	14	1	1	PRJEB1500	SAMEA4553738	ERX2000403	ERR1939870
Pc8am-m2_RNA	rMT	8	2	1	PRJEB1500	SAMEA4553739	ERX2000404	ERR1939871
Pc8pm-m2_RNA	rMT	20	2	1	PRJEB1500	SAMEA4553740	ERX2000405	ERR1939872
Pc2am-m2_RNA	rMT	2	1	1	PRJEB1500	SAMEA4553742	ERX2000407	ERR1939874
Pc11am-m2_RNA	rMT	11	2	1	PRJEB1500	SAMEA4553743	ERX2000408	ERR1939875
Pc8pm-m3_RNA	rMT	20	3	1	PRJEB1500	SAMEA4553745	ERX2000410	ERR1939877
Pc5am-m1_RNA	rMT	5	1	1	PRJEB1500	SAMEA4553746	ERX2000411	ERR1939878
Pc5am-m3_RNA	rMT	5	3	1	PRJEB1500	SAMEA4553748	ERX2000413	ERR1939880
Pc11am-m3_RNA	rMT	11	3	1	PRJEB1500	SAMEA4553749	ERX2000414	ERR1939881
Pc2pm_m2_RNA	rMT	14	2	1	PRJEB1500	SAMEA4553750	ERX2000415	ERR1939882
Pc2am-m3_RNA	rMT	2	2	1	PRJEB1500	SAMEA4553751	ERX2000416	ERR1939883
Pc8am-m3_RNA	rMT	8	3	1	PRJEB1500	SAMEA4553752	ERX2000417	ERR1939884
Pc5pm-m3_RNA	rMT	17	3	1	PRJEB1500	SAMEA4553753	ERX2000418	ERR1939885
Pc11pm-m3_RNA	rMT	23	2	1	PRJEB1500	SAMEA4553754	ERX2000419	ERR1939886
Pc8pm-m1_RNA	rMT	20	1	1	PRJEB1500	SAMEA4553755	ERX2000420	ERR1939887
Pc11am-m1_RNA	rMT	11	1	1	PRJEB1500	SAMEA4553756	ERX2000421	ERR1939888
Pc5pm-m1_RNA	rMT	17	1	1	PRJEB1500	SAMEA4553757	ERX2000422	ERR1939889
Pc8am-m1_RNA	rMT	8	1	1	PRJEB1500	SAMEA4553758	ERX2000423	ERR1939890
